# Supplementary material for: Neddylation tunes peripheral blood mononuclear cells immune response in COVID-19 patients
Source: Cell Death Discov. 2022 Jul 12;8:316. doi: 10.1038/s41420-022-01115-0 (PMC9277603; doi:10.1038/s41420-022-01115-0)
Supplement: Supplementary file 2 — Original Data File [file 41420_2022_1115_MOESM2_ESM.xlsx]

## Sheet: Ctrl mm vs Cov mm
T: Accession	T: Description	C: Student's T-test Significant Ctrl_-/-_Cov_-/-	C: Student's T-test significant	N: Peptides	N: Razor + unique peptides	N: Unique peptides	N: -Log Student's T-test p-value Ctrl_-/-_Cov_-/-	N: Student's T-test Difference Ctrl_-/-_Cov_-/-	p value	Cov/Ctrl	N: Student's T-test Test statistic Ctrl_-/-_Cov_-/-	Ctrl1_-/-	Ctrl1_-/+	Ctrl1_+/-	Ctrl1_+/+	Ctrl1rep_-/-	Ctrl1rep_-/+	Ctrl1rep_+/-	Ctrl1rep_+/+	Ctrl2_-/-	Ctrl2_-/+	Ctrl2_+/-	Ctrl2_+/+	Ctrl2rep_-/-	Ctrl2rep_-/+	Ctrl2rep_+/-	Ctrl2rep_+/+	Cov1_-/-	Cov1_-/+	Cov1_+/-	Cov1_+/+	Cov2_-/-	Cov2_-/+	Cov2_+/-	Cov2_+/+	Cov3_-/-	Cov3_-/+	Cov3_+/-	Cov3_+/+	Cov4_-/-	Cov4_-/+	Cov4_+/-	Cov4_+/+	Cov5_-/-	Cov5_-/+	Cov5_+/-	Cov5_+/+
Q8WZ42	TITIN_HUMAN Titin OS=Homo sapiens OX=9606 GN=TTN PE=1 SV=4	+	Ctrl_-/-_Cov_-/-	5	5	5	5.45166	5.659	3.5346e-06	0.0197912	13.0933	16.6201	9.2445	9.42527	15.181	15.2509	11.5631	15.6964	16.4641	15.6551	15.4906	10.2756	11.8631	15.8078	10.619	10.132	11.552	10.714	10.2738	9.74254	11.0166	10.8212	17.3022	11.5486	9.62	9.14767	11.2934	10.0845	9.82173	9.83143	10.7959	8.91093	10.3125	10.358	11.093	11.4607	11.7037
Q96B97	SH3K1_HUMAN SH3 domain-containing kinase-binding protein 1 OS=Homo sapiens OX=9606 GN=SH3KBP1 PE=1 SV=2	+	Ctrl_-/-_Cov_-/-	9	9	9	1.30318	3.28715	0.0497531	0.10244	2.36799	13.6731	10.7405	13.8895	11.0883	14.3887	9.63486	15.8096	15.0348	15.1367	15.0401	15.4228	12.0635	15.7568	14.8989	12.523	10.5336	10.6828	13.0525	14.212	12.3094	14.808	14.8122	10.6914	13.6048	9.94453	12.6694	12.4177	10.1017	8.38054	14.1323	10.8291	14.2874	13.4424	14.0493	14.7683	13.2002
P14317	HCLS1_HUMAN Hematopoietic lineage cell-specific protein OS=Homo sapiens OX=9606 GN=HCLS1 PE=1 SV=3	+	Ctrl_-/-_Cov_-/-	14	14	14	1.35915	3.25856	0.0437371	0.10449	2.45575	11.6352	9.57839	13.7859	13.7419	13.7195	13.6937	12.6256	12.2027	15.1935	15.0021	13.6795	13.3613	16.062	15.8052	12.729	12.3954	13.0788	12.6743	12.7362	13.6439	12.1821	14.3416	14.2302	13.5893	10.3917	9.7258	10.0871	9.06425	10.9958	8.68763	9.09608	9.93368	7.82171	10.5957	8.71229	9.94704
Q9H098	F107B_HUMAN Protein FAM107B OS=Homo sapiens OX=9606 GN=FAM107B PE=1 SV=1	+	Ctrl_-/-_Cov_-/-	3	3	3	1.7158	3.12655	0.0192398	0.114502	3.02537	9.69669	9.72943	12.8705	12.9028	12.6187	11.8181	12.014	12.0819	14.0598	14.1759	13.9891	13.9746	14.7343	14.6309	12.6451	12.5256	9.95281	10.6188	11.6284	11.4444	10.2105	13.0945	12.73	11.9683	8.5967	10.5652	10.4638	10.4982	9.95858	7.55984	9.43286	10.4225	9.53547	9.68046	10.7096	9.37914
P55769	NH2L1_HUMAN NHP2-like protein 1 OS=Homo sapiens OX=9606 GN=SNU13 PE=1 SV=3	+	Ctrl_-/-_Cov_-/-	2	2	2	1.43048	2.90599	0.0371125	0.133417	2.56807	10.2584	10.9638	12.9314	12.9549	13.5491	10.5407	11.1274	9.61154	14.1118	14.1543	15.16	11.937	16.0517	14.9483	14.6296	10.2747	11.7085	9.58932	10.8358	11.1104	10.6518	13.9242	13.9021	10.0332	9.94668	11.4298	9.84794	11.4139	9.72112	9.71721	9.80064	9.20825	10.9057	10.6476	13.3437	13.418
P07305	H10_HUMAN Histone H1.0 OS=Homo sapiens OX=9606 GN=H1-0 PE=1 SV=3	+	Ctrl_-/-_Cov_-/-	5	5	5	1.35755	2.86302	0.0438985	0.13745	2.45324	12.4558	9.65814	10.5375	9.8266	12.5641	11.2464	11.9914	13.4981	14.7182	14.917	14.2173	14.1995	14.7019	14.5854	14.1204	14.2042	11.285	12.4357	13.2789	11.9828	14.0637	14.2308	14.2186	13.5935	9.24711	11.0548	8.68023	10.7937	9.68613	9.8071	8.77665	9.80313	9.45293	10.6142	14.8123	11.2254
O60264	SMCA5_HUMAN SWI/SNF-related matrix-associated actin-dependent regulator of chromatin subfamily A member 5 OS=Homo sapiens OX=9606 GN=SMARCA5 PE=1 SV=1	+	Ctrl_-/-_Cov_-/-	6	6	6	2.60181	2.85492	0.00250144	0.138224	4.59414	12.7155	9.65257	10.9162	10.0586	12.5486	11.0445	11.0263	11.7363	13.7323	13.6518	13.5124	13.1631	14.0131	14.0246	11.7474	11.5598	9.68395	10.3066	9.47979	11.5712	11.0867	13.1204	13.0766	12.0646	10.0473	10.1641	10.7	8.90202	9.31235	10.6457	8.86962	10.2991	11.857	11.7995	11.1027	10.3603
Q05315	LEG10_HUMAN Galectin-10 OS=Homo sapiens OX=9606 GN=CLC PE=1 SV=3	+	Ctrl_-/-_Cov_-/-	2	2	2	2.0996	2.78738	0.0079506	0.144849	3.6713	11.4127	10.5231	13.3112	13.3587	13.5939	13.3108	12.4747	11.3499	13.9381	14.8334	15.18	15.58	13.9574	13.3226	14.1878	14.0251	9.90554	11.3593	11.1167	10.8272	11.6021	11.5339	9.53813	10.4872	11.2368	10.5713	10.9782	11.2046	8.94763	9.61873	9.18822	9.38163	10.4986	10.4255	9.80153	10.2678
Q00688	FKBP3_HUMAN Peptidyl-prolyl cis-trans isomerase FKBP3 OS=Homo sapiens OX=9606 GN=FKBP3 PE=1 SV=1	+	Ctrl_-/-_Cov_-/-	6	6	6	2.0209	2.783	0.00953016	0.145289	3.53527	13.1035	13.3359	13.6847	13.1045	13.3295	13.4875	14.2307	14.1126	14.347	14.4632	13.0996	13.2519	13.7071	13.6398	13.0848	13.1489	13.0862	13.2048	15.0922	10.569	10.4326	13.8022	13.1208	14.4712	11.144	10.3023	10.6283	10.7251	9.01068	9.66621	10.332	10.2478	10.5204	12.492	13.5935	13.1698
Q9UJ70	NAGK_HUMAN N-acetyl-D-glucosamine kinase OS=Homo sapiens OX=9606 GN=NAGK PE=1 SV=4	+	Ctrl_-/-_Cov_-/-	8	8	8	1.38764	2.72453	0.04096	0.151299	2.50054	11.9992	11.3713	10.7958	12.2061	12.9089	11.0228	12.3612	12.2212	12.5885	12.5821	12.8186	10.4815	14.8084	14.9316	13.8474	13.6068	9.67973	12.5374	13.3004	10.885	13.4967	13.3344	11.3055	10.0881	9.35501	9.963	10.4358	9.87195	8.71494	7.91311	10.4844	10.5423	10.5123	12.9922	13.3633	11.3871
Q9H2H8	PPIL3_HUMAN Peptidyl-prolyl cis-trans isomerase-like 3 OS=Homo sapiens OX=9606 GN=PPIL3 PE=1 SV=1	+	Ctrl_-/-_Cov_-/-	2	2	2	1.6624	2.65486	0.021757	0.158784	2.93859	10.3555	10.772	11.2917	10.0678	12.66	10.5234	11.6185	10.0781	13.5263	13.4743	14.4189	13.8046	13.9817	14.3231	12.8823	13.3343	10.3307	9.74409	10.1926	10.7097	10.1678	11.2484	10.889	10.6045	9.29363	9.97281	9.8461	8.80405	8.58539	9.6778	9.91765	10.6235	11.5025	10.2764	10.5341	10.3612
P46779	RL28_HUMAN 60S ribosomal protein L28 OS=Homo sapiens OX=9606 GN=RPL28 PE=1 SV=3	+	Ctrl_-/-_Cov_-/-	4	4	4	1.3654	2.65364	0.0431122	0.158919	2.46556	14.0961	13.8921	13.5448	13.4619	14.8495	13.984	15.1607	14.716	15.0085	15.0853	14.0627	14.6994	14.0091	14.1438	15.1717	15.3272	10.299	14.0007	14.2755	10.4034	14.666	14.8894	14.5058	14.0963	10.5326	11.2903	8.74958	9.07178	10.2372	12.5964	14.8026	9.71821	13.4511	13.6697	15.0455	14.1159
P03952	KLKB1_HUMAN Plasma kallikrein OS=Homo sapiens OX=9606 GN=KLKB1 PE=1 SV=1	+	Ctrl_-/-_Cov_-/-	5	5	5	1.50484	2.6533	0.0312723	0.158956	2.68587	15.2109	15.2122	13.75	13.3469	13.2411	13.0485	14.0933	13.8442	14.7825	14.7214	13.3447	14.8608	11.8539	12.007	13.9317	14.1432	10.9386	12.3273	13.424	11.621	10.4914	11.5353	10.0259	12.1048	12.6154	12.8692	14.6424	12.5851	9.15804	9.39719	10.0113	10.4554	12.3906	12.8518	11.0582	11.0518
P12544	GRAA_HUMAN Granzyme A OS=Homo sapiens OX=9606 GN=GZMA PE=1 SV=2	+	Ctrl_-/-_Cov_-/-	5	5	5	1.575	2.55464	0.0266073	0.170207	2.79783	10.103	10.9862	12.3587	12.696	13.8434	13.7917	14.3572	14.4798	13.8843	13.5622	14.1466	13.821	13.9139	13.7222	13.5671	13.7361	10.8341	10.4694	10.3421	10.2576	9.92819	11.8292	10.9467	10.584	10.8227	9.92001	10.0927	10.0635	9.27757	8.19902	9.72886	10.2677	11.0449	11.6069	13.0831	10.2945
P35637	FUS_HUMAN RNA-binding protein FUS OS=Homo sapiens OX=9606 GN=FUS PE=1 SV=1	+	Ctrl_-/-_Cov_-/-	5	5	3	1.32738	2.46743	0.0470565	0.180813	2.40591	11.8648	10.0269	13.6846	13.5956	13.2213	13.7418	14.7515	14.8983	14.7469	14.5905	13.1068	12.9641	14.9665	14.9043	13.6314	13.5041	10.0046	12.3205	13.5559	10.8634	13.5106	14.1284	12.6196	13.2464	11.0444	11.0317	10.9048	8.89807	9.58493	9.78194	9.08472	9.96365	12.0177	12.3871	13.5126	11.6431
Q9BPX5	ARP5L_HUMAN Actin-related protein 2/3 complex subunit 5-like protein OS=Homo sapiens OX=9606 GN=ARPC5L PE=1 SV=1	+	Ctrl_-/-_Cov_-/-	4	3	3	1.55974	2.4628	0.0275588	0.181394	2.77341	11.7903	12.0994	13.2153	13.3468	13.0716	12.5571	13.0969	12.8008	13.1908	13.521	14.0104	14.708	13.6917	14.6698	13.3542	14.9919	9.44175	13.5563	11.0493	11.0164	12.243	13.2471	12.6462	13.1157	10.1079	14.6913	9.84592	12.6248	8.56928	15.7331	10.8927	11.5184	12.0045	13.133	12.9135	13.7369
Q8WUZ0	BCL7C_HUMAN B-cell CLL/lymphoma 7 protein family member C OS=Homo sapiens OX=9606 GN=BCL7C PE=1 SV=3;sp	+	Ctrl_-/-_Cov_-/-	2	2	2	1.89534	2.41807	0.0127251	0.187106	3.32228	13.1055	9.58766	10.8227	10.2587	10.5214	9.84019	10.9421	10.0187	12.4025	11.0007	11.3595	10.6697	13.7842	13.545	11.7533	11.0517	10.5132	9.84152	9.32605	10.9625	10.2046	11.6637	11.7616	10.4622	9.84413	10.5525	10.8407	8.95576	8.82977	9.52902	10.1907	9.70825	10.785	10.0347	12.1848	11.1706
O00182	LEG9_HUMAN Galectin-9 OS=Homo sapiens OX=9606 GN=LGALS9 PE=1 SV=2;sp	+	Ctrl_-/-_Cov_-/-	2	2	2	1.55054	2.30323	0.0281488	0.202609	2.7587	11.0133	10.0696	10.9498	11.0799	10.8012	9.93255	10.283	10.2415	13.5989	13.493	9.87701	11.2637	13.9832	14.5552	13.4455	13.3194	9.93312	9.7276	10.2472	11.6657	10.2312	11.2289	9.83187	11.1722	10.3771	10.3128	9.8669	9.88633	8.79706	8.71662	11.6333	9.31419	10.891	12.6982	12.1517	11.4021
Q9NY12	GAR1_HUMAN H/ACA ribonucleoprotein complex subunit 1 OS=Homo sapiens OX=9606 GN=GAR1 PE=1 SV=1	+	Ctrl_-/-_Cov_-/-	2	2	2	1.38529	2.27896	0.0411822	0.206046	2.49684	13.2691	13.3942	10.3413	10.3008	11.0119	10.7867	12.8167	12.4215	13.6705	13.6626	12.9966	13.1327	13.4211	12.9674	13.3476	12.9386	11.3751	13.3504	11.6285	11.0329	12.5141	13.1078	12.614	12.9239	9.6694	10.7296	12.4432	9.3762	8.79332	10.7232	9.50066	9.37886	10.4691	12.4162	12.5226	12.2175
Q9Y376	CAB39_HUMAN Calcium-binding protein 39 OS=Homo sapiens OX=9606 GN=CAB39 PE=1 SV=1	+	Ctrl_-/-_Cov_-/-	6	6	5	1.90976	2.27769	0.0123095	0.206228	3.34651	12.5221	12.5705	13.2445	12.891	13.3633	13.1898	13.4384	13.8299	12.1308	12.5782	12.9682	12.8822	10.8497	12.2348	13.2884	13.568	10.41	11.7995	12.4894	12.4081	10.4495	13.3243	11.249	12.1131	10.2475	10.235	10.4204	11.694	8.173	9.84395	10.0157	10.1846	10.4139	13.3965	13.3195	12.1458
P33241	LSP1_HUMAN Lymphocyte-specific protein 1 OS=Homo sapiens OX=9606 GN=LSP1 PE=1 SV=1	+	Ctrl_-/-_Cov_-/-	5	5	5	1.36392	2.27325	0.0432594	0.206863	2.46324	14.263	13.859	13.5377	13.656	13.8903	13.4557	13.7049	12.7651	13.5589	14.2126	13.9519	13.6698	15.6829	15.4484	13.4221	13.5371	13.4991	14.6659	13.3686	13.958	13.6479	12.7954	13.0289	12.3499	10.307	10.19	9.49277	9.82799	10.4018	14.6415	10.3581	10.1708	12.5218	11.0922	12.7335	12.7765
Q96G03	PGM2_HUMAN Phosphoglucomutase-2 OS=Homo sapiens OX=9606 GN=PGM2 PE=1 SV=4	+	Ctrl_-/-_Cov_-/-	16	16	16	1.37969	2.25365	0.0417167	0.209693	2.48803	12.9277	12.9444	13.9791	13.7961	14.3261	14.0407	14.3802	14.16	11.9228	9.43734	14.4779	14.0798	14.7593	14.6598	14.255	14.1797	11.8411	13.6514	12.5381	10.2651	12.4111	14.6303	13.9506	12.3339	12.3447	10.8044	12.5238	10.4481	9.30375	8.66214	10.4818	9.88169	10.2508	13.9395	13.7242	12.7438
Q02750	MP2K1_HUMAN Dual specificity mitogen-activated protein kinase kinase 1 OS=Homo sapiens OX=9606 GN=MAP2K1 PE=1 SV=2	+	Ctrl_-/-_Cov_-/-	4	4	4	1.50767	2.0361	0.0310692	0.243822	2.69037	11.448	10.4533	12.3455	12.3521	13.5272	10.7651	12.7381	10.3367	10.2483	10.0679	13.4748	10.3009	12.6709	11.7115	13.031	12.8524	10.7227	9.25636	9.39585	10.9704	10.7909	14.7165	13.8595	11.2163	9.12453	9.3495	8.87382	9.35036	9.07182	10.5097	8.56497	10.3631	9.97767	12.5519	13.6687	12.7096
Q03252	LMNB2_HUMAN Lamin-B2 OS=Homo sapiens OX=9606 GN=LMNB2 PE=1 SV=4	+	Ctrl_-/-_Cov_-/-	7	7	7	1.40593	2.01284	0.0392708	0.247785	2.52934	12.4789	11.047	12.8171	12.6724	12.492	11.793	13.0098	12.9786	13.84	13.7829	13.4927	13.4688	13.1697	12.8013	12.2352	12.1549	11.3065	11.2752	10.1191	11.1308	11.9543	13.9422	10.8301	9.62482	9.42736	9.44318	11.0636	10.8183	9.51697	10.5969	10.8108	11.9194	12.7063	12.2739	12.4151	12.831
P04114	APOB_HUMAN Apolipoprotein B-100 OS=Homo sapiens OX=9606 GN=APOB PE=1 SV=2	+	Ctrl_-/-_Cov_-/-	191	191	191	1.42225	1.97982	0.0378225	0.253521	2.55507	17.5832	17.4731	17.6341	17.623	16.3515	16.195	16.8339	16.797	16.5208	16.5711	15.0528	14.5755	16.5207	16.5699	17.3001	17.2936	15.6818	14.9624	17.2794	10.0611	15.0391	14.4158	14.5709	14.0831	15.5798	16.009	15.5366	17.641	12.2138	9.62236	14.7571	14.0125	15.3067	16.1801	15.8463	16.0495
Q7Z434	MAVS_HUMAN Mitochondrial antiviral-signaling protein OS=Homo sapiens OX=9606 GN=MAVS PE=1 SV=2	+	Ctrl_-/-_Cov_-/-	4	4	4	1.42023	1.97607	0.0379988	0.254181	2.55189	9.57173	9.66589	11.4162	10.894	11.466	10.1819	10.6625	10.9314	13.397	12.5708	13.5292	13.6508	12.7658	13.1153	11.7015	11.4074	10.2752	10.6453	12.6206	11.4606	10.0796	12.0053	12.8471	13.9239	9.54077	10.8889	10.1119	9.2801	10.0179	9.6776	9.42476	10.4692	9.20683	10.5518	8.8071	9.88511
P56470	LEG4_HUMAN Galectin-4 OS=Homo sapiens OX=9606 GN=LGALS4 PE=1 SV=1	+	Ctrl_-/-_Cov_-/-	2	2	2	1.41286	1.96218	0.0386492	0.25664	2.54027	14.0766	14.2219	13.6199	13.1765	12.4691	10.1628	10.4508	10.018	11.7725	10.6757	10.1086	11.3051	10.9075	10.8714	10.0195	10.8765	10.5112	10.3662	11.2702	11.5766	11.3821	10.8972	9.93493	10.8321	10.267	11.1126	9.94686	10.733	8.74792	9.89066	10.1172	9.57902	10.813	10.3594	10.9588	10.3632
P62910	RL32_HUMAN 60S ribosomal protein L32 OS=Homo sapiens OX=9606 GN=RPL32 PE=1 SV=2	+	Ctrl_-/-_Cov_-/-	4	4	4	1.36544	1.95387	0.0431082	0.258123	2.46563	14.2263	9.70645	14.0605	14.61	11.7666	11.6284	13.1923	11.6273	12.4746	12.2361	12.3144	12.1637	10.998	11.2929	11.9573	11.9852	10.2804	9.95652	9.87308	10.5502	12.1562	12.6594	11.6914	10.4793	9.69367	11.607	9.83026	9.36298	10.1803	9.36527	10.604	9.66	9.75197	9.98308	13.2958	10.5392
Q9BRA2	TXD17_HUMAN Thioredoxin domain-containing protein 17 OS=Homo sapiens OX=9606 GN=TXNDC17 PE=1 SV=1	+	Ctrl_-/-_Cov_-/-	3	3	3	1.55419	1.94451	0.0279132	0.259803	2.76453	12.2064	12.4629	13.0873	10.7683	13.5099	13.4619	11.0873	10.1594	12.1529	11.3038	13.7838	14.0401	13.1856	13.7121	12.3367	10.3048	10.5996	12.2388	10.4334	12.6222	12.9069	13.9811	10.3664	9.99167	9.51423	9.73976	10.7169	10.2077	10.606	9.9833	11.0596	9.78939	10.4693	13.2761	12.5425	12.625
Q9NUU7	DD19A_HUMAN ATP-dependent RNA helicase DDX19A OS=Homo sapiens OX=9606 GN=DDX19A PE=1 SV=1;sp	+	Ctrl_-/-_Cov_-/-	2	2	2	1.62462	1.88025	0.0237345	0.271637	2.87755	10.2284	9.44502	10.3142	12.4695	12.1237	11.4769	11.993	10.2889	12.7412	12.5075	12.0137	11.0062	13.0637	12.5784	12.9774	12.829	10.7127	10.4525	11.2611	11.5654	9.85564	12.9146	11.32	11.4802	9.87538	9.78018	11.1148	9.6979	9.35913	10.8045	9.43298	8.60619	10.9922	10.2267	12.31	11.1383
P01860	IGHG3_HUMAN Immunoglobulin heavy constant gamma 3 OS=Homo sapiens OX=9606 GN=IGHG3 PE=1 SV=2	+	Ctrl_-/-_Cov_-/-	10	1	1	1.41553	1.87816	0.0384123	0.27203	2.54447	16.7959	16.4407	17.4399	17.5071	16.4385	16.3884	16.6711	16.6257	17.0367	17.0048	15.8303	16.0027	16.9747	17.025	17.3244	17.235	16.6763	15.2609	17.0301	14.7397	13.4846	13.703	14.1994	12.1901	14.613	14.7953	14.1416	15.3065	16.1748	14.3568	15.3326	15.0516	13.7177	14.6135	14.7497	14.1761
Q9P258	RCC2_HUMAN Protein RCC2 OS=Homo sapiens OX=9606 GN=RCC2 PE=1 SV=2	+	Ctrl_-/-_Cov_-/-	6	6	6	1.51471	1.83617	0.0305696	0.280064	2.70157	10.8537	10.4264	11.9475	10.2683	11.6443	9.00298	13.6679	13.3081	12.7036	11.0098	12.6024	10.4767	13.0517	12.9344	13.4896	13.7071	9.79358	10.6454	10.5948	11.2421	11.7776	13.2978	11.8302	10.778	10.13	10.4064	11.6166	8.11913	8.99647	8.55593	9.8844	10.0633	10.438	12.221	13.9652	12.0813
Q15436	SC23A_HUMAN Protein transport protein Sec23A OS=Homo sapiens OX=9606 GN=SEC23A PE=1 SV=2	+	Ctrl_-/-_Cov_-/-	7	7	7	1.79284	1.81776	0.0161124	0.283661	3.15176	12.0856	10.7976	11.8063	10.5898	13.0139	10.676	13.8847	13.6063	10.4645	9.92083	12.6101	11.3836	11.2044	11.0579	10.4385	12.0217	10.2933	11.7522	9.58335	11.1871	9.12362	13.4099	10.0084	10.2688	10.0769	9.59995	10.3345	13.7055	9.33103	9.2147	14.958	10.0336	10.5468	13.2209	14.8547	12.0338
Q15836	VAMP3_HUMAN Vesicle-associated membrane protein 3 OS=Homo sapiens OX=9606 GN=VAMP3 PE=1 SV=3;sp	+	Ctrl_-/-_Cov_-/-	2	2	2	2.45047	1.77653	0.0035443	0.291885	4.3051	11.3698	10.7059	9.18152	11.5094	10.473	10.3834	11.9958	10.0715	12.5595	12.7494	12.427	11.3453	11.4125	10.8006	9.86429	10.5248	9.62774	12.4449	12.142	10.667	10.0338	11.9218	11.2401	11.9087	9.30729	9.86707	11.6858	10.6853	9.40272	11.0872	10.1193	10.6944	10.0143	10.1648	12.111	10.6734
Q13098	CSN1_HUMAN COP9 signalosome complex subunit 1 OS=Homo sapiens OX=9606 GN=GPS1 PE=1 SV=4	+	Ctrl_-/-_Cov_-/-	3	3	3	1.42398	1.7623	0.0376721	0.294778	2.55781	11.6218	10.8914	13.2201	12.4985	13.2979	12.657	14.4299	13.8481	12.0285	11.4905	12.9614	12.6619	11.4044	10.585	13.5416	13.4391	10.6119	11.4978	12.5063	12.235	10.8488	13.6376	12.6879	13.414	9.98804	12.2585	10.9098	10.5476	8.56518	13.918	10.1297	9.28079	11.6154	14.1773	14.1457	11.7836
Q9HC35	EMAL4_HUMAN Echinoderm microtubule-associated protein-like 4 OS=Homo sapiens OX=9606 GN=EML4 PE=1 SV=3	+	Ctrl_-/-_Cov_-/-	6	6	6	1.42758	1.70311	0.0373611	0.307123	2.56349	12.5528	13.0593	13.4491	13.1827	13.1911	12.4818	13.967	13.1634	13.8817	13.6233	13.7132	13.6078	13.7042	13.3802	13.8369	13.9067	10.4941	10.3181	11.53	12.1479	12.1421	13.6255	10.3915	10.4811	12.0825	10.1914	10.4181	10.4214	10.295	10.3523	10.124	9.54183	13.133	13.5245	14.081	12.4585
O00232	PSD12_HUMAN 26S proteasome non-ATPase regulatory subunit 12 OS=Homo sapiens OX=9606 GN=PSMD12 PE=1 SV=3	+	Ctrl_-/-_Cov_-/-	7	7	7	1.33955	1.61057	0.0457562	0.327469	2.42498	12.5377	12.2554	11.4079	11.5465	13.8866	13.4419	14.1456	13.9837	12.1711	10.2492	12.9785	12.0962	11.2138	11.14	12.7649	12.37	10.5152	12.7249	10.2791	10.8771	12.3642	12.9681	11.5718	10.7156	10.4437	10.1161	10.0945	9.2678	10.0668	9.28518	10.0978	9.53336	10.8189	13.6196	14.4705	11.8321
Q8TAT6	NPL4_HUMAN Nuclear protein localization protein 4 homolog OS=Homo sapiens OX=9606 GN=NPLOC4 PE=1 SV=3	+	Ctrl_-/-_Cov_-/-	2	2	2	1.42602	1.61024	0.0374956	0.327544	2.56102	11.536	10.7699	11.6872	9.13268	12.5713	10.5305	12.6856	12.4766	11.0542	11.3685	11.5729	12.7883	10.4813	11.0818	11.7536	11.5826	10.8879	11.8374	11.6318	11.3136	10.1632	12.1402	10.4977	10.4631	8.25976	9.88751	10.8268	10.0157	9.61737	9.45391	10.1872	10.3794	10.074	9.54645	12.2429	11.931
P27694	RFA1_HUMAN Replication protein A 70 kDa DNA-binding subunit OS=Homo sapiens OX=9606 GN=RPA1 PE=1 SV=2	+	Ctrl_-/-_Cov_-/-	5	5	5	2.45515	1.59891	0.00350631	0.330126	4.3139	11.3176	9.39665	12.1642	11.0189	12.8016	12.9122	14.7083	13.4594	12.8246	11.5282	12.474	11.5337	11.7633	10.8895	12.62	11.7209	10.3455	10.1114	10.3814	10.7767	11.0914	11.3876	9.94541	11.2137	10.7037	11.7244	10.1873	9.53255	10.3479	9.44253	9.33013	9.03498	10.4009	11.4236	13.3315	11.3581
P43403	ZAP70_HUMAN Tyrosine-protein kinase ZAP-70 OS=Homo sapiens OX=9606 GN=ZAP70 PE=1 SV=1	+	Ctrl_-/-_Cov_-/-	5	4	4	1.37317	1.56101	0.0423477	0.338914	2.47778	10.8563	10.2302	11.97	10.4481	13.5236	13.0987	14.2935	13.8253	12.157	11.3431	12.7805	10.8411	11.076	12.9712	11.6624	12.7914	10.1977	10.1465	9.84301	11.3085	10.7949	12.5798	11.0757	12.3335	10.0588	9.56479	9.76601	9.68048	9.49391	9.11841	9.93498	9.88721	11.1656	12.8381	13.6469	11.208
Q14019	COTL1_HUMAN Coactosin-like protein OS=Homo sapiens OX=9606 GN=COTL1 PE=1 SV=3	+	Ctrl_-/-_Cov_-/-	15	15	15	1.93887	1.44087	0.0115114	0.368345	3.39559	15.7434	14.98	15.2107	15.3872	14.8357	14.6538	14.3184	14.3635	15.4204	15.5034	15.3251	15.856	16.3878	16.2117	14.7874	14.5317	15.1204	14.7748	14.3764	15.3635	13.7238	14.6592	15.5422	14.5147	14.3371	13.9709	13.7436	14.3339	13.5356	11.3969	10.702	10.7758	14.0627	12.8102	12.7966	14.2261
P07814	SYEP_HUMAN Bifunctional glutamate/proline--tRNA ligase OS=Homo sapiens OX=9606 GN=EPRS1 PE=1 SV=5	+	Ctrl_-/-_Cov_-/-	5	5	5	1.37267	1.25511	0.0423965	0.418962	2.47699	11.1642	9.75046	9.78686	10.432	12.6252	11.8914	13.3008	13.1536	10.5389	11.2332	10.8224	12.2209	10.8452	11.0235	11.3883	10.2141	11.0083	11.2705	10.0174	10.87	10.0201	12.021	10.8704	11.2218	9.41291	9.88601	10.5071	10.1759	10.0296	9.27512	9.88511	10.0541	9.72032	12.312	13.1193	12.1678
O75400	PR40A_HUMAN Pre-mRNA-processing factor 40 homolog A OS=Homo sapiens OX=9606 GN=PRPF40A PE=1 SV=2	+	Ctrl_-/-_Cov_-/-	3	3	3	1.36548	1.2266	0.0431042	0.427323	2.4657	12.8592	12.4941	12.2423	12.1483	12.3694	10.5644	9.80674	12.281	11.4932	11.1105	12.1223	10.5911	11.8757	10.653	10.3664	10.2213	11.633	12.9643	10.4516	10.7609	10.1645	11.9617	11.0011	9.96035	10.1563	9.76633	11.2754	10.7427	10.7003	9.86884	10.5461	11.1328	11.9598	12.1823	12.109	12.2973
P17174	AATC_HUMAN Aspartate aminotransferase, cytoplasmic OS=Homo sapiens OX=9606 GN=GOT1 PE=1 SV=3	+	Ctrl_-/-_Cov_-/-	3	3	3	1.49607	1.1187	0.0319102	0.460509	2.67193	11.2674	12.0645	10.9798	9.80569	11.0896	11.1686	11.6051	11.2016	11.2336	10.6075	9.96762	11.9409	11.0166	12.1178	10.0872	10.2507	10.0057	11.0767	10.9349	11.016	10.4949	11.5802	11.8905	10.8467	8.76315	10.6679	11.4846	10.0561	10.9553	10.0022	9.33863	9.8912	9.94651	11.4098	11.2136	10.1781
Q13057	COASY_HUMAN Bifunctional coenzyme A synthase OS=Homo sapiens OX=9606 GN=COASY PE=1 SV=4	+	Ctrl_-/-_Cov_-/-	3	3	3	1.31947	-0.61217	0.0479215	1.52856	-2.3935	10.4598	9.3406	10.8453	10.9561	9.87044	10.7347	12.1429	12.637	10.5993	10.196	11.5098	11.2932	10.2758	10.7967	10.6461	10.2061	10.6887	10.2937	12.0718	11.8336	11.6074	11.9743	10.5467	10.7982	10.9651	10.5249	10.9139	11.5379	10.4996	10.7371	9.44649	10.3885	10.8069	12.9436	13.3856	10.1118
P80511	S10AC_HUMAN Protein S100-A12 OS=Homo sapiens OX=9606 GN=S100A12 PE=1 SV=2	+	Ctrl_-/-_Cov_-/-	3	3	3	1.38416	-1.67605	0.0412895	3.19552	-2.49506	9.58242	10.1263	10.2481	10.3906	9.63048	11.4195	10.822	10.807	9.88567	12.2823	10.6224	11.616	10.4012	10.8712	9.49828	10.0524	11.1565	9.69353	10.1517	10.4177	12.7306	10.7132	11.1052	10.5849	12.696	11.3401	15.3936	11.7675	9.61738	10.5072	9.3316	11.3923	11.5544	9.90411	10.4169	10.1439
Q9BZF1	OSBL8_HUMAN Oxysterol-binding protein-related protein 8 OS=Homo sapiens OX=9606 GN=OSBPL8 PE=1 SV=3	+	Ctrl_-/-_Cov_-/-	5	5	5	1.52768	-2.18454	0.0296702	4.54582	-2.72223	9.81077	10.4209	13.9203	14.0391	9.57405	10.8017	12.3403	12.3021	9.81341	10.5212	13.5409	10.8481	9.95852	9.78739	10.4965	10.1846	11.0326	12.023	10.78	11.4206	11.4481	9.95514	9.48085	10.195	10.918	12.5876	9.78002	9.57736	14.7322	9.21437	10.9436	10.7587	11.7377	12.2586	14.0688	12.363
P82909	RT36_HUMAN 28S ribosomal protein S36, mitochondrial OS=Homo sapiens OX=9606 GN=MRPS36 PE=1 SV=2	+	Ctrl_-/-_Cov_-/-	3	3	3	1.47908	-2.9262	0.0331833	7.60106	-2.64496	9.35186	11.3348	14.1904	14.1323	11.9592	14.3701	13.2808	12.9021	11.6978	13.8486	14.3805	14.2247	14.2724	11.4374	12.6245	13.4974	15.4733	10.2633	13.1268	16.316	12.4548	14.1153	15.1133	11.6999	14.8412	10.4676	9.01771	13.7911	15.3615	11.0621	9.55828	9.98234	15.6018	15.6249	15.4549	14.9393
Q8IZP0	ABI1_HUMAN Abl interactor 1 OS=Homo sapiens OX=9606 GN=ABI1 PE=1 SV=4	+	Ctrl_-/-_Cov_-/-	5	5	5	2.32169	-2.96851	0.00476771	7.82727	-4.06693	9.44518	12.9289	13.9792	14.0566	13.0299	13.5364	13.6405	13.6296	11.0315	13.5716	13.1232	13.6793	9.82676	13.1737	13.6936	13.8123	13.9505	14.1761	12.8511	14.0424	14.16	15.1016	14.0246	15.3686	14.0172	10.0022	13.6798	11.2953	13.5549	10.6111	9.88859	13.2525	13.3267	13.1068	13.0273	10.3833
P05161	ISG15_HUMAN Ubiquitin-like protein ISG15 OS=Homo sapiens OX=9606 GN=ISG15 PE=1 SV=5	+	Ctrl_-/-_Cov_-/-	2	2	2	1.90855	-3.08665	0.0123438	8.49521	-3.34448	8.57443	10.377	9.82753	10.9619	11.0425	11.4047	9.39666	11.0653	10.4262	11.355	10.1632	10.1541	10.4183	13.2863	10.5942	11.0611	11.5423	10.1821	11.2132	11.6777	13.9025	13.1431	13.0314	13.9095	14.6153	13.8324	10.2973	14.2311	11.4781	9.33056	9.44998	10.3302	14.4718	13.1042	13.2919	14.0116
P02748	CO9_HUMAN Complement component C9 OS=Homo sapiens OX=9606 GN=C9 PE=1 SV=2	+	Ctrl_-/-_Cov_-/-	16	16	15	1.44069	-3.56216	0.0362502	11.8118	-2.5842	16.2165	16.192	13.6783	13.1162	10.3288	11.514	12.5418	12.6252	10.9672	10.9873	8.90788	11.0301	10.2108	10.3703	12.1924	11.9847	14.5469	15.759	16.4525	12.325	14.8599	14.5289	11.2221	12.7465	16.3111	16.6012	17.5348	17.35	16.9874	15.2447	15.7642	16.5933	14.7597	15.3659	15.8836	16.1957
P81605	DCD_HUMAN Dermcidin OS=Homo sapiens OX=9606 GN=DCD PE=1 SV=2	+	Ctrl_-/-_Cov_-/-	7	7	7	1.38266	-4.05337	0.0414324	16.603	-2.49271	7.46516	11.5494	11.7499	10.3187	10.3562	10.897	9.4445	11.0563	10.4366	12.6953	13.1827	14.0762	11.6402	12.792	10.5809	10.94	13.1477	9.22383	10.4036	11.2623	9.65028	10.9764	10.7008	10.8951	15.1435	15.5303	14.7259	13.4993	17.0836	12.1194	15.9127	14.1639	15.1146	12.9137	12.7266	11.9989
P0DJI8	SAA1_HUMAN Serum amyloid A-1 protein OS=Homo sapiens OX=9606 GN=SAA1 PE=1 SV=1	+	Ctrl_-/-_Cov_-/-	9	3	3	2.00112	-5.70537	0.00997424	52.178	-3.50139	10.1865	10.508	10.8591	10.3464	9.69063	10.7909	9.27269	10.4597	11.0354	10.6368	10.3241	11.4236	9.69324	11.1193	11.0431	10.6301	15.1599	12.862	11.8779	15.0435	16.2576	12.6471	10.6285	13.1076	11.087	9.26854	10.7959	9.96821	19.7805	18.2425	18.3074	16.6211	16.9991	15.9227	15.5626	13.4057
P38571	LICH_HUMAN Lysosomal acid lipase/cholesteryl ester hydrolase OS=Homo sapiens OX=9606 GN=LIPA PE=1 SV=2			2	2	2	1.29875	2.29386	0.0502632	0.203929	2.36106	10.0921	9.9552	10.4738	10.9425	10.736	11.1533	10.8574	11.2282	13.6851	13.7348	12.9416	12.7759	13.8873	14.2757	14.1197	14.0826	10.4349	12.5144	9.93504	11.5141	10.3033	10.276	10.6004	10.0933	8.54813	9.53982	10.5832	10.08	9.22069	9.60259	9.52394	10.9426	10.5242	10.3828	10.7408	11.01
P62304	RUXE_HUMAN Small nuclear ribonucleoprotein E OS=Homo sapiens OX=9606 GN=SNRPE PE=1 SV=1			2	2	2	1.2911	2.47973	0.0511564	0.179278	2.34908	13.8444	14.3989	13.6353	14.0482	12.9725	14.7666	13.0393	13.1647	13.6884	13.8684	14.1567	14.7989	14.4075	15.1255	14.062	15.3443	11.5508	13.3589	13.5817	11.2793	13.6639	14.246	14.3058	13.292	9.53956	10.2313	9.28072	11.0771	8.88241	9.22255	10.3451	9.55909	12.6057	13.4814	13.9519	14.5565
Q15637	SF01_HUMAN Splicing factor 1 OS=Homo sapiens OX=9606 GN=SF1 PE=1 SV=4			5	5	5	1.28764	2.25676	0.0515656	0.209241	2.34367	12.8421	12.2862	10.6274	13.0243	12.9274	13.5624	11.9943	12.9054	14.3949	14.5017	13.7398	13.8155	14.8664	14.7676	11.109	11.5732	11.1238	10.4809	9.34377	10.6567	13.1068	13.9286	14.1095	12.9439	10.7513	9.79771	11.6659	10.6492	9.27854	9.94838	9.87227	9.82516	13.244	12.5512	12.5086	11.8598
Q9NUQ9	CYRIB_HUMAN CYFIP-related Rac1 interactor B OS=Homo sapiens OX=9606 GN=CYRIB PE=1 SV=1			8	8	8	1.28353	1.65886	0.0520559	0.316689	2.33724	13.5435	14.0602	13.5697	13.2104	14.0262	13.3985	14.4408	14.0731	13.7386	13.7873	14.6571	13.7382	14.1448	14.3487	13.9815	13.9277	10.7502	14.4109	13.6678	10.9002	13.5676	14.6899	10.441	10.413	12.9854	13.0853	9.87642	14.1515	10.6781	9.97365	9.99277	9.58794	13.0409	13.2135	14.7858	13.5943
Q00796	DHSO_HUMAN Sorbitol dehydrogenase OS=Homo sapiens OX=9606 GN=SORD PE=1 SV=4			2	2	2	1.28063	1.1897	0.0524047	0.438394	2.33271	10.6761	9.46994	10.1355	10.9208	12.7381	12.3605	12.6147	12.2755	11.2609	11.5361	11.0434	11.4554	11.5434	10.4764	9.93926	12.833	9.85032	10.7764	9.62775	11.037	11.0027	12.8663	10.2949	10.188	11.1792	10.217	10.3253	9.18484	9.9781	11.5722	10.734	10.7343	9.81433	13.0835	13.0506	11.108
Q9UGI8	TES_HUMAN Testin OS=Homo sapiens OX=9606 GN=TES PE=1 SV=1			6	6	6	1.26906	1.74576	0.0538195	0.298177	2.31461	11.2144	10.2119	13.2207	12.9484	13.5131	13.6614	14.3252	14.6319	13.6292	12.9403	13.2566	13.8897	14.3824	14.1043	13.4384	13.0458	11.5086	10.9052	11.1647	11.2067	12.8683	12.7843	12.4807	10.3732	10.4089	9.18462	9.30909	10.2895	11.1392	9.10059	11.503	9.38344	11.2701	12.7338	12.9575	11.8034
P49913	CAMP_HUMAN Cathelicidin antimicrobial peptide OS=Homo sapiens OX=9606 GN=CAMP PE=1 SV=1			3	3	3	1.26697	-2.78709	0.0540792	6.90236	-2.31135	10.6318	10.5663	11.0911	11.5034	10.2421	10.0904	10.8886	10.4543	10.8163	10.794	10.0001	10.7816	9.66874	12.1374	10.5119	9.87933	11.2594	9.66781	10.7384	11.6607	12.1463	9.82261	10.9968	10.9271	15.9231	16.786	15.1229	16.4471	15.3409	10.0664	10.8134	9.83262	10.9644	13.0831	13.4964	11.904
Q15582	BGH3_HUMAN Transforming growth factor-beta-induced protein ig-h3 OS=Homo sapiens OX=9606 GN=TGFBI PE=1 SV=1			11	11	11	1.2655	2.12385	0.0542625	0.229434	2.30905	13.7719	13.685	13.3886	13.6337	11.7846	11.8507	14.5184	14.0676	13.5088	13.2461	13.9093	11.2838	11.4573	11.0865	15.3015	15.3665	12.6966	13.0487	14.3442	10.9497	11.445	12.0718	11.355	11.2493	9.49003	12.1204	9.41819	13.4329	9.28375	11.0345	11.1376	10.0251	9.61859	13.4982	14.9991	10.0568
Q8NC51	PAIRB_HUMAN Plasminogen activator inhibitor 1 RNA-binding protein OS=Homo sapiens OX=9606 GN=SERBP1 PE=1 SV=2			8	8	8	1.26502	2.51861	0.0543225	0.174511	2.30831	12.4588	10.1749	12.292	9.67234	13.6278	13.0382	14.0865	13.6936	12.7065	13.0432	14.0353	11.4322	15.1078	13.9096	10.7652	10.1949	10.2388	10.0978	13.5413	10.539	14.2853	13.1319	10.6206	10.128	10.0254	9.72701	9.72968	10.7445	9.70834	10.0272	10.0382	10.5257	10.5252	11.352	14.0105	11.3812
Q5EBM0	CMPK2_HUMAN UMP-CMP kinase 2, mitochondrial OS=Homo sapiens OX=9606 GN=CMPK2 PE=1 SV=3			2	2	2	1.2546	-2.0866	0.0556416	4.24746	-2.29202	10.28	10.7412	11.3994	10.8222	11.0762	10.483	11.4412	11.711	10.1471	10.5857	9.58606	9.99567	10.6211	11.1894	10.4648	10.9872	11.5562	9.92544	11.0141	10.5706	12.7781	13.5993	12.9258	13.3232	14.7795	10.4286	10.9962	9.63022	10.2909	10.1137	9.60354	9.4535	13.6839	12.99	12.8669	12.8694
Q9UI08	EVL_HUMAN Ena/VASP-like protein OS=Homo sapiens OX=9606 GN=EVL PE=1 SV=2			12	12	12	1.25399	2.90083	0.0557199	0.133895	2.29106	11.7804	11.596	13.5752	13.3301	14.0305	13.9421	13.943	13.8434	13.9615	13.4831	14.198	12.7832	15.4326	15.3062	14.1377	14.0441	10.4228	11.139	10.9819	10.907	13.4551	13.9272	10.4937	9.06097	9.32411	10.3202	10.2365	11.0956	8.55846	10.4345	11.1779	9.67749	12.7417	12.1509	13.3565	12.567
Q9BV40	VAMP8_HUMAN Vesicle-associated membrane protein 8 OS=Homo sapiens OX=9606 GN=VAMP8 PE=1 SV=1			2	2	2	1.23727	1.0536	0.0579069	0.481765	2.26495	12.1226	9.85545	10.9262	10.0396	10.58	10.992	11.7105	11.1326	10.8583	11.8163	10.9388	12.0699	11.0493	11.152	10.9117	11.1661	10.0804	11.6253	11.0797	12.4294	10.8921	11.2534	11.1365	10.3627	9.24248	9.29283	9.87155	10.1347	9.57708	11.0995	9.58658	11.0284	10.7027	10.8922	11.3684	12.2241
Q7Z4H3	HDDC2_HUMAN 5-deoxynucleotidase HDDC2 OS=Homo sapiens OX=9606 GN=HDDC2 PE=1 SV=1			2	2	2	1.23025	2.16974	0.0588505	0.222251	2.25399	10.3548	10.1133	9.64063	9.55389	10.3282	11.6826	8.3208	10.5491	12.7701	12.6168	12.8916	13.0701	13.5325	13.1962	10.5949	11.0541	9.98159	11.2117	10.6081	11.2751	9.93238	10.4228	11.3899	10.9564	9.9163	10.5272	9.30403	11.6323	7.41139	8.94944	11.609	10.4563	10.6416	11.0063	10.6291	11.3693
P69891	HBG1_HUMAN Hemoglobin subunit gamma-1 OS=Homo sapiens OX=9606 GN=HBG1 PE=1 SV=2;sp			7	6	6	1.23017	-3.43215	0.0588613	10.7939	-2.25387	8.82876	13.5269	9.65514	11.0432	10.0323	11.6606	9.97528	11.9715	10.8026	11.9981	10.5392	11.5175	10.0311	9.77843	8.91349	10.5117	15.1744	9.22004	12.1218	11.601	11.973	9.75057	9.6438	11.1857	17.175	17.006	12.5792	16.1799	9.61305	11.2155	12.1874	9.63653	12.8437	14.5608	13.442	12.5254
P00748	FA12_HUMAN Coagulation factor XII OS=Homo sapiens OX=9606 GN=F12 PE=1 SV=3			2	2	2	1.22152	2.04078	0.0600454	0.243032	2.24036	14.5907	14.7601	14.655	14.3403	13.7817	13.764	14.8641	14.3382	13.1792	12.838	10.8482	11.2224	11.7641	10.8658	12.1657	13.2254	10.7639	12.4204	14.7769	10.7792	10.1475	11.5999	11.824	11.5327	13.18	13.7894	14.2365	16.0668	12.4896	10.6412	12.2237	9.98642	9.85962	12.8053	12.6001	10.9274
Q96FW1	OTUB1_HUMAN Ubiquitin thioesterase OTUB1 OS=Homo sapiens OX=9606 GN=OTUB1 PE=1 SV=2			7	7	7	1.21952	1.60143	0.0603226	0.32955	2.23724	13.1944	13.055	10.9507	10.2291	13.2641	11.1518	10.6312	9.55395	10.8854	10.6237	10.3641	11.2065	12.3817	14.1846	10.2029	10.7091	11.5974	12.8965	12.3306	11.4219	10.4697	10.2268	11.9751	10.4295	12.2274	12.1238	13.4985	9.75569	9.96272	10.9457	8.79914	9.34307	9.89267	12.1821	13.7217	13.9061
P24557	THAS_HUMAN Thromboxane-A synthase OS=Homo sapiens OX=9606 GN=TBXAS1 PE=1 SV=3			17	17	17	1.21931	-1.64965	0.0603518	3.13758	-2.23692	16.0406	16.1933	15.6134	15.9017	15.9936	16.017	16.755	16.8339	14.8403	14.8514	16.3971	16.6181	13.6424	13.9101	16.4628	16.508	15.4171	16.549	15.2992	15.0297	16.2092	16.5727	16.5845	17.1983	16.836	16.8165	16.5317	14.5914	18.2858	14.8234	8.75516	16.0121	17.1462	17.4568	17.329	17.2
P51606	RENBP_HUMAN N-acylglucosamine 2-epimerase OS=Homo sapiens OX=9606 GN=RENBP PE=1 SV=2			4	4	4	1.21788	1.02931	0.0605508	0.489944	2.23469	13.9773	13.1327	14.0579	14.4955	13.7362	13.9136	13.6119	13.7881	14.5788	14.6482	14.4933	15.0269	15.3897	15.3212	13.8639	13.7126	14.134	13.9652	13.3277	11.4408	12.7282	13.6419	13.4094	12.9806	13.2615	12.9375	13.3613	11.0078	13.9913	16.707	9.54358	10.985	12.8409	13.5365	13.0722	14.7486
P20336	RAB3A_HUMAN Ras-related protein Rab-3A OS=Homo sapiens OX=9606 GN=RAB3A PE=1 SV=1;sp			3	2	2	1.2175	3.71176	0.0606038	0.0763219	2.23409	14.9353	10.1427	10.2121	10.5013	16.4206	16.4439	10.0155	16.5792	16.8997	16.8953	16.6558	10.729	16.9185	16.8373	16.6774	16.7141	15.4232	15.3765	10.5189	12.173	16.6119	10.6542	10.0329	10.5664	10.1853	9.92165	9.19973	9.63541	9.99305	8.97011	9.85907	9.7759	10.6953	9.35918	16.5602	15.7452
Q13283	G3BP1_HUMAN Ras GTPase-activating protein-binding protein 1 OS=Homo sapiens OX=9606 GN=G3BP1 PE=1 SV=1			2	2	2	1.20677	-1.7693	0.0621198	3.40889	-2.21735	8.90702	11.3589	9.88659	10.4087	9.46199	10.6058	12.1633	10.5471	9.0147	11.1157	12.9888	10.5822	10.3099	11.0415	10.4099	9.52138	10.6932	11.4788	13.5153	11.5817	13.042	12.4286	10.8046	11.9201	9.86431	9.74362	9.83315	10.7232	9.90751	10.526	10.072	11.1547	12.4566	12.9084	13.1894	12.9462
Q6DD88	ATLA3_HUMAN Atlastin-3 OS=Homo sapiens OX=9606 GN=ATL3 PE=1 SV=1			10	10	10	1.1968	-2.10123	0.0635624	4.29075	-2.20179	10.8713	11.6132	11.0612	11.5343	10.7605	13.2363	13.864	13.2191	10.1468	10.5297	11.0674	12.2917	10.4358	10.7204	12.3108	12.0603	10.0445	12.9205	10.8351	10.6789	11.6043	13.9866	10.843	14.6636	13.0024	12.889	13.1472	10.3631	13.9135	10.5926	10.8064	8.92404	14.7094	14.3366	14.9732	15.0996
P84085	ARF5_HUMAN ADP-ribosylation factor 5 OS=Homo sapiens OX=9606 GN=ARF5 PE=1 SV=2			9	3	3	1.19251	1.49231	0.0641933	0.355443	2.19511	13.4205	12.8638	11.1595	10.5275	13.3029	13.007	13.2579	13.7209	12.7006	9.90056	12.577	11.5257	12.5416	12.1657	10.6756	12.6367	10.4244	13.1824	12.0592	10.6964	12.0152	13.1941	10.6801	10.0809	12.6091	10.3463	9.66724	10.9638	9.84212	10.1061	9.97716	9.68555	12.6047	12.3785	12.3517	12.819
P42766	RL35_HUMAN 60S ribosomal protein L35 OS=Homo sapiens OX=9606 GN=RPL35 PE=1 SV=2			3	3	3	1.18888	2.65048	0.0647321	0.159267	2.18944	12.2692	11.9335	14.389	14.2837	14.486	14.4771	14.9956	14.9269	14.3663	14.7793	14.2812	13.4301	13.6361	14.0033	14.6506	14.6663	10.7541	12.3249	13.0039	9.54559	14.5261	14.2532	13.8635	13.0516	9.55875	10.7206	9.79912	11.1711	8.80511	9.76566	12.1857	11.0212	11.5505	13.0763	14.3225	13.2397
P46782	RS5_HUMAN 40S ribosomal protein S5 OS=Homo sapiens OX=9606 GN=RPS5 PE=1 SV=4			5	5	5	1.18318	3.40519	0.0655873	0.0943921	2.18056	15.1814	11.0417	13.3792	13.4793	13.8437	13.5327	15.6267	14.8389	14.6895	14.9199	14.3355	13.7078	15.4507	14.7255	14.965	14.6835	10.5075	11.9761	14.1755	11.4249	15.2461	13.9218	14.899	10.6422	8.79667	10.8047	9.53985	9.30272	8.54577	11.7679	9.88958	9.5841	13.8346	12.8421	15.1204	13.2377
Q9UHD8	SEPT9_HUMAN Septin-9 OS=Homo sapiens OX=9606 GN=SEPTIN9 PE=1 SV=2			12	12	12	1.1805	2.79915	0.0659933	0.143672	2.17637	12.9946	12.6112	14.5274	14.0138	14.6883	14.4705	14.9052	14.9951	14.4333	14.4681	14.4435	14.8048	15.2474	14.9343	15.3042	15.1129	10.1742	12.4427	13.2089	11.3342	14.6554	14.794	14.311	13.5267	11.0848	10.7609	11.033	10.9071	8.62079	10.1586	10.1661	8.3807	13.1735	14.3373	14.4664	13.9256
Q9Y2Q0	AT8A1_HUMAN Phospholipid-transporting ATPase IA OS=Homo sapiens OX=9606 GN=ATP8A1 PE=1 SV=1			7	7	7	1.17921	-1.58174	0.0661896	2.99331	-2.17436	9.7725	11.3645	11.3729	10.8582	10.2532	10.6162	11.3831	10.8682	9.65085	10.9533	9.5019	10.9233	10.4437	10.307	9.89926	9.35883	11.7271	10.1899	9.37584	10.9772	10.6735	12.1602	10.2659	12.6668	13.7117	12.5374	9.58974	9.95925	10.0562	10.4453	8.77936	9.69304	11.8905	12.3331	14.152	13.3085
Q8IUE6	H2A2B_HUMAN Histone H2A type 2-B OS=Homo sapiens OX=9606 GN=H2AC21 PE=1 SV=3			4	1	1	1.17722	2.28443	0.0664936	0.205266	2.17126	12.0846	9.04737	13.7157	13.3663	13.5964	13.4717	14.1253	13.858	14.3496	14.2925	13.9432	13.7362	14.5101	14.0832	13.9682	14.1727	11.4496	9.87235	12.1814	10.5324	13.0282	13.6336	13.5614	12.6377	10.0385	9.73891	9.74651	10.1326	9.0111	9.31097	11	9.76111	13.2265	12.5027	13.6221	12.5892
Q8WW12	PCNP_HUMAN PEST proteolytic signal-containing nuclear protein OS=Homo sapiens OX=9606 GN=PCNP PE=1 SV=2			4	4	4	1.17118	2.19112	0.0674249	0.218981	2.16184	9.32443	10.2903	10.9071	10.7653	12.1652	10.4348	9.73476	10.8565	13.5446	12.6864	13.2849	12.5428	14.3078	13.0551	10.3723	11.1321	9.54108	10.4297	10.2924	10.6323	10.6849	13.0249	13.6128	11.5626	10.8691	10.4238	10.3226	9.63742	10.07	9.07679	11.3167	10.1606	9.5567	11.6292	9.59386	10.0688
A0A0B4J1X5	HV374_HUMAN Immunoglobulin heavy variable 3-74 OS=Homo sapiens OX=9606 GN=IGHV3-74 PE=3 SV=1			2	1	1	1.16862	2.35269	0.0678235	0.195781	2.15785	14.1716	14.0901	14.2451	14.2045	13.1319	12.8195	13.3673	13.4588	10.5645	10.7909	10.2636	11.4816	12.6785	11.0121	11.9459	13.1622	9.38474	9.9952	12.8105	11.7069	11.4706	10.7383	12.3381	11.4747	12.2572	12.8168	12.1158	13.2129	7.94352	8.96506	11.0442	8.91205	10.3636	12.2545	11.1835	11.8676
Q15056	IF4H_HUMAN Eukaryotic translation initiation factor 4H OS=Homo sapiens OX=9606 GN=EIF4H PE=1 SV=5			4	4	4	1.16802	2.3468	0.0679172	0.196582	2.15691	11.5336	11.898	13.5017	13.3455	14.0278	13.963	13.2142	12.3443	14.076	13.6744	14.481	13.9441	14.6454	14.6481	13.4603	13.1893	13.1407	12.3425	13.2269	10.9688	12.7732	14.3172	13.6949	13.2985	10.4958	10.0976	12.4036	10.5677	8.78418	10.072	16.6148	9.52645	10.9256	10.275	12.3108	11.9518
P01615	KVD28_HUMAN Immunoglobulin kappa variable 2D-28 OS=Homo sapiens OX=9606 GN=IGKV2D-28 PE=1 SV=2;sp			3	2	2	1.16452	2.48918	0.0684668	0.178107	2.15145	15.271	15.2425	12.8302	10.9177	10.4885	10.5365	11.4843	11.3421	10.6846	11.2144	9.37297	11.0403	11.8643	10.7242	9.8166	10.6298	9.78512	11.7244	10.3163	11.5631	10.1988	10.8361	10.4806	10.1439	9.15595	10.389	14.4075	9.94334	7.75002	9.0975	11.5895	12.0706	11.0498	9.53724	11.7432	10.4362
O95445	APOM_HUMAN Apolipoprotein M OS=Homo sapiens OX=9606 GN=APOM PE=1 SV=2			3	3	3	1.16127	1.84852	0.0689811	0.277677	2.14638	13.1271	11.5286	12.8159	12.6456	13.2971	12.4299	10.1885	10.3896	11.0893	12.0419	12.4745	11.4275	10.6571	10.3541	10.6816	11.8463	11.2444	9.86426	10.2	11.2802	9.15849	9.61374	10.9335	10.0088	10.7392	9.54208	9.75437	12.6247	8.62392	9.14045	12.1593	9.62311	11.2047	12.1837	10.7673	11.4566
P05120	PAI2_HUMAN Plasminogen activator inhibitor 2 OS=Homo sapiens OX=9606 GN=SERPINB2 PE=1 SV=2			6	6	6	1.16029	2.49083	0.0691369	0.177904	2.14485	15.3263	15.4008	10.1206	10.5099	15.8253	16.0025	10.7208	10.0208	17.0432	16.3254	9.64361	12.6834	15.8481	13.0036	10.902	14.4348	14.8313	14.5599	15.8763	15.4247	14.3303	15.5596	11.0254	10.5508	9.59845	10.7863	10.5746	9.13981	14.3505	13.9993	10.6354	10.0309	14.489	15.474	14.6325	15.5043
P78527	PRKDC_HUMAN DNA-dependent protein kinase catalytic subunit OS=Homo sapiens OX=9606 GN=PRKDC PE=1 SV=3			52	52	50	1.14827	2.83546	0.0710771	0.140101	2.12611	13.3611	13.5906	13.4424	12.7193	15.1527	14.492	17.0848	17.3495	15.5447	14.4826	14.9847	13.7797	15.6721	15.253	16.8327	16.3352	10.4428	10.0692	10.2701	11.6522	16.0513	15.9261	12.9292	13.9616	11.8833	11.8329	12.3763	13.5007	9.70624	15.0665	10.368	8.78663	12.4025	15.6598	17.4519	15.2053
Q9H910	JUPI2_HUMAN Jupiter microtubule associated homolog 2 OS=Homo sapiens OX=9606 GN=JPT2 PE=1 SV=1			3	3	3	1.14094	2.0775	0.072287	0.236925	2.11468	14.5341	10.4618	13.8168	13.9098	14.3671	13.2607	13.2428	12.885	14.6455	14.0523	13.8981	14.607	15.0504	14.7026	12.945	11.0656	14.0379	9.1966	13.4067	13.8365	14.1868	13.7057	14.3994	14.9042	13.4089	12.5118	10.6008	9.17358	9.71133	9.53593	9.70619	9.72535	11.514	9.61246	11.4649	10.1396
O75643	U520_HUMAN U5 small nuclear ribonucleoprotein 200 kDa helicase OS=Homo sapiens OX=9606 GN=SNRNP200 PE=1 SV=2			8	8	8	1.13319	1.77856	0.0735885	0.291474	2.1026	12.8055	10.0304	11.0936	11.6422	12.3181	12.0912	14.1954	13.4128	12.0504	12.1952	11.9973	12.1126	12.2501	10.7103	12.8839	12.8977	10.1619	11.6273	11.9626	11.3206	12.4161	11.1373	10.689	12.0835	10.2568	12.0788	10.8208	9.67406	8.2154	12.3457	10.3461	10.7916	11.8372	12.433	13.3596	11.2649
P07951	TPM2_HUMAN Tropomyosin beta chain OS=Homo sapiens OX=9606 GN=TPM2 PE=1 SV=1			27	1	1	1.13052	-1.43555	0.0740423	2.70485	-2.09843	9.65869	9.687	10.4993	10.0212	9.55081	10.9308	10.4642	10.1386	11.5608	10.8719	10.1459	11.3977	11.1265	10.8818	10.5763	10.2004	11.8142	9.66948	10.2734	11.6567	10.7003	10.5735	12.1921	11.4167	12.1765	9.52759	9.94747	10.4264	13.4472	9.7816	9.89208	10.1928	11.4105	10.4832	10.0649	10.7166
Q9Y228	T3JAM_HUMAN TRAF3-interacting JNK-activating modulator OS=Homo sapiens OX=9606 GN=TRAF3IP3 PE=1 SV=2			4	4	4	1.1235	2.21598	0.0752489	0.21524	2.08748	10.1586	9.96915	11.8203	10.762	12.4727	12.1662	12.0926	12.252	13.8994	13.6275	13.514	11.4297	13.9821	13.5853	12.5124	12.4402	10.4537	9.42625	9.62076	10.8457	11.5317	11.8239	11.2836	11.3232	9.36983	9.24333	11.7316	10.0446	8.67824	9.87613	10.8155	10.4045	12.0275	10.3713	11.7093	11.2214
P21399	ACOC_HUMAN Cytoplasmic aconitate hydratase OS=Homo sapiens OX=9606 GN=ACO1 PE=1 SV=3			4	4	4	1.11926	1.04912	0.0759871	0.483263	2.08087	11.3223	8.79993	12.0663	11.0111	12.8274	12.1532	12.8146	13.0159	11.3928	11.7874	11.7818	10.4873	10.2958	10.8459	12.5276	12.5008	10.1866	9.62932	11.0716	10.2729	9.93997	12.1629	10.3341	11.1552	10.7525	10.8083	11.2247	9.83884	10.9438	9.67292	9.22446	10.6526	10.2294	13.0069	13.6099	11.4306
O60869	EDF1_HUMAN Endothelial differentiation-related factor 1 OS=Homo sapiens OX=9606 GN=EDF1 PE=1 SV=1			2	2	2	1.11242	1.74428	0.0771934	0.298483	2.0702	10.6445	10.1386	12.4292	12.8005	12.2938	16.7228	12.3781	12.461	12.8927	12.6759	11.9376	11.4204	13.383	13.6695	12.4927	12.6254	10.3881	8.97957	12.5309	10.8349	12.4515	12.6505	12.8353	11.4798	9.6881	9.22279	10.1392	12.3159	9.1223	10.6235	9.3798	10.3393	11.1462	10.6441	12.1412	11.1171
O75223	GGCT_HUMAN Gamma-glutamylcyclotransferase OS=Homo sapiens OX=9606 GN=GGCT PE=1 SV=1			2	2	2	1.11118	2.49877	0.0774141	0.176927	2.06827	15.1406	10.1456	10.7926	10.6484	10.6201	12.044	8.48884	10.8814	13.0832	11.8847	12.7684	13.0644	13.1144	13.5184	10.8655	10.7853	10.0297	8.96654	10.6005	10.76	11.0909	10.1385	11.7008	9.97388	9.02074	9.89011	9.79605	13.4022	9.05629	10.0083	9.03054	9.76004	13.2563	10.74	11.3657	12.2687
Q9Y3U8	RL36_HUMAN 60S ribosomal protein L36 OS=Homo sapiens OX=9606 GN=RPL36 PE=1 SV=3			3	3	3	1.10803	2.82493	0.0779776	0.141127	2.06336	11.34	11.7686	13.7656	13.5471	14.4061	14.1004	14.7608	14.7384	14.8507	14.9122	13.3945	14.2133	14.4741	15.2734	15.1059	15.1792	9.29804	11.9447	14.1971	11.5208	14.974	14.4513	14.3135	13.2234	10.3773	11.2291	10.2236	9.80624	9.6779	10.1471	11.2217	9.37208	10.3869	12.3703	14.3487	12.6198
P63208	SKP1_HUMAN S-phase kinase-associated protein 1 OS=Homo sapiens OX=9606 GN=SKP1 PE=1 SV=2			4	4	4	1.10385	0.972801	0.0787318	0.509516	2.05684	13.1118	11.0345	9.85112	10.5666	13.3008	11.3247	10.2644	9.95089	14.636	14.5988	14.8652	14.7436	13.9798	14.0596	13.9599	13.7671	11.5594	13.4102	11.5577	10.4781	13.2018	14.1185	13.3685	14.7889	12.7846	11.9364	10.3243	10.0071	13.0599	9.26895	9.61392	9.63444	13.3157	12.2698	11.307	13.3704
P13639	EF2_HUMAN Elongation factor 2 OS=Homo sapiens OX=9606 GN=EEF2 PE=1 SV=4			24	24	24	1.09543	3.09139	0.0802731	0.117327	2.04371	13.2415	10.8602	14.7123	14.7407	15.0563	14.9418	15.0426	15.045	15.4605	15.5443	15.0549	15.2012	16.1165	15.9266	15.7449	15.6211	12.1615	13.2176	13.2896	12.1005	14.6985	15.3566	15.1719	13.1537	8.48051	10.1508	10.1984	13.4775	9.63324	10.6244	10.4756	9.91504	14.4126	15.626	15.3243	15.1804
O43852	CALU_HUMAN Calumenin OS=Homo sapiens OX=9606 GN=CALU PE=1 SV=2			5	5	5	1.09442	-2.16731	0.08046	4.49185	-2.04212	11.442	12.8901	11.1264	10.5454	10.2989	11.3573	10.1125	9.97762	10.61	15.3081	10.2249	15.4901	8.9077	15.5925	10.7298	11.5939	11.5793	14.3274	9.63556	10.8085	13.0138	10.8903	15.2434	11.1849	12.9959	9.78899	10.0091	9.57498	9.87948	15.2122	15.4259	8.49232	14.9414	10.8317	11.946	10.2819
O14773	TPP1_HUMAN Tripeptidyl-peptidase 1 OS=Homo sapiens OX=9606 GN=TPP1 PE=1 SV=2			4	4	4	1.08675	2.31572	0.0818936	0.200862	2.03016	12.812	12.845	12.6527	12.6138	12.4986	12.4833	11.3754	11.1709	14.9034	14.7329	14.2332	14.1023	16.1119	16.504	12.8169	12.6022	13.6098	14.1145	14.1451	11.717	12.6141	13.2791	14.5095	11.6738	11.1772	10.5666	11.262	11.2163	9.18991	10.0511	10.9933	11.1506	12.2377	10.4798	14.0645	12.9322
P13747	HLAE_HUMAN HLA class I histocompatibility antigen, alpha chain E OS=Homo sapiens OX=9606 GN=HLA-E PE=1 SV=4			6	4	4	1.08568	-1.48475	0.0820956	2.79869	-2.02849	12.4758	11.9183	12.3909	11.2457	12.5211	12.3095	12.6889	12.5251	10.1715	11.5444	12.4638	10.5589	10.5661	10.883	11.0084	11.0285	11.5411	12.211	9.88459	10.8852	12.8287	13.6886	13.1924	13.6007	12.6025	11.5641	9.90782	9.53653	14.0606	9.44251	9.97232	8.54538	13.5589	13.2932	13.08	13.3801
Q01130	SRSF2_HUMAN Serine/arginine-rich splicing factor 2 OS=Homo sapiens OX=9606 GN=SRSF2 PE=1 SV=4			3	3	3	1.08291	2.32821	0.0826209	0.199131	2.02416	13.8221	14.645	14.383	14.2729	14.8938	14.6365	14.1979	14.3666	15.9442	16.3126	14.2811	11.4314	15.6041	15.5182	13.2369	12.7521	12.8282	13.0045	13.4805	10.9608	13.1625	14.3471	11.443	9.55542	12.1784	9.53833	11.0623	8.70737	9.80713	9.89817	13.8311	10.017	15.713	14.1685	14.6557	15.79
Q86V81	THOC4_HUMAN THO complex subunit 4 OS=Homo sapiens OX=9606 GN=ALYREF PE=1 SV=3			7	7	7	1.06876	3.15463	0.0853572	0.112295	2.00209	12.6523	13.0712	14.4686	14.1829	15.7763	15.4071	15.7804	15.5691	15.4813	15.0564	15.0647	14.3801	15.3079	15.0348	15.3171	15.4089	12.3466	13.5341	14.8315	13.8417	15.6297	15.3124	14.9868	14.2658	8.98414	9.44855	10.3581	9.92185	8.78955	9.57485	9.86091	9.89597	12.4989	12.1268	14.932	11.987
P12956	XRCC6_HUMAN X-ray repair cross-complementing protein 6 OS=Homo sapiens OX=9606 GN=XRCC6 PE=1 SV=2			26	26	26	1.06855	3.70971	0.0853985	0.0764304	2.00175	13.129	12.8102	15.4042	15.4869	15.5365	15.486	16.0531	16.0779	16.3291	16.181	15.9251	15.9383	15.9464	16.2752	16.1441	16.2114	9.11369	13.5548	14.1063	11.8387	15.8457	16.2209	15.7119	15.4507	8.82582	9.49588	10.3202	13.0338	9.17225	10.4023	10.6969	11.5206	14.6702	15.1871	16.1788	15.0493
O75874	IDHC_HUMAN Isocitrate dehydrogenase [NADP] cytoplasmic OS=Homo sapiens OX=9606 GN=IDH1 PE=1 SV=2			12	11	11	1.06528	1.07825	0.0860439	0.473603	1.99664	13.8995	13.7279	14.0777	13.8623	14.0792	13.6532	13.9281	13.6425	13.8823	14.1921	13.4764	13.0476	14.2821	14.1872	14.6903	14.8658	13.6544	14.0317	13.8109	10.8125	13.6253	14.5963	13.8888	13.5726	13.4529	12.7561	11.2574	12.4072	11.1543	10.3056	11.0299	13.7974	12.9007	14.4998	14.831	13.7784
P06454	PTMA_HUMAN Prothymosin alpha OS=Homo sapiens OX=9606 GN=PTMA PE=1 SV=2			5	5	5	1.06207	2.83063	0.0866822	0.140571	1.99164	15.97	15.2523	14.9108	14.9422	16.2946	16.2853	14.5762	14.7156	17.1506	17.2658	15.5511	15.583	16.8706	16.7036	13.4236	13.5981	13.9857	15.634	15.7509	14.5998	16.5547	14.9414	15.8349	14.2644	13.0157	12.5092	10.7823	9.09053	9.46499	10.8102	10.4424	10.4847	15.6831	13.568	15.0823	15.4629
Q9Y3Z3	SAMH1_HUMAN Deoxynucleoside triphosphate triphosphohydrolase SAMHD1 OS=Homo sapiens OX=9606 GN=SAMHD1 PE=1 SV=2			26	26	26	1.05759	2.26001	0.087581	0.208771	1.98464	13.8056	13.7331	15.834	15.7868	15.9748	15.7551	16.202	16.2078	16.0518	16.1887	15.7549	15.8202	16.0798	16.1463	16.1941	16.0767	12.2058	13.8927	14.3117	11.7951	15.5627	16.1024	15.3597	14.1189	12.5177	10.8018	10.7184	12.8636	10.7543	13.6555	10.8372	9.63475	15.0495	16.0274	16.435	15.511
P20963	CD3Z_HUMAN T-cell surface glycoprotein CD3 zeta chain OS=Homo sapiens OX=9606 GN=CD247 PE=1 SV=2			5	5	5	1.05659	1.31471	0.0877829	0.402006	1.98307	10.1686	9.83595	11.9814	11.8687	12.9686	12.3938	12.6623	11.7171	12.3159	9.74355	12.9576	12.6016	13.1664	12.5596	10.159	11.4702	10.2647	8.84138	9.51504	11.822	11.2327	11.7205	11.6789	10.3767	10.4734	10.1825	9.20622	9.89987	10.6624	10.3685	10.3337	9.7206	11.5675	10.2301	12.0855	9.97812
Q14005	IL16_HUMAN Pro-interleukin-16 OS=Homo sapiens OX=9606 GN=IL16 PE=1 SV=4			7	7	7	1.04813	2.27328	0.0895097	0.206859	1.96985	12.1968	10.2048	14.7664	14.6809	14.6802	14.0647	14.6974	14.2777	14.8596	14.5901	14.8837	14.5975	15.2256	15.3958	13.8587	13.9306	11.1275	11.1835	12.9223	11.0104	13.7768	14.5199	13.6689	13.9759	11.6236	10.7147	10.5584	10.127	9.34135	9.85618	10.0265	10.9687	13.9671	13.0123	13.5386	13.8757
Q06210	GFPT1_HUMAN Glutamine--fructose-6-phosphate aminotransferase [isomerizing] 1 OS=Homo sapiens OX=9606 GN=GFPT1 PE=1 SV=3			4	4	4	1.04483	-1.03681	0.0901924	2.05169	-1.96471	9.33557	10.8744	10.9265	10.9236	10.3058	10.7933	12.0742	12.5559	9.76276	10.6108	10.2084	10.7629	9.93796	11.4542	10.3646	10.5838	10.9416	9.73522	9.50169	10.5771	12.4175	11.6101	11.3101	10.5529	10.2566	10.6898	9.12781	9.8753	9.83681	9.0169	9.44905	8.69891	10.9092	11.5975	11.4013	10.7375
Q9P2J5	SYLC_HUMAN Leucine--tRNA ligase, cytoplasmic OS=Homo sapiens OX=9606 GN=LARS1 PE=1 SV=2			11	11	11	1.04443	1.99985	0.0902755	0.250026	1.96408	12.7106	9.89501	13.4495	12.9165	12.001	11.1356	14.5702	13.6442	12.9652	13.5806	12.9172	15.3779	14.0664	13.3682	14.0519	14.8769	10.3967	12.5543	10.3854	10.8526	14.0112	14.5848	14.7133	12.8467	9.29828	11.992	12.1501	9.96683	9.74862	10.8107	8.6194	10.9031	11.225	14.4312	16.2188	12.7739
P62847	RS24_HUMAN 40S ribosomal protein S24 OS=Homo sapiens OX=9606 GN=RPS24 PE=1 SV=1			3	3	3	1.0358	2.69785	0.0920874	0.154123	1.95059	13.9708	14.2015	14.7435	14.8903	14.6057	14.1152	15.7482	16.001	15.4564	15.0658	15.7977	14.9917	15.6045	15.0585	15.4625	15.3439	11.2001	14.3641	14.0508	14.1115	15.5619	15.9747	14.7466	14.9152	10.4027	10.1741	9.00507	9.7359	9.46226	11.2439	9.47869	9.23098	14.4305	15.3606	16.0159	15.1447
P15924	DESP_HUMAN Desmoplakin OS=Homo sapiens OX=9606 GN=DSP PE=1 SV=3			52	52	51	1.03412	1.78597	0.0924443	0.289981	1.94796	10.2823	10.7706	9.94379	10.1683	9.68166	11.3884	10.3323	11.026	12.476	11.9208	10.4752	11.5208	13.9509	14.0815	10.0168	9.37934	9.06534	10.1158	10.4527	11.5282	9.35187	10.5639	11.2658	9.82807	10.3567	10.0144	10.0929	17.6365	9.94111	8.87989	12.4297	10.2423	10.3437	18.5578	10.4726	10.0451
Q01844	EWS_HUMAN RNA-binding protein EWS OS=Homo sapiens OX=9606 GN=EWSR1 PE=1 SV=1			3	3	3	1.03362	1.9895	0.0925508	0.251826	1.94718	10.8794	8.69916	13.2665	12.8656	13.6888	13.3222	14.175	13.9686	14.514	14.0195	13.0184	11.9387	14.4095	14.8455	13.5249	13.3622	10.1466	11.3079	13.0609	11.2674	13.24	13.7022	12.2814	12.2123	10.1761	9.85847	11.2838	10.6678	10.9922	9.9699	13.1332	10.103	12.3623	12.4225	14.2422	12.6472
Q9NVJ2	ARL8B_HUMAN ADP-ribosylation factor-like protein 8B OS=Homo sapiens OX=9606 GN=ARL8B PE=1 SV=1			4	2	2	1.03325	1.52262	0.0926296	0.348053	1.9466	12.6144	12.9972	9.82776	10.7335	12.5975	11.9919	13.7842	13.5353	11.689	10.89	13.195	10.762	12.6012	12.4383	11.6276	11.75	11.0938	13.4803	9.99676	9.91506	9.24207	12.1604	13.5616	11.4226	12.0149	12.8091	13.2276	9.77171	9.39737	9.92459	9.33716	9.48156	12.5164	12.1693	13.1597	12.9017
Q9Y608	LRRF2_HUMAN Leucine-rich repeat flightless-interacting protein 2 OS=Homo sapiens OX=9606 GN=LRRFIP2 PE=1 SV=1			5	5	5	1.02692	1.48551	0.0939896	0.357122	1.93671	13.4581	13.6761	12.4034	9.65051	11.2261	11.0168	12.6025	11.471	9.98633	10.9291	13.0296	11.3296	11.2331	12.1385	11.04	10.7684	11.2462	13.5103	12.9417	12.7052	9.80931	13.7519	10.5955	13.4605	9.07222	10.6821	9.97003	10.1296	9.45541	8.60095	10.0743	9.08753	10.3688	10.8666	10.7327	11.5374
P31153	METK2_HUMAN S-adenosylmethionine synthase isoform type-2 OS=Homo sapiens OX=9606 GN=MAT2A PE=1 SV=1			2	2	2	1.02371	1.53726	0.0946869	0.344539	1.93169	10.405	9.82727	11.6803	11.2733	11.7912	11.6872	11.6267	11.573	12.5447	12.2208	11.3706	11.4143	12.8733	12.937	12.9443	12.8635	9.71347	10.2031	12.1609	11.5495	11.9999	10.6125	13.1368	11.983	9.93404	9.92412	9.43581	9.5964	8.90675	9.61591	10.9242	10.683	11.2772	12.1249	12.4051	12.2123
Q86YV0	RASL3_HUMAN RAS protein activator like-3 OS=Homo sapiens OX=9606 GN=RASAL3 PE=1 SV=2			10	10	10	1.02135	1.90661	0.0952029	0.266719	1.928	10.7711	10.7736	12.7537	12.5422	12.7616	11.7089	13.9924	14.0131	13.172	13.1177	12.92	12.7175	12.5881	12.8198	14.0802	14.1994	10.8211	10.3221	11.113	11.2825	12.2587	13.3379	12.8426	12.5738	9.71405	10.3201	8.51649	11.0749	7.83099	10.8072	9.34422	12.3715	11.4581	12.6589	13.0368	12.1943
A6NHR9	SMHD1_HUMAN Structural maintenance of chromosomes flexible hinge domain-containing protein 1 OS=Homo sapiens OX=9606 GN=SMCHD1 PE=1 SV=2			5	5	5	1.02118	1.11209	0.0952401	0.462623	1.92773	10.4056	9.42617	9.80587	10.8973	12.8708	11.3949	11.9894	10.255	11.0399	11.1649	10.3402	11.7276	11.1857	9.16922	11.106	11.0046	11.185	8.81656	10.5917	11.0884	10.1255	11.5578	9.6682	11.3871	10.0158	10.4813	10.9159	9.33621	9.3716	10.1827	10.2455	10.9744	10.6193	12.7218	13.4677	9.61883
Q96AZ6	ISG20_HUMAN Interferon-stimulated gene 20 kDa protein OS=Homo sapiens OX=9606 GN=ISG20 PE=1 SV=2			5	5	5	1.01919	1.34096	0.0956775	0.394758	1.92461	11.3462	9.4963	11.3356	11.4743	10.6573	11.0491	11.7796	11.6155	11.9353	11.5415	10.5167	11.1624	13.2452	12.9403	10.7393	12.2814	11.5247	10.8322	9.56403	12.5097	11.318	12.6913	10.7051	11.1621	10.1622	9.41631	8.37323	10.7142	9.08107	8.43373	9.98693	9.90304	10.1893	11.4129	14.2391	10.7144
Q9NXH8	TOR4A_HUMAN Torsin-4A OS=Homo sapiens OX=9606 GN=TOR4A PE=1 SV=2			14	14	14	1.01624	-1.87476	0.0963297	3.66741	-1.92	13.5745	13.6743	14.2699	14.2458	14.6122	14.6369	15.3799	15.2498	11.2958	10.6979	14.4945	13.5678	10.5419	11.1427	13.6891	13.9756	14.4559	14.7467	14.4088	14.3569	15.0154	15.3733	15.5288	16.3555	14.4238	14.0127	12.7175	10.0316	12.7322	10.8708	9.02352	11.5782	15.2768	15.638	15.6133	15.4344
A2RUS2	DEND3_HUMAN DENN domain-containing protein 3 OS=Homo sapiens OX=9606 GN=DENND3 PE=1 SV=2			2	2	2	1.01497	0.939309	0.0966118	0.521483	1.91802	10.3347	9.95821	12.2062	12.2125	12.1293	12.2839	12.649	12.5108	11.2977	11.5484	10.38	11.8647	10.7843	10.7253	12.7057	11.6143	10.5119	10.7152	10.309	11.4096	11.1411	12.5858	13.6151	14.1788	9.452	10.5995	10.0166	9.04625	9.56976	9.49531	9.40252	10.8981	10.3113	11.8228	11.419	9.72942
P27695	APEX1_HUMAN DNA-(apurinic or apyrimidinic site) lyase OS=Homo sapiens OX=9606 GN=APEX1 PE=1 SV=2			8	8	8	1.01211	2.4271	0.0972501	0.185939	1.91353	10.3411	11.0498	14.3493	12.8407	14.214	13.4818	14.8898	13.8813	14.5899	14.1646	13.8162	13.9573	15.7895	14.7645	13.8742	13.5643	10.8936	10.4619	10.9789	11.5304	13.7257	14.8914	14.57	9.82123	11.4284	8.77986	10.949	10.6446	10.3515	10.5233	8.73578	9.58408	10.1335	12.1164	12.798	10.372
Q07065	CKAP4_HUMAN Cytoskeleton-associated protein 4 OS=Homo sapiens OX=9606 GN=CKAP4 PE=1 SV=2			11	11	11	1.01073	-1.00881	0.0975596	2.01225	-1.91137	9.80444	10.2526	13.5285	10.23	10.4477	10.1472	11.2613	11.1306	10.0678	10.2013	10.4062	11.2236	10.3511	11.2839	11.6346	11.7312	10.5297	10.1472	9.09865	10.2462	11.4217	13.5292	11.4007	11.616	12.7793	11.9799	11.7868	8.62102	10.1819	12.7915	10.2495	9.75765	10.9703	14.4742	15.4668	15.4358
P10619	PPGB_HUMAN Lysosomal protective protein OS=Homo sapiens OX=9606 GN=CTSA PE=1 SV=2			2	2	2	1.01063	2.32513	0.0975821	0.199557	1.91122	13.6897	13.7272	13.5078	13.5226	13.3545	13.4123	13.0496	12.9434	14.4803	14.1396	13.1639	13.3108	14.6066	14.6652	14.0242	13.8941	14.299	13.9044	13.8219	10.7998	11.2108	13.2814	12.9874	10.8793	13.755	13.4285	13.2746	12.7941	8.59163	10.2351	9.84817	11.16	10.6819	12.8554	12.924	12.4799
Q92878	RAD50_HUMAN DNA repair protein RAD50 OS=Homo sapiens OX=9606 GN=RAD50 PE=1 SV=1			4	4	4	1.00871	1.55143	0.0980144	0.341172	1.90822	14.3079	10.0413	9.65139	11.7521	11.2165	11.0908	12.4311	11.9754	10.9858	10.2346	12.5695	10.7161	10.6346	11.1669	12.7955	9.87029	10.0954	10.1543	10.4816	10.6234	10.6582	12.0086	11.4587	9.73371	9.98789	9.68618	9.65776	13.2052	9.38807	10.7631	9.90847	8.00944	11.0443	11.1458	12.8241	11.6081
Q5VTU8	AT5EL_HUMAN ATP synthase subunit epsilon-like protein, mitochondrial OS=Homo sapiens OX=9606 GN=ATP5F1EP2 PE=1 SV=1;sp			2	2	2	0.999688	1.71405	0.100072	0.304803	1.89409	11.7097	9.98055	12.6959	12.8228	12.8486	12.9204	13.2245	13.3353	13.064	13.3238	12.0563	10.7254	13.1134	10.2772	13.044	12.9496	9.86929	12.0032	12.3467	10.8949	13.0853	11.8786	13.4206	12.4099	12.0632	10.008	10.9806	9.6623	8.83649	8.70327	10.438	10.3783	10.995	10.9946	12.1355	11.9263
P98194	AT2C1_HUMAN Calcium-transporting ATPase type 2C member 1 OS=Homo sapiens OX=9606 GN=ATP2C1 PE=1 SV=3			5	5	5	0.991757	-1.11455	0.101916	2.16527	-1.88167	10.6645	11.4562	11.5813	11.497	10.8223	10.1617	12.7549	12.2326	11.0943	11.2351	10.9243	10.9524	10.4861	11.125	10.8667	11.0445	10.5996	11.8254	11.0056	12.0131	11.314	12.9327	12.6221	13.4857	11.3215	9.6868	8.92016	11.2004	12.8878	8.74816	11.122	13.0626	13.2838	13.6334	13.9632	13.4423
Q15631	TSN_HUMAN Translin OS=Homo sapiens OX=9606 GN=TSN PE=1 SV=1			4	4	4	0.990023	1.2939	0.102324	0.407847	1.87895	11.8294	11.331	13.6195	13.421	13.6566	13.5513	13.6397	13.6271	13.3288	13.4992	13.9363	13.7511	13.2391	13.8343	14.0844	14.0172	10.8367	12.9586	10.9403	12.5528	13.3615	14.2457	11.9544	13.901	11.4292	10.1732	9.00629	9.45697	10.5522	9.60385	10.1476	9.97342	12.4183	13.6071	14.1422	13.2783
P14866	HNRPL_HUMAN Heterogeneous nuclear ribonucleoprotein L OS=Homo sapiens OX=9606 GN=HNRNPL PE=1 SV=2			8	8	8	0.989956	2.49509	0.10234	0.177379	1.87884	13.3693	13.372	15.1748	15.0028	15.4241	15.5895	15.9987	15.8418	15.0128	14.7023	15.1738	14.7417	15.9666	16.0182	15.4711	15.585	10.7877	13.9208	14.3347	12.5853	15.563	15.7654	14.9202	14.2689	9.83357	10.7357	11.2842	12.0941	11.6672	10.535	9.17602	10.1436	14.3891	15.1755	15.4736	14.5919
O14979	HNRDL_HUMAN Heterogeneous nuclear ribonucleoprotein D-like OS=Homo sapiens OX=9606 GN=HNRNPDL PE=1 SV=3			4	3	3	0.986562	1.1764	0.103143	0.442454	1.87352	11.1307	10.1109	10.4554	11.4536	11.6179	10.989	12.8551	13.3371	12.4329	11.5602	12.4553	11.4109	11.4841	12.3116	11.6037	11.8752	11.4591	12.4559	12.5819	10.2395	11.759	13.0714	11.3807	10.4873	9.24838	9.76248	9.18896	10.3993	9.42812	10.1033	10.4012	10.294	10.5554	11.6335	11.6861	12.2354
Q15008	PSMD6_HUMAN 26S proteasome non-ATPase regulatory subunit 6 OS=Homo sapiens OX=9606 GN=PSMD6 PE=1 SV=1			3	3	3	0.985998	0.69871	0.103277	0.616123	1.87264	12.4731	13.7314	12.3631	10.9099	11.464	9.6873	12.9253	10.2103	12.3892	11.3126	12.2972	11.5103	11.6619	12.3631	11.04	12.0261	11.5278	12.1257	10.44	11.6245	10.549	11.4584	10.983	11.6422	11.7593	10.2195	9.76208	9.59415	10.7985	9.67127	8.88075	9.59695	11.8571	12.9278	12.0424	12.4979
P61244	MAX_HUMAN Protein max OS=Homo sapiens OX=9606 GN=MAX PE=1 SV=1			4	4	3	0.984546	1.89467	0.103622	0.268935	1.87036	9.52979	9.25308	10.2888	11.5948	11.26	10.6468	8.3651	10.1745	13.4506	10.4651	10.4958	11.1134	14.1434	13.9876	9.78468	10.2679	10.6926	9.33333	9.67586	10.6746	10.5154	9.65429	12.0798	11.287	10.7804	9.95311	11.1326	10.0105	8.79569	9.69837	9.22933	10.134	10.2222	10.6617	10.6944	9.87231
Q99613	EIF3C_HUMAN Eukaryotic translation initiation factor 3 subunit C OS=Homo sapiens OX=9606 GN=EIF3C PE=1 SV=1;sp			6	6	6	0.984044	1.74525	0.103742	0.298282	1.86958	12.0073	9.0769	13.1568	12.8934	12.4548	12.2971	13.5517	13.1676	13.0542	12.6753	13.2966	12.3593	13.1668	13.2459	13.4268	13.4628	10.7608	12.1925	11.255	10.8954	13.9927	14.6214	12.563	13.2236	10.3584	10.0568	10.7123	9.20993	9.44748	9.86189	9.48383	10.2038	10.0683	13.2254	14.0937	13.389
E9PAV3	NACAM_HUMAN Nascent polypeptide-associated complex subunit alpha, muscle-specific form OS=Homo sapiens OX=9606 GN=NACA PE=1 SV=1;sp			3	3	3	0.979289	2.17638	0.104884	0.22123	1.86212	13.7408	13.1677	13.2932	12.443	13.1666	11.5781	13.6773	13.1034	14.1394	14.0791	13.4324	10.7788	14.4422	14.5189	12.4558	13.5157	13.1631	13.4278	13.9005	12.5594	10.8391	14.2315	13.6227	13.7805	12.594	9.96091	10.1234	9.82504	8.15714	9.44741	9.35519	8.96202	13.7261	13.839	14.4295	14.0886
Q14240	IF4A2_HUMAN Eukaryotic initiation factor 4A-II OS=Homo sapiens OX=9606 GN=EIF4A2 PE=1 SV=2			11	4	4	0.978351	0.607687	0.105111	0.656248	1.86065	10.3709	10.8483	11.142	10.8553	10.7771	11.3466	10.775	11.0361	10.9665	10.4937	11.1451	11.0161	10.609	9.67179	11.4049	11.5917	11.0531	10.5728	11.9248	10.8475	10.1122	13.503	9.94222	9.91417	9.49548	9.48325	8.83498	9.98262	9.65973	9.08952	9.17123	11.1819	10.0454	13.4804	13.9103	11.5612
P17612	KAPCA_HUMAN cAMP-dependent protein kinase catalytic subunit alpha OS=Homo sapiens OX=9606 GN=PRKACA PE=1 SV=2			8	2	2	0.978216	-0.658804	0.105144	1.57877	-1.86044	10.9629	11.5241	10.3206	10.9955	9.85363	10.9684	12.4511	12.2619	10.0571	11.8	11.9934	10.8725	9.98446	10.4851	10.3374	10.9424	11.0512	10.8527	10.4153	10.9856	11.0754	9.84309	9.95369	10.7034	11.4461	9.59794	10.7872	10.065	9.99189	8.95654	9.27471	10.1886	10.802	11.5644	12.5759	11.8246
P48739	PIPNB_HUMAN Phosphatidylinositol transfer protein beta isoform OS=Homo sapiens OX=9606 GN=PITPNB PE=1 SV=2			2	2	2	0.978028	1.51902	0.105189	0.348923	1.86014	13.5565	14.8088	10.2569	11.6057	13.2926	11.0721	11.9084	12.8535	10.7197	10.8221	11.0665	9.95275	10.4817	10.4216	10.9004	12.235	10.8912	13.7796	11.3572	11.9047	11.3333	13.5454	10.6695	10.3828	10.8674	10.5849	9.43658	11.2561	9.55473	10.8077	10.0873	9.73735	9.82146	12.3665	9.84764	10.5933
P62318	SMD3_HUMAN Small nuclear ribonucleoprotein Sm D3 OS=Homo sapiens OX=9606 GN=SNRPD3 PE=1 SV=1			2	2	2	0.977561	2.3588	0.105303	0.194953	1.85941	12.9668	13.1088	14.4682	14.4736	14.6172	14.6954	14.8737	15.1757	15.5204	15.5935	14.4146	14.9587	15.1672	15.3577	14.8887	14.8437	10.9401	13.0999	13.9864	11.1639	14.8842	14.7432	15.2075	14.5887	11.5226	9.42601	8.71724	9.55517	9.43012	10.6483	9.5454	10.0034	14.2683	14.1901	15.1282	14.6801
P46778	RL21_HUMAN 60S ribosomal protein L21 OS=Homo sapiens OX=9606 GN=RPL21 PE=1 SV=2			4	4	4	0.97484	2.62966	0.105964	0.161582	1.85514	12.3934	12.2809	13.7496	13.7874	14.7837	14.6997	15.605	15.5343	15.8658	15.9194	15.1797	15.344	15.2874	15.8309	15.632	15.5423	10.397	12.7829	14.0023	11.4956	15.4503	15.1202	15.1284	14.8999	9.93987	9.87439	10.7068	11.0565	10.3195	10.0939	14.2939	9.60467	13.6578	13.4917	14.5303	14.3731
P22234	PUR6_HUMAN Multifunctional protein ADE2 OS=Homo sapiens OX=9606 GN=PAICS PE=1 SV=3			7	7	6	0.973307	1.64993	0.106339	0.318656	1.85274	13.5616	13.3512	13.4005	13.4094	12.7762	12.6941	12.8441	12.6081	12.5097	10.0361	12.4739	11.3165	13.618	12.9122	13.6676	13.3841	10.0408	13.6732	11.9683	11.6757	12.3403	12.7057	12.7652	11.8522	12.826	13.6288	13.4727	10.4825	9.26926	9.71488	11.0781	10.052	12.8559	12.9662	12.9922	12.9261
P29966	MARCS_HUMAN Myristoylated alanine-rich C-kinase substrate OS=Homo sapiens OX=9606 GN=MARCKS PE=1 SV=4			3	3	3	0.972841	1.59541	0.106453	0.330928	1.85201	10.7888	10.2763	9.64966	10.1069	10.2459	12.1036	11.8634	10.6571	12.4257	11.3791	10.2411	12.1692	11.7924	10.6059	10.6529	9.7436	11.2404	9.18836	9.86372	11.2515	9.59969	11.0755	9.91175	10.271	8.58783	9.2568	10.5895	10.3156	7.997	9.90267	10.5663	9.44634	11.1642	9.72365	10.5393	9.61112
P13010	XRCC5_HUMAN X-ray repair cross-complementing protein 5 OS=Homo sapiens OX=9606 GN=XRCC5 PE=1 SV=3			14	14	14	0.972427	2.07972	0.106555	0.23656	1.85136	13.4626	13.5082	15.3225	15.244	15.5288	15.4292	15.8846	15.28	14.7448	14.7606	15.3856	15.3927	15.5859	15.8322	15.9019	15.6717	11.3046	11.3463	13.2125	12.2989	14.8508	15.7542	14.0632	13.5707	9.96351	11.4376	9.82494	11.7014	13.5463	10.2312	13.2768	14.312	14.0887	15.5622	16.1072	14.7929
P42331	RHG25_HUMAN Rho GTPase-activating protein 25 OS=Homo sapiens OX=9606 GN=ARHGAP25 PE=1 SV=2			6	6	6	0.96447	1.71024	0.108525	0.305609	1.83887	11.9391	10.8093	12.5074	11.2316	12.7588	10.3079	13.2543	13.0293	13.5438	13.5851	11.5388	11.295	14.1744	14.665	12.8596	12.587	10.771	10.2846	11.4442	11.0251	13.3194	12.3647	11.0792	10.8737	9.93476	7.97508	11.8696	9.05776	9.98805	10.1601	10.3839	9.76389	12.9557	12.1194	11.664	11.3187
P40429	RL13A_HUMAN 60S ribosomal protein L13a OS=Homo sapiens OX=9606 GN=RPL13A PE=1 SV=2;sp			5	5	5	0.960845	1.84095	0.109435	0.279138	1.83318	11.693	12.0357	10.726	10.7598	13.641	13.6521	14.279	14.2069	15.584	15.7256	13.787	14.3305	15.8117	15.6725	14.5486	14.901	11.6994	12.4155	12.1177	14.9591	14.2167	12.9544	14.2733	13.5522	11.6604	10.8665	10.6199	12.3918	12.1949	9.7271	15.1102	11.1682	11.936	13.4473	14.0254	12.5866
Q06124	PTN11_HUMAN Tyrosine-protein phosphatase non-receptor type 11 OS=Homo sapiens OX=9606 GN=PTPN11 PE=1 SV=3			4	4	4	0.958183	1.68296	0.110108	0.311443	1.82899	11.6263	11.1533	12.7252	12.4711	12.8788	12.3969	13.7406	12.8039	12.3919	12.6264	13.1195	13.4136	14.1935	13.5415	13.4416	13.5445	10.9706	11.9317	10.3544	10.3679	12.6195	13.6076	13.9125	9.87474	9.72543	10.8108	10.9156	10.282	9.4134	8.55519	9.64012	9.92198	12.7194	13.4383	13.6862	13.0582
Q9Y512	SAM50_HUMAN Sorting and assembly machinery component 50 homolog OS=Homo sapiens OX=9606 GN=SAMM50 PE=1 SV=3			2	2	2	0.955672	1.26714	0.110746	0.415483	1.82505	12.1232	10.9969	10.8344	11.8403	12.025	10.6355	13.7401	13.4783	10.3955	11.6023	10.591	11.9109	11.0304	11.961	9.94824	9.42445	10.4757	12.1276	10.3246	11.5563	11.0818	9.95301	9.50429	11.438	11.0079	9.8336	10.2028	11.2483	8.24647	10.5625	9.54496	9.65538	9.82027	10.216	13.5452	10.5914
P50570	DYN2_HUMAN Dynamin-2 OS=Homo sapiens OX=9606 GN=DNM2 PE=1 SV=2			18	18	10	0.9511	1.92223	0.111918	0.263846	1.81787	13.4601	13.2198	13.9617	13.8219	14.6933	14.7379	14.8673	14.7231	14.0643	14.0062	14.2348	13.7745	14.0352	13.8793	14.3966	14.7225	10.4635	13.3696	13.4184	11.9048	14.0555	14.6128	14.5218	13.5663	13.2523	10.1162	11.3036	9.0912	9.46583	13.7938	9.88494	12.4135	13.4679	14.8693	15.1247	13.9464
P01903	DRA_HUMAN HLA class II histocompatibility antigen, DR alpha chain OS=Homo sapiens OX=9606 GN=HLA-DRA PE=1 SV=1			3	3	3	0.950808	2.24623	0.111993	0.210774	1.81741	12.5304	12.2295	10.9092	10.3808	11.5382	10.4085	10.9866	10.4752	14.5973	14.278	13.5428	13.5531	15.1163	15.6224	13.8899	13.7366	9.87004	14.0106	13.2672	10.0373	13.5274	13.508	13.4569	10.5783	13.0952	13.1639	10.1362	10.7284	9.43672	10.0005	14.5966	14.3983	10.0673	12.5494	12.183	14.263
P62917	RL8_HUMAN 60S ribosomal protein L8 OS=Homo sapiens OX=9606 GN=RPL8 PE=1 SV=2			6	6	6	0.94984	2.28776	0.112243	0.204793	1.81588	11.0793	10.1079	13.0519	12.5404	13.1518	12.9289	13.7048	13.4185	14.6106	14.5466	13.6256	14.0178	14.6851	14.4827	14.0566	14.0913	9.38149	9.69509	10.6778	11.3778	13.3994	14.0704	14.332	12.9703	10.1476	10.4176	9.40752	9.74415	9.41027	10.4801	10.3528	9.12443	13.131	10.3713	12.1553	11.8594
O43399	TPD54_HUMAN Tumor protein D54 OS=Homo sapiens OX=9606 GN=TPD52L2 PE=1 SV=2			5	5	5	0.948918	2.17601	0.112482	0.221287	1.81444	13.5834	13.487	13.24	13.0821	13.3531	12.8	12.7517	12.6637	14.6845	14.8336	14.9145	15.104	15.0979	14.8463	13.3686	13.4152	13.1531	13.5299	13.2118	14.9085	13.1799	13.844	14.3492	14.2094	10.5906	9.30534	10.6091	9.06919	8.79814	11.4354	12.9299	9.75061	14.297	13.4525	12.4183	13.5026
Q16740	CLPP_HUMAN ATP-dependent Clp protease proteolytic subunit, mitochondrial OS=Homo sapiens OX=9606 GN=CLPP PE=1 SV=1			3	3	3	0.946011	1.23154	0.113237	0.425863	1.80986	12.8507	12.2533	12.0185	10.8618	13.3814	12.6145	13.2643	11.4114	11.7383	11.2909	14.1118	11.097	10.398	12.7966	11.9392	12.5125	11.4864	10.4663	9.61924	11.5601	10.7736	13.4791	13.1345	13.4497	10.3397	8.93492	10.1635	10.4273	10.0455	10.5135	8.94875	9.79862	11.6574	12.6534	13.1548	13.2631
O14737	PDCD5_HUMAN Programmed cell death protein 5 OS=Homo sapiens OX=9606 GN=PDCD5 PE=1 SV=3			6	6	6	0.94391	2.44605	0.113786	0.183512	1.80656	10.8251	10.6418	12.5052	12.7702	13.6691	13.1386	13.2849	12.2078	15.7657	15.9696	15.3868	15.6138	15.5414	16.2392	13.5094	13.5576	12.1038	11.2605	12.2716	13.6435	14.2787	13.5726	14.3684	13.5299	10.008	10.6045	10.197	10.278	9.93874	9.46651	10.067	10.1587	11.1921	9.93177	9.10504	10.6584
P46940	IQGA1_HUMAN Ras GTPase-activating-like protein IQGAP1 OS=Homo sapiens OX=9606 GN=IQGAP1 PE=1 SV=1			54	52	51	0.942682	2.41932	0.114109	0.186944	1.80463	12.6436	12.0366	14.7104	14.7582	14.7199	14.6728	15.0178	15.0655	16.2841	16.3551	15.3896	15.199	15.7056	15.7453	16.2502	16.2956	10.1812	13.7321	14.5919	12.3292	15.6453	15.8916	15.3304	15.0614	10.7399	9.31073	11.5666	12.8896	11.8132	10.1554	11.2662	8.43434	13.7153	14.1191	15.8773	14.6843
P07858	CATB_HUMAN Cathepsin B OS=Homo sapiens OX=9606 GN=CTSB PE=1 SV=3			6	6	6	0.941384	2.8855	0.11445	0.135325	1.80259	11.7	10.2616	11.3538	10.8658	12.7099	12.8452	11.0895	11.8565	16.4573	16.261	15.8753	15.3191	16.5744	16.7138	14.9029	14.8757	14.8295	14.5519	15.9014	13.8571	12.7033	15.362	14.1702	10.5693	9.38927	10.2294	9.49168	9.19583	9.71222	9.94461	10.9035	9.65068	10.7403	9.61881	12.2354	10.8986
P49821	NDUV1_HUMAN NADH dehydrogenase [ubiquinone] flavoprotein 1, mitochondrial OS=Homo sapiens OX=9606 GN=NDUFV1 PE=1 SV=4			4	4	4	0.940533	2.92074	0.114675	0.13206	1.80125	15.7261	10.1629	10.3887	13.9121	9.68988	10.2458	14.1605	14.1442	16.0445	10.411	14.0578	10.9392	14.7385	14.2763	13.7293	11.8413	11.0311	9.73227	11.5865	10.1756	14.38	14.9697	10.379	10.7729	9.5052	15.8647	10.3869	10.2486	10.0155	10.4031	10.5142	9.38262	10.7132	14.7157	14.6553	11.5949
O60664	PLIN3_HUMAN Perilipin-3 OS=Homo sapiens OX=9606 GN=PLIN3 PE=1 SV=3			4	4	4	0.939919	1.10436	0.114837	0.465109	1.80028	11.9222	12.7398	11.5832	10.8134	10.101	9.52375	9.33233	11.9979	11.3382	10.5271	11.9	10.4656	11.6088	9.91461	11.2044	9.9257	10.3119	12.2492	12.4499	11.6967	11.0979	9.27729	9.84622	10.5024	9.53047	12.0849	10.7465	8.78578	8.76026	10.5598	9.37343	10.3669	10.9904	10.4762	11.7691	10.7317
P01780	HV307_HUMAN Immunoglobulin heavy variable 3-7 OS=Homo sapiens OX=9606 GN=IGHV3-7 PE=1 SV=2			4	4	4	0.933591	1.34521	0.116522	0.393597	1.79033	17.9761	18.4849	18.4524	18.0842	17.6474	17.4414	17.3795	17.4976	16.324	16.3515	15.2397	15.4483	16.0424	16.2055	16.5186	16.4199	16.526	15.3632	17.017	14.7249	13.9137	13.8592	12.3971	10.2932	16.3114	16.75	16.1676	16.6273	16.7024	15.128	14.093	14.9238	14.8077	16.5407	15.4234	16.25
Q13242	SRSF9_HUMAN Serine/arginine-rich splicing factor 9 OS=Homo sapiens OX=9606 GN=SRSF9 PE=1 SV=1			5	5	4	0.931637	2.10225	0.117048	0.232895	1.78725	10.4497	9.24542	13.4511	12.7526	12.7681	10.3233	12.3991	10.9218	14.8515	15.0396	15.1621	14.8995	15.4199	15.9222	14.2346	13.5331	13.094	9.2031	10.6132	11.6945	11.4231	14.4422	14.43	13.4699	9.62531	9.80649	10.7403	10.8122	11.3529	9.85068	9.18927	10.1311	10.8549	9.49623	12.8335	12.597
P51692	STA5B_HUMAN Signal transducer and activator of transcription 5B OS=Homo sapiens OX=9606 GN=STAT5B PE=1 SV=2			12	12	3	0.93047	1.4328	0.117363	0.370411	1.78541	13.3168	12.7288	13.6004	13.5628	13.9766	13.6855	14.3063	14.0045	12.9023	12.5569	13.8815	14.1677	13.9267	13.7269	14.3011	14.0695	11.9782	13.6026	12.5327	10.2892	12.7081	14.3223	13.6464	13.7401	13.2053	12.9675	10.6911	11.5724	9.51946	8.97765	8.99916	9.90064	13.0778	14.3225	14.213	13.7814
P23396	RS3_HUMAN 40S ribosomal protein S3 OS=Homo sapiens OX=9606 GN=RPS3 PE=1 SV=2			12	12	12	0.929617	2.37067	0.117593	0.193356	1.78407	13.7419	13.9858	15.5367	15.2353	15.846	15.93	16.2552	16.3814	16.6658	16.6669	16.2148	16.2204	16.6437	16.5819	16.4529	16.4348	12.9348	13.685	15.0248	14.6782	15.959	15.8583	16.1944	15.5021	10.6816	9.93989	10.7986	11.9118	11.6511	9.51045	10.5865	12.2013	15.5419	15.4317	15.8199	15.7228
Q9BZZ5	API5_HUMAN Apoptosis inhibitor 5 OS=Homo sapiens OX=9606 GN=API5 PE=1 SV=3			4	4	4	0.929612	2.56138	0.117595	0.169413	1.78406	16.6593	9.89476	10.5505	12.0502	9.54977	10.3973	13.4376	13.0323	13.1753	13.3309	13.3716	14.3127	13.2383	12.8077	13.6965	13.9241	10.1748	10.1403	13.2298	11.5183	10.8642	12.3026	10.8042	14.5977	9.73956	9.71054	9.97853	10.812	9.4693	10.1752	10.1215	9.37158	12.7236	14.2283	13.1759	10.9382
Q58FF6	H90B4_HUMAN Putative heat shock protein HSP 90-beta 4 OS=Homo sapiens OX=9606 GN=HSP90AB4P PE=5 SV=1			6	2	2	0.927282	-2.57309	0.118227	5.95083	-1.78039	9.33345	17.4996	10.7745	10.8267	10.2297	10.6698	11.2219	9.74047	10.1272	10.3988	10.7202	11.5179	11.9998	11.7706	10.7074	11.4306	14.8266	16.0746	9.54474	11.3479	11.6125	10.752	11.1128	10.5184	14.2674	10.3504	9.33079	9.98672	8.94747	10.9754	9.50535	9.45462	15.3243	14.653	14.9019	15.8272
P46527	CDN1B_HUMAN Cyclin-dependent kinase inhibitor 1B OS=Homo sapiens OX=9606 GN=CDKN1B PE=1 SV=1			5	5	5	0.926385	2.23283	0.118472	0.212741	1.77898	10.3976	13.2066	12.8345	13.0317	12.9156	12.3641	11.9527	11.1096	14.4238	14.3723	14.742	14.5495	14.4284	14.8123	12.6265	12.3248	10.502	9.3425	11.2756	10.7639	12.7747	13.0658	12.2913	12.3301	9.17762	10.21	8.47123	9.3778	8.91731	9.46221	10.2609	10.2198	12.6709	11.6614	11.6003	11.8493
P02763	A1AG1_HUMAN Alpha-1-acid glycoprotein 1 OS=Homo sapiens OX=9606 GN=ORM1 PE=1 SV=1			10	10	8	0.925939	-2.65951	0.118594	6.31818	-1.77828	18.2412	18.1152	14.8147	14.7375	13.8427	13.7743	13.9494	13.7186	13.121	13.4348	11.8848	10.9883	12.2366	12.1833	11.7224	10.4077	16.6083	17.6774	18.4317	15.5184	14.4192	12.0629	13.8152	12.0107	18.8214	19.1779	19.1232	18.0032	18.7448	16.737	16.2898	19.6334	16.5057	15.2287	15.653	18.5405
Q92945	FUBP2_HUMAN Far upstream element-binding protein 2 OS=Homo sapiens OX=9606 GN=KHSRP PE=1 SV=4			3	3	3	0.924645	2.5342	0.118947	0.172635	1.77624	15.481	14.8254	10.4937	16.4599	15.8217	10.2232	15.2954	15.9057	16.0035	10.4519	15.3861	15.9617	15.5032	14.3541	16.1195	10.2088	9.77391	13.0522	9.93997	10.4439	10.739	14.8933	10.1754	9.89726	15.1465	16.4931	14.6031	8.01721	13.9197	13.2717	12.0795	10.1418	16.2617	15.1355	15.3332	15.5736
Q5JSL3	DOC11_HUMAN Dedicator of cytokinesis protein 11 OS=Homo sapiens OX=9606 GN=DOCK11 PE=1 SV=2			4	4	4	0.923061	1.15263	0.119382	0.449805	1.77374	12.6606	9.78165	10.3347	9.59701	12.7806	10.5458	13.1447	13.0861	11.2205	10.801	12.4314	10.49	9.80759	11.1558	11.8909	12.6274	10.4807	10.1059	9.32236	11.3478	11.0859	12.7475	11.4192	9.65421	9.95297	9.9999	12.4988	9.58771	10.2631	10.7186	9.35661	10.8805	10.5407	12.812	13.3126	12.5695
P62316	SMD2_HUMAN Small nuclear ribonucleoprotein Sm D2 OS=Homo sapiens OX=9606 GN=SNRPD2 PE=1 SV=1			6	6	6	0.920493	2.01924	0.12009	0.246688	1.76969	11.023	10.1317	12.4766	11.5925	13.5506	12.3919	14.5297	13.5371	13.3312	11.1716	13.7083	12.3057	14.2642	13.6798	13.4156	10.2197	10.1077	12.0441	13.7349	10.497	10.7113	14.2529	14.1785	13.5356	12.7924	10.2807	8.15029	9.32982	8.50168	10.1331	9.78727	10.1076	13.0021	12.5416	10.349	12.7301
P51608	MECP2_HUMAN Methyl-CpG-binding protein 2 OS=Homo sapiens OX=9606 GN=MECP2 PE=1 SV=1			16	16	16	0.918097	2.37866	0.120754	0.192288	1.76592	13.0026	13.6391	14.629	14.3685	15.2697	15.045	15.6114	15.6586	16.0229	15.6954	15.4534	14.8922	15.7358	15.5973	15.8937	15.8038	12.176	12.9844	14.1084	12.6823	15.8386	15.5709	15.1182	14.7109	9.63184	10.9028	11.5665	9.24388	11.5136	10.0415	11.4141	13.3981	13.9853	13.4502	15.2064	13.0323
Q15628	TRADD_HUMAN Tumor necrosis factor receptor type 1-associated DEATH domain protein OS=Homo sapiens OX=9606 GN=TRADD PE=1 SV=2			2	2	2	0.916036	1.28756	0.121329	0.409643	1.76267	9.95119	10.0119	10.3228	12.1427	10.588	12.0822	11.097	9.98514	12.19	10.0623	11.738	11.5374	12.941	11.7633	11.5438	11.3879	9.92322	10.3883	10.4656	11.1802	10.5985	13.4475	10.4901	12.4163	9.8332	9.55008	11.3822	11.2386	9.10035	10.024	9.93691	9.6832	11.1946	12.3023	11.6715	10.5574
P29622	KAIN_HUMAN Kallistatin OS=Homo sapiens OX=9606 GN=SERPINA4 PE=1 SV=3			8	8	8	0.914333	1.54555	0.121806	0.342565	1.75998	14.5084	14.9105	15.3861	14.3419	13.4205	13.024	13.6402	14.0262	13.5072	12.9961	9.74384	10.6946	11.3958	11.1237	13.8302	13.8058	10.775	12.1128	13.3802	10.9462	11.0615	10.2549	10.4368	9.24159	13.4115	13.5339	14.1286	15.2074	12.6819	9.04636	10.8964	10.4437	10.3821	11.5226	11.2436	10.7376
P46926	GNPI1_HUMAN Glucosamine-6-phosphate isomerase 1 OS=Homo sapiens OX=9606 GN=GNPDA1 PE=1 SV=1			3	3	3	0.911539	1.57012	0.122592	0.33678	1.75557	9.2918	10.2378	11.3149	10.3653	13.1583	12.9283	12.5329	9.87959	12.3818	11.1952	13.2432	11.794	13.6194	13.6787	12.7205	12.9894	10.4676	12.5146	10.2296	11.9995	10.7095	12.8514	13.0377	11.2057	10.0301	9.81095	10.0896	10.0691	10.1769	10.3992	9.87384	9.51285	11.3296	12.522	13.2966	12.0626
Q99598	TSNAX_HUMAN Translin-associated protein X OS=Homo sapiens OX=9606 GN=TSNAX PE=1 SV=1			2	2	2	0.910749	0.788126	0.122815	0.579096	1.75433	12.2662	12.6623	10.8632	10.6128	9.94173	11.4072	11.2282	11.8788	11.2446	10.5547	9.64849	10.8975	11.2122	10.9883	11.8251	10.717	10.473	9.12748	12.051	11.2376	10.2693	11.0722	10.4336	11.0196	10.821	9.04114	10.2374	10.5091	9.92614	9.66439	10.9937	9.26879	10.401	10.8755	10.5758	10.2726
Q15257	PTPA_HUMAN Serine/threonine-protein phosphatase 2A activator OS=Homo sapiens OX=9606 GN=PTPA PE=1 SV=3			4	4	4	0.909218	1.11895	0.123249	0.460429	1.75191	13.8728	13.9489	14.2578	13.9496	13.5649	12.6847	13.4665	13.0739	12.3774	11.5566	14.2826	13.7171	11.7739	12.5959	13.7528	13.9472	10.5677	13.4077	12.2737	10.7615	12.8099	14.7951	10.5058	13.8106	11.808	9.54718	8.65935	12.5382	11.1918	11.1286	8.46733	10.8156	12.5141	14.0837	13.9568	13.8396
Q9Y2S6	TMA7_HUMAN Translation machinery-associated protein 7 OS=Homo sapiens OX=9606 GN=TMA7 PE=1 SV=1			2	2	2	0.908857	1.72042	0.123351	0.30346	1.75134	10.7603	11.8052	12.8655	12.5758	13.8829	13.7574	13.3767	12.9519	13.2725	13.0321	11.84	11.0443	14.1665	13.9624	12.6644	12.8994	11.2774	10.5782	12.0481	12.0911	13.3393	12.523	12.9766	11.899	11.6392	8.84981	9.56892	10.5543	9.51643	8.89422	10.3999	10.7351	10.7284	10.3417	11.1759	10.416
P13667	PDIA4_HUMAN Protein disulfide-isomerase A4 OS=Homo sapiens OX=9606 GN=PDIA4 PE=1 SV=2			22	22	22	0.904569	-2.95927	0.124575	7.7773	-1.74458	18.4315	17.9889	12.5227	13.2793	13.8341	16.0425	15.3751	14.3844	12.9242	10.0991	12.7518	14.3897	10.9431	12.4661	9.47437	10.4186	14.3271	18.7497	17.7197	11.8277	16.9182	17.8844	12.1812	16.1409	18.8064	18.7785	17.3219	15.0446	16.083	9.01541	9.37782	9.13231	18.8276	18.1963	18.9094	19.0679
P49189	AL9A1_HUMAN 4-trimethylaminobutyraldehyde dehydrogenase OS=Homo sapiens OX=9606 GN=ALDH9A1 PE=1 SV=3			3	3	3	0.901849	1.43268	0.125358	0.370442	1.74028	12.9384	12.3266	11.9644	12.1132	11.7851	12.2886	11.1116	10.641	12.441	12.1782	12.7689	12.554	12.2503	12.0979	12.3176	10.0383	10.2724	12.9172	12.8579	11.1192	12.4469	12.2916	9.91558	10.6141	11.9651	9.27915	10.7755	10.9262	8.5157	9.07014	9.5623	10.3184	11.405	12.2619	12.6976	12.3032
Q14571	ITPR2_HUMAN Inositol 1,4,5-trisphosphate receptor type 2 OS=Homo sapiens OX=9606 GN=ITPR2 PE=1 SV=2			12	12	10	0.901652	-1.25256	0.125415	2.38264	-1.73997	10.1391	9.34306	11.5422	10.8926	11.2374	13.4798	12.7548	12.1246	9.65563	11.3412	12.4251	10.8287	9.88777	11.5125	12.3695	11.9334	11.3366	14.1705	11.0885	11.1296	11.5649	14.027	13.1619	14.3685	11.5527	10.8468	15.0018	10.8327	9.66842	9.68982	11.568	9.80245	13.29	13.2494	14.2187	13.2343
Q71DI3	H32_HUMAN Histone H3.2 OS=Homo sapiens OX=9606 GN=H3C15 PE=1 SV=3;sp			6	6	6	0.901104	2.49069	0.125573	0.177921	1.7391	18.788	17.8799	20.1332	20.1912	20.3939	20.2876	20.5866	20.6957	20.7834	20.9178	19.9982	20.0983	20.8183	20.6234	20.7236	20.7312	18.5551	18.7601	19.141	19.0481	20.5099	20.2849	20.7243	19.9442	15.9267	15.6937	18.6661	17.6474	13.9707	14.5963	17.5909	14.6495	19.5637	19.7612	20	19.4264
P0DJI9	SAA2_HUMAN Serum amyloid A-2 protein OS=Homo sapiens OX=9606 GN=SAA2 PE=1 SV=1			10	10	4	0.897523	-3.16808	0.126613	8.9885	-1.73345	10.5261	9.79658	9.54264	10.4595	11.7761	10.7331	7.22516	9.20862	11.4736	11.2955	11.7944	10.9348	11.5666	11.5516	11.1439	10.7057	13.4756	10.0634	9.83577	11.4426	14.0588	14.1666	13.6777	13.3734	9.65753	10.5412	10.1868	11.3105	19.4425	19.005	19.314	17.071	15.8839	14.5785	13.7062	11.0839
Q12906	ILF3_HUMAN Interleukin enhancer-binding factor 3 OS=Homo sapiens OX=9606 GN=ILF3 PE=1 SV=3			16	16	16	0.896372	2.84762	0.126949	0.138925	1.73163	11.8259	12.0028	13.79	13.8372	14.467	14.9381	15.1279	15.156	14.9295	14.7822	14.3214	13.9696	14.6607	14.6247	15.0616	14.9567	10.4262	13.3004	13.5518	10.6869	15.415	14.8687	14.3595	13.8163	8.37628	9.88155	11.414	10.373	8.57613	9.51355	9.79837	8.7931	12.8222	13.005	14.6407	13.1389
Q07955	SRSF1_HUMAN Serine/arginine-rich splicing factor 1 OS=Homo sapiens OX=9606 GN=SRSF1 PE=1 SV=2			6	6	6	0.895209	2.00101	0.127289	0.249825	1.72979	12.5631	12.0768	14.2982	14.3212	14.0228	14.1198	13.8515	13.8889	15.5845	15.6114	14.2439	14.7981	15.2175	15.021	13.5231	13.4997	12.1942	11.8167	12.4112	9.33628	12.5049	14.0513	14.0078	12.8366	12.1616	11.7477	11.9371	10.8207	9.68307	9.06258	13.8457	9.3694	15.186	14.4743	14.8854	15.2555
P63220	RS21_HUMAN 40S ribosomal protein S21 OS=Homo sapiens OX=9606 GN=RPS21 PE=1 SV=1			4	4	4	0.894103	1.80275	0.127614	0.286628	1.72804	12.9741	13.2183	13.7821	13.7263	14.3387	13.9659	13.191	12.8845	14.1427	14.4482	15.0165	14.4698	15.3377	15.7508	13.2297	13.0507	12.81	13.1285	12.6235	12.0479	13.9358	13.7074	13.1567	12.3951	10.3799	10.3585	11.1507	11.4509	10.4893	8.45924	10.5946	10.2957	14.3626	11.6664	12.6131	12.1721
P67809	YBOX1_HUMAN Y-box-binding protein 1 OS=Homo sapiens OX=9606 GN=YBX1 PE=1 SV=3;sp			5	5	5	0.891906	2.54828	0.128261	0.170959	1.72457	10.2863	10.2665	12.8259	13.0142	11.5576	9.18143	12.9865	12.7079	15.6487	15.3193	11.5923	11.333	14.6651	14.4236	11.1561	12.1245	10.1915	12.4579	14.5204	10.9471	13.6496	13.9097	10.7885	11.7481	9.82753	9.68728	10.4996	10.9717	8.43908	9.9889	9.88432	10.1504	10.3481	10.6938	13.8303	11.0375
P68104	EF1A1_HUMAN Elongation factor 1-alpha 1 OS=Homo sapiens OX=9606 GN=EEF1A1 PE=1 SV=1;sp			18	18	18	0.890762	1.92638	0.128599	0.263088	1.72276	16.26	15.7428	17.4876	17.5651	17.7461	17.7163	17.7606	17.7188	18.7281	18.7539	17.7312	18.071	18.4099	18.535	18.573	18.6116	16.0616	16.4054	16.8887	15.8005	17.5956	17.8234	18.1544	17.324	15.4741	15.8159	15.5038	16.546	12.6923	10.4081	16.0426	11.1975	17.4746	18.1079	18.2989	17.969
O00483	NDUA4_HUMAN Cytochrome c oxidase subunit NDUFA4 OS=Homo sapiens OX=9606 GN=NDUFA4 PE=1 SV=1			2	2	2	0.89041	3.20037	0.128703	0.108791	1.7222	13.489	13.7568	15.0659	15.3376	15.1651	15.4969	14.7846	14.8544	15.6698	15.912	15.6782	15.7962	16.0264	16.1464	15.3593	15.4303	16.1508	14.3328	15.0199	16.2728	15.3084	15.173	15.762	15.4776	9.79183	9.57091	10.4742	11.1291	8.94899	11.2851	9.58188	8.75553	9.23596	13.6336	13.6028	12.9492
P62140	PP1B_HUMAN Serine/threonine-protein phosphatase PP1-beta catalytic subunit OS=Homo sapiens OX=9606 GN=PPP1CB PE=1 SV=3			7	2	2	0.889904	1.868	0.128853	0.273953	1.7214	13.0706	13.9575	11.6901	9.62402	13.5062	13.1354	12.7989	12.2529	12.3938	12.6398	11.2476	10.9733	14.6062	10.2738	12.4665	11.3851	12.5594	13.266	13.4821	13.0635	13.1221	11.1913	11.6548	12.1324	13.2066	13.8842	10.2813	10.2451	9.30785	8.10339	8.79946	9.74076	9.4353	12.4376	12.2235	11.4924
P11279	LAMP1_HUMAN Lysosome-associated membrane glycoprotein 1 OS=Homo sapiens OX=9606 GN=LAMP1 PE=1 SV=3			2	2	2	0.889717	1.95641	0.128909	0.257669	1.72111	12.8181	8.81206	11.5991	11.7869	11.9758	12.2388	13.2597	10.3813	13.9885	13.4027	12.0973	10.993	13.3822	12.7779	9.80719	13.177	9.79833	13.2294	12.2702	10.2779	10.9149	13.5721	10.8536	11.1043	14.1363	13.7146	10.367	10.0962	8.60883	10.5583	10.08	10.3021	11.9654	12.6584	13.9975	13.3825
Q92804	RBP56_HUMAN TATA-binding protein-associated factor 2N OS=Homo sapiens OX=9606 GN=TAF15 PE=1 SV=1			3	1	1	0.885817	0.935139	0.130072	0.522992	1.71494	9.75849	10.3078	10.9916	10.4375	12.0164	11.7099	13.6103	13.3943	11.2819	10.5597	10.3446	12.4911	10.7596	10.3912	10.6605	9.63588	11.1717	9.9541	11.5926	11.1552	9.52649	10.8574	11.0254	11.4525	9.55035	9.65257	9.8039	10.2871	9.68584	10.1629	8.5562	9.13694	10.1604	10.788	11.7747	11.0416
P02766v88	TTHY_HUMANv88 Transthyretinv88 OS=Homo sapiens OX=9606 GN=TTR PE=1 SV=1			12	12	2	0.883065	1.06861	0.130899	0.476778	1.71058	19.5642	19.8184	18.0045	18.0014	18.3814	18.3371	17.4651	17.3043	17.9462	18.4312	18.0041	18.057	17.8026	17.6685	18.0822	18.4045	18.3329	17.7197	17.4024	17.2517	16.011	15.159	14.0469	15.1269	18.3929	18.4618	18.9401	16.0818	17.2296	17.2103	17.3179	16.6694	16.8085	16.1839	15.0479	16.2335
Q7L014	DDX46_HUMAN Probable ATP-dependent RNA helicase DDX46 OS=Homo sapiens OX=9606 GN=DDX46 PE=1 SV=2			4	4	4	0.882315	1.22397	0.131125	0.428103	1.7094	10.9353	10.5604	10.8106	10.5637	10.1836	10.5112	11.1926	10.6518	11.8672	11.6763	10.0782	11.7031	13.6373	11.402	9.81942	11.8859	9.76786	12.5123	12.7375	11.4194	11.2707	11.7373	10.8856	10.6647	10.4803	10.5047	10.2147	9.28871	10.0502	10.0536	8.48688	11.2433	10.5903	12.6907	13.0868	11.9679
Q15057	ACAP2_HUMAN Arf-GAP with coiled-coil, ANK repeat and PH domain-containing protein 2 OS=Homo sapiens OX=9606 GN=ACAP2 PE=1 SV=3			2	2	2	0.879742	-4.47296	0.131904	22.2073	-1.70532	8.65728	10.3552	18.3718	18.023	9.35944	8.39849	10.7175	10.1995	10.4771	9.74672	9.28001	17.7381	10.1765	10.8783	10.465	10.4017	10.9806	9.45529	10.6163	9.36077	12.0003	10.1496	11.7326	9.4653	8.64039	8.93789	9.69557	10.2058	20.5022	9.22568	18.2088	18.3997	18.5791	9.85532	10.5408	11.456
Q15717	ELAV1_HUMAN ELAV-like protein 1 OS=Homo sapiens OX=9606 GN=ELAVL1 PE=1 SV=2			4	4	4	0.879466	1.80802	0.131988	0.285583	1.70489	11.7424	10.6089	12.9305	9.21106	12.7761	13.0319	14.2377	13.9939	13.6892	13.8227	12.6868	13.5984	13.1993	13.6793	12.536	12.9571	11.0552	10.2741	12.3673	10.6931	13.0074	12.689	11.2009	10.2032	9.50264	10.3851	8.282	10.5149	8.69244	10.1901	9.05872	10.9887	12.961	13.4206	14.1859	13.2644
P61803	DAD1_HUMAN Dolichyl-diphosphooligosaccharide--protein glycosyltransferase subunit DAD1 OS=Homo sapiens OX=9606 GN=DAD1 PE=1 SV=3			3	3	3	0.878329	-0.810154	0.132334	1.7534	-1.70309	14.0031	14.0306	13.8729	14.4075	14.6577	14.8115	14.9883	15.1729	14.4141	14.4636	14.5095	15.2462	13.4827	13.4813	14.9668	14.9554	14.3066	14.3699	14.1096	14.3554	15.2108	15.082	15.3523	15.9973	14.3008	14.4383	13.6611	9.55217	14.6608	10.9877	9.59299	9.46947	16.2687	15.7907	15.0481	15.9221
O43809	CPSF5_HUMAN Cleavage and polyadenylation specificity factor subunit 5 OS=Homo sapiens OX=9606 GN=NUDT21 PE=1 SV=1			3	3	3	0.87616	1.63989	0.132996	0.320881	1.69965	9.54006	11.1949	12.942	12.7084	12.9666	12.3748	12.9835	13.0075	12.8853	12.7761	12.8757	11.5898	13.7178	13.8966	13.7859	13.5712	11.7262	10.1005	9.72766	10.6323	11.5643	12.0729	12.2394	9.74153	10.1172	10.2265	9.31462	11.2957	9.326	11.8286	10.4726	9.3916	10.4541	12.7858	13.3153	11.9282
P62273	RS29_HUMAN 40S ribosomal protein S29 OS=Homo sapiens OX=9606 GN=RPS29 PE=1 SV=2			2	2	2	0.874056	2.41808	0.133642	0.187105	1.69632	9.57137	10.2795	13.7386	13.4372	13.4345	12.8412	13.7358	13.4975	14.8089	14.5853	14.199	13.8581	15.3793	14.9684	14.3572	14.4359	10.2276	9.74844	12.5079	10.3831	13.8264	14.3582	14.6603	12.7283	10.3656	10.4806	10.8909	10.7864	9.7298	10.2865	9.95035	10.0074	10.2526	11.8498	13.7525	12.4931
P38159	RBMX_HUMAN RNA-binding motif protein, X chromosome OS=Homo sapiens OX=9606 GN=RBMX PE=1 SV=3;sp			9	9	8	0.872815	2.39387	0.134025	0.190271	1.69435	13.9907	13.9584	15.5934	15.45	15.59	15.5947	16.1538	16.108	15.812	16.1337	15.469	15.8808	16.0511	15.7602	16.0884	16.1434	13.9268	13.8105	15.4029	10.1446	15.6755	16.1159	15.4694	15.1655	10.6402	8.86941	10.5542	11.4484	9.66289	10.0535	10.4386	9.53012	14.93	15.0422	15.9591	15.1362
P62266	RS23_HUMAN 40S ribosomal protein S23 OS=Homo sapiens OX=9606 GN=RPS23 PE=1 SV=3			2	2	2	0.871815	1.73361	0.134334	0.300699	1.69277	9.49197	10.0323	10.1461	11.1622	12.8334	11.6926	13.1258	13.1981	13.1404	13.423	10.2185	11.3644	12.6472	13.6897	11.2315	10.0583	10.3768	9.81546	10.3844	10.8973	10.4976	9.56535	10.2123	10.7075	8.40327	9.64948	9.75389	8.037	12.2594	9.55501	13.5006	8.82165	9.93602	10.8731	12.7948	10.2845
O94903	PLPHP_HUMAN Pyridoxal phosphate homeostasis protein OS=Homo sapiens OX=9606 GN=PLPBP PE=1 SV=1			3	3	3	0.866193	1.59632	0.136084	0.330719	1.68385	11.6634	12.266	10.5695	11.5702	12.8867	12.0624	11.9515	11.9813	10.965	10.6405	11.3872	11.4497	13.4756	12.957	11.2494	11.178	11.1745	11.6137	11.7914	11.1993	13.0836	12.1987	11.853	10.5992	10.3587	10.4665	10.4523	10.8671	8.9615	10.801	9.20013	11.1116	9.67849	10.7289	12.542	9.76831
Q5VYK3	ECM29_HUMAN Proteasome adapter and scaffold protein ECM29 OS=Homo sapiens OX=9606 GN=ECPAS PE=1 SV=2			2	2	2	0.864806	0.679174	0.136519	0.624523	1.68165	11.5011	11.5158	10.7559	10.0545	10.4581	9.95497	10.4648	11.1094	10.3155	10.7282	11.0732	11.306	11.5066	10.9794	10.2476	11.2709	9.9781	9.30822	11.424	10.634	11.0925	10.9319	10.0354	11.0415	9.97641	10.5589	10.7665	9.93727	9.69545	9.0133	9.86489	9.69978	10.5883	10.7378	11.803	9.19302
Q99878	H2A1J_HUMAN Histone H2A type 1-J OS=Homo sapiens OX=9606 GN=H2AC14 PE=1 SV=3;sp			7	7	2	0.857818	1.82493	0.138734	0.282255	1.67056	20.8075	20.3815	21.5108	21.4247	22.3597	22.4335	23.0539	22.9008	22.3949	22.4802	21.4213	22.1104	21.8661	22.012	22.0466	21.9252	20.7836	20.8878	20.9671	21.3812	22.2316	21.2663	21.441	21.1735	17.6719	17.645	18.6436	19.3928	18.0379	16.5135	18.7841	16.6361	21.4356	21.1632	21.5849	20.4992
Q15102	PA1B3_HUMAN Platelet-activating factor acetylhydrolase IB subunit gamma OS=Homo sapiens OX=9606 GN=PAFAH1B3 PE=1 SV=1			4	4	3	0.857817	2.14098	0.138734	0.226726	1.67056	9.8007	10.6245	12.3725	12.1362	12.7217	11.7728	12.3531	11.7855	13.0193	13.3359	13.2573	13.5853	14.146	14.5648	13.0311	12.7165	10.156	10.6466	10.6203	10.8365	12.5327	12.7859	13.5131	13.2805	8.70964	10.3435	10.1909	9.3388	8.06021	8.25089	9.10508	9.31035	11.9462	12.8105	13.0956	10.2615
O43143	DHX15_HUMAN Pre-mRNA-splicing factor ATP-dependent RNA helicase DHX15 OS=Homo sapiens OX=9606 GN=DHX15 PE=1 SV=2			15	15	14	0.857492	2.60226	0.138838	0.16468	1.67005	10.7404	10.6022	14.3578	14.3542	14.5109	14.3919	15.2373	15.0036	15.842	15.5713	14.6046	14.9203	15.3491	15.4298	15.9753	15.9513	10.7584	11.4416	12.6174	11.1668	14.4293	15.3243	14.8498	14.762	9.22268	10.6385	12.2663	9.86856	9.64305	11.0651	10.4303	11.1886	13.4883	15.1932	15.9151	14.8365
Q99536	VAT1_HUMAN Synaptic vesicle membrane protein VAT-1 homolog OS=Homo sapiens OX=9606 GN=VAT1 PE=1 SV=2			5	5	5	0.856551	1.66888	0.139139	0.314497	1.66855	12.8016	12.3132	13.1442	12.6058	13.9648	13.1671	13.2106	13.5588	15.1525	14.1529	13.7637	12.9668	15.4175	15.0356	14.7716	14.9164	12.622	13.4207	13.6054	10.5678	14.4763	13.8229	10.5877	12.1131	13.1175	12.6148	12.5104	14.1319	9.93001	12.2307	14.6683	14.7122	13.1804	13.9145	13.9736	13.8875
P43034	LIS1_HUMAN Platelet-activating factor acetylhydrolase IB subunit alpha OS=Homo sapiens OX=9606 GN=PAFAH1B1 PE=1 SV=2			8	8	8	0.856516	2.14941	0.13915	0.225405	1.66849	13.5324	13.3276	14.5536	14.4844	14.7554	14.7578	14.9741	14.9612	14.3069	14.5302	14.6406	14.5768	14.5095	14.2744	14.6473	14.7169	10.5832	13.7874	13.4597	11.5705	14.408	15.2464	14.8498	14.2577	13.5519	12.883	12.1226	10.3404	8.49368	11.2187	9.24597	10.0029	13.5963	14.7144	15.2433	13.9517
P28482	MK01_HUMAN Mitogen-activated protein kinase 1 OS=Homo sapiens OX=9606 GN=MAPK1 PE=1 SV=3			8	8	8	0.854854	1.75129	0.139684	0.297036	1.66585	14.5315	14.4969	15.0951	14.8275	15.366	15.2291	15.4229	15.2838	14.7198	13.6885	15.5738	15.6063	15.1525	15.3877	15.5853	15.3088	13.418	14.57	14.0868	13.9696	15.0124	15.3976	15.7739	14.2075	13.628	13.5639	14.0158	13.103	9.7011	9.87688	10.1427	9.47911	14.1963	15.3637	15.1803	14.5492
Q9HCU5	PREB_HUMAN Prolactin regulatory element-binding protein OS=Homo sapiens OX=9606 GN=PREB PE=1 SV=2			4	4	4	0.852881	-1.43097	0.14032	2.69628	-1.66272	8.72147	9.48635	10.6607	11.0678	10.6541	11.3512	13.0217	11.678	10.7387	10.978	11.8238	11.6763	9.51221	11.2485	11.9913	9.60702	11.6313	11.4385	10.3664	11.4676	12.7728	13.4211	10.3657	13.6927	9.66167	9.07183	11.0085	9.57328	9.94099	10.31	9.97935	11.1986	12.6811	13.4346	14.8582	12.8263
P23246	SFPQ_HUMAN Splicing factor, proline- and glutamine-rich OS=Homo sapiens OX=9606 GN=SFPQ PE=1 SV=2			12	12	11	0.847735	2.18112	0.141992	0.220504	1.65454	13.5222	12.869	14.8333	14.6914	15.3181	15.0201	16.2188	16.1072	15.9021	15.7782	15.0601	15.0695	16.1138	15.7844	15.4917	15.5166	12.1959	13.411	14.9184	11.3896	16.091	15.7065	15.8306	15.053	12.2219	12.5883	13.2917	14.0876	9.96443	14.674	10.5282	12.6958	14.6914	15.1706	15.9181	14.994
Q8N163	CCAR2_HUMAN Cell cycle and apoptosis regulator protein 2 OS=Homo sapiens OX=9606 GN=CCAR2 PE=1 SV=2			7	7	7	0.847611	1.49344	0.142033	0.355165	1.65435	12.4963	12.2762	10.6495	12.4014	11.8578	10.0206	14.0921	13.6591	13.3842	10.5766	12.1131	11.0712	14.2504	14.3044	13.1509	13.3686	11.179	10.4074	9.07785	11.7604	13.648	13.1871	12.2597	11.0916	10.5213	13.604	11.1312	13.662	9.78362	10.9541	9.82987	10.717	12.3868	13.5719	14.0751	12.8558
P98179	RBM3_HUMAN RNA-binding protein 3 OS=Homo sapiens OX=9606 GN=RBM3 PE=1 SV=1			2	2	2	0.843424	1.38746	0.143409	0.382237	1.64769	8.94317	11.3155	10.1441	11.0761	11.2748	10.9713	12.7622	11.7923	13.0966	12.4176	12.1134	11.8815	12.4093	13.3753	10.9393	10.8384	10.039	10.4896	12.3664	10.4902	10.4627	11.2455	11.147	11.036	9.168	9.71189	13.4848	10.9014	10.1387	10.5195	11.4605	9.58547	10.4093	9.72614	9.82274	11.4141
A0A0B4J1V0	HV315_HUMAN Immunoglobulin heavy variable 3-15 OS=Homo sapiens OX=9606 GN=IGHV3-15 PE=3 SV=1			4	4	3	0.841291	1.39567	0.144115	0.380068	1.64429	15.1702	15.1098	14.9028	15.1231	14.3837	14.5429	13.7839	13.5668	14.245	14.1635	11.9591	12.6487	14.3085	14.1828	13.9883	14.4948	14.7641	12.0696	13.8497	11.0259	10.7245	10.8986	10.9266	11.0515	13.1126	11.7116	12.7081	14.4795	14.495	11.3365	9.72207	12.5375	12.5596	12.4116	10.4266	12.365
O95299	NDUAA_HUMAN NADH dehydrogenase [ubiquinone] 1 alpha subcomplex subunit 10, mitochondrial OS=Homo sapiens OX=9606 GN=NDUFA10 PE=1 SV=1			5	5	5	0.840293	-1.04214	0.144446	2.05928	-1.6427	9.07003	10.2673	11.1296	9.88037	10.2826	10.2314	9.8717	12.9139	10.4645	10.9352	10.9522	10.4887	10.7548	11.2133	10.4499	10.6198	10.9541	11.2529	9.99021	11.2826	11.1026	11.2979	10.5986	9.66582	9.56147	10.905	10.287	9.34011	12.2945	9.54248	9.50046	10.7083	12.0129	9.76273	12.1155	10.4433
P22059	OSBP1_HUMAN Oxysterol-binding protein 1 OS=Homo sapiens OX=9606 GN=OSBP PE=1 SV=1			3	3	3	0.83968	-0.500348	0.144651	1.41455	-1.64173	9.91079	8.72998	9.58489	10.247	9.97624	11.5884	10.9626	12.2557	11.1329	10.6647	11.7546	10.9738	10.7761	10.233	10.998	9.95077	11.0134	11.0835	10.3827	11.6178	11.1809	11.6487	11.3815	11.3329	10.4751	10.7837	9.72242	10.4938	10.8676	9.37216	10.5451	8.8978	11.2096	11.9707	12.6268	10.8589
P02741	CRP_HUMAN C-reactive protein OS=Homo sapiens OX=9606 GN=CRP PE=1 SV=1			5	5	5	0.83856	-2.43119	0.145024	5.39338	-1.63994	10.522	10.0827	11.2173	11.6937	11.4305	10.9921	10.1651	10.8916	11.1499	11.7617	10.7439	11.8544	10.2289	10.9808	9.03597	9.52707	10.9424	10.0155	11.4406	11.8574	13.4415	12.9584	12.75	12.7503	10.2444	9.59425	9.95449	12.1366	17.4886	12.6029	14.9177	14.9563	14.2032	15.6639	14.6467	15.4843
P00738	HPT_HUMAN Haptoglobin OS=Homo sapiens OX=9606 GN=HP PE=1 SV=1			26	26	13	0.838427	-1.32075	0.145068	2.49796	-1.63973	19.1505	18.782	19.0271	19.1035	18.0649	18.0894	17.8261	17.7594	18.0551	18.3241	17.2954	17.9433	18.3508	18.2552	17.6083	17.5975	20.4195	18.6256	20.5939	19.303	18.108	17.6799	19.9009	18.0659	18.2076	18.7142	18.3661	18.313	21.6207	23.1168	23.3023	23.0924	20.2746	19.3353	18.3498	19.9284
P83731	RL24_HUMAN 60S ribosomal protein L24 OS=Homo sapiens OX=9606 GN=RPL24 PE=1 SV=1			3	3	3	0.838166	2.35228	0.145156	0.195836	1.63932	13.1548	13.7497	14.5259	14.772	15.3382	15.3381	15.4789	15.4317	16.0331	15.9818	15.0625	15.5373	15.6363	15.9429	15.9837	15.6178	13.3526	13.6006	14.6019	13.9885	15.7781	15.3291	15.5168	14.9419	11.0146	10.6717	11.0971	10.8767	9.18942	10.1228	14.2577	10.7234	14.1069	14.4804	15.1965	14.7919
P61247	RS3A_HUMAN 40S ribosomal protein S3a OS=Homo sapiens OX=9606 GN=RPS3A PE=1 SV=2			11	11	11	0.837049	2.1534	0.145529	0.224782	1.63754	12.5863	11.4483	13.9311	14.2547	14.2543	14.1236	15.4216	15.2391	15.4387	15.4644	14.3084	14.5013	15.2449	14.8999	15.486	15.3416	10.8676	12.7638	13.9897	11.5079	15.2441	14.8962	14.8125	14.7011	10.5941	10.429	9.13637	9.91031	10.1938	11.2853	8.72054	10.3847	14.2386	14.4017	14.6472	14.4413
Q93077	H2A1C_HUMAN Histone H2A type 1-C OS=Homo sapiens OX=9606 GN=H2AC6 PE=1 SV=3;sp			7	2	2	0.833514	3.38762	0.146719	0.0955487	1.63191	16.1628	15.9685	17.398	17.4873	18.1301	17.9429	18.9583	18.9123	18.2507	18.3957	17.3584	17.9924	17.8395	17.9413	18.1687	17.9347	15.9509	15.9852	15.941	16.615	17.9569	17.4535	17.3793	16.89	11.0443	11.183	13.4679	13.6375	8.89728	10.0487	10.4713	10.3999	17.1914	17.0654	17.4296	16.3386
Q00653	NFKB2_HUMAN Nuclear factor NF-kappa-B p100 subunit OS=Homo sapiens OX=9606 GN=NFKB2 PE=1 SV=4			3	3	3	0.832751	0.529886	0.146977	0.692609	1.63069	10.4079	10.4568	9.49611	10.7371	10.6503	10.4977	11.3345	11.4194	11.3228	12.1758	10.0318	11.1217	9.95601	10.7163	10.4402	10.0372	9.77829	10.2277	10.6171	11.8113	10.741	11.7947	11.9935	11.4073	10.1223	9.89688	10.6626	9.04925	9.82555	9.7514	9.88434	10.9642	9.80476	9.42035	13.8905	11.0277
P46783	RS10_HUMAN 40S ribosomal protein S10 OS=Homo sapiens OX=9606 GN=RPS10 PE=1 SV=1;sp			4	4	4	0.83014	2.41977	0.147863	0.186886	1.62653	12.4586	13.113	13.9616	13.8071	14.6652	14.819	14.8919	14.8728	15.5045	15.5289	14.4211	14.6564	15.7269	15.6397	15.2405	15.0076	13.1906	12.9286	13.8017	13.5326	15.2549	14.7701	15.213	14.1539	10.3191	9.46622	9.45737	10.5336	8.67243	10.091	9.83084	11.1575	13.4082	13.6958	14.8713	13.5752
P49591	SYSC_HUMAN Serine--tRNA ligase, cytoplasmic OS=Homo sapiens OX=9606 GN=SARS1 PE=1 SV=3			10	10	10	0.829925	1.32983	0.147936	0.397815	1.62619	11.7011	11.9948	13.6359	13.5515	13.6639	13.1833	13.7648	13.6008	13.8903	14.3184	13.982	14.3417	12.7904	13.8827	14.4114	14.2942	10.1997	12.3818	12.286	10.425	13.5726	14.5336	13.9039	13.9798	10.8569	9.31699	9.53407	9.38501	11.2184	8.94234	10.6635	9.65965	12.5603	13.2604	14.4364	13.3502
P99999	CYC_HUMAN Cytochrome c OS=Homo sapiens OX=9606 GN=CYCS PE=1 SV=2			6	6	6	0.829494	2.02484	0.148083	0.245732	1.6255	13.787	13.643	14.8177	14.8358	13.9388	13.7832	14.8274	14.6254	15.3555	15.2645	14.3211	14.4987	15.6616	15.6111	14.5082	14.361	14.5119	13.9245	14.1694	10.9961	14.4774	14.7654	14.8505	14.5726	11.8688	10.2706	10.6942	10.216	9.00013	7.78975	9.67174	9.59033	13.446	13.4872	14.1146	13.1456
P35914	HMGCL_HUMAN Hydroxymethylglutaryl-CoA lyase, mitochondrial OS=Homo sapiens OX=9606 GN=HMGCL PE=1 SV=2			2	2	2	0.828362	0.487534	0.14847	0.713243	1.6237	10.036	10.4241	9.40681	11.6708	10.7933	11.2906	9.73966	11.0058	11.3837	12.0725	11.0283	11.4883	10.9653	11.2689	9.67561	11.6666	10.7387	9.29257	10.7779	10.4696	10.0573	10.3319	10.6361	10.8921	10.4798	10.5936	10.6362	9.83823	9.89583	10.5889	10.1717	10.1662	10.3636	10.3846	10.2801	10.9576
P11766	ADHX_HUMAN Alcohol dehydrogenase class-3 OS=Homo sapiens OX=9606 GN=ADH5 PE=1 SV=4			6	6	6	0.828301	1.44759	0.148491	0.366633	1.6236	14.315	14.4502	14.8873	14.7504	15.2129	15.2764	15.0833	14.9922	13.5826	13.5479	14.3123	12.4326	14.5978	14.1512	14.7247	14.7002	13.5658	14.0631	13.1437	11.6742	13.4397	14.4895	14.4486	13.5975	14.3551	13.8708	9.96536	12.5143	10.0933	11.2472	8.92912	8.97811	13.4435	14.7141	14.5441	14.2647
P38919	IF4A3_HUMAN Eukaryotic initiation factor 4A-III OS=Homo sapiens OX=9606 GN=EIF4A3 PE=1 SV=4			6	5	5	0.827531	1.26933	0.148754	0.414852	1.62237	13.4247	13.654	12.6668	12.5849	13.4833	14.2307	14.2323	14.3346	12.9055	12.841	12.8816	12.2939	13.4422	12.5333	14.0329	14.0109	11.9001	13.0272	11.5718	11.5663	14.1089	14.2806	12.9683	13.4477	12.4097	12.3115	11.1801	10.3642	9.83624	8.35656	9.13259	10.6913	11.9681	13.2363	14.1455	13.6553
P62249	RS16_HUMAN 40S ribosomal protein S16 OS=Homo sapiens OX=9606 GN=RPS16 PE=1 SV=2			10	10	10	0.826715	3.22626	0.149034	0.106856	1.62107	13.3931	12.6702	15.6484	15.5115	16.0205	15.7668	16.4736	16.6666	17.0931	17.1817	16.0715	16.5123	16.9392	17.0114	16.9539	16.6906	13.3216	13.3016	15.0248	12.8204	16.2567	16.3497	16.4597	15.8156	8.47464	9.41728	10.1958	11.3489	9.25165	12.1153	12.4796	9.49576	15.8714	15.8639	16.3574	15.8528
Q96C19	EFHD2_HUMAN EF-hand domain-containing protein D2 OS=Homo sapiens OX=9606 GN=EFHD2 PE=1 SV=1			12	12	12	0.826437	2.56982	0.149129	0.168425	1.62063	13.0664	12.8906	14.5292	14.8921	15.2657	15.0138	14.7516	14.2473	17.1151	17.1295	16.8527	17.1715	17.3492	17.3296	15.7103	15.2877	15.2155	13.1679	14.387	15.8148	14.3031	14.8803	15.5044	14.392	12.6448	10.8223	10.6973	14.8953	8.78774	10.2112	10.7225	10.8508	14.6953	12.56	13.2378	13.2545
Q14232	EI2BA_HUMAN Translation initiation factor eIF-2B subunit alpha OS=Homo sapiens OX=9606 GN=EIF2B1 PE=1 SV=1			2	2	2	0.823744	0.477715	0.150057	0.718114	1.61633	11.1893	11.2888	9.54173	9.62449	11.0402	10.8842	12.3477	12.496	10.1435	11.1874	12.1759	10.8324	10.791	10.268	11.3502	11.6318	10.0681	12.1549	11.2915	11.148	10.7631	12.0935	9.61839	10.9522	9.87708	10.6135	9.33928	8.62034	10.0831	9.8545	10.0212	9.70875	10.7749	9.40447	12.4577	12.3765
P20674	COX5A_HUMAN Cytochrome c oxidase subunit 5A, mitochondrial OS=Homo sapiens OX=9606 GN=COX5A PE=1 SV=2			6	6	6	0.822513	-2.4974	0.150483	5.64667	-1.61436	12.9603	12.7056	9.85598	11.6759	11.5331	9.75588	10.1956	10.1851	11.0779	14.8258	14.7344	14.4835	11.6568	11.1369	13.0639	10.7879	12.5512	13.8514	10.4324	12.8312	10.6904	10.9238	12.8138	11.1809	15.9827	10.7828	12.5295	13.3025	13.9683	15.0283	13.5277	10.8419	18.3297	14.7435	17.1834	15.7066
P62888	RL30_HUMAN 60S ribosomal protein L30 OS=Homo sapiens OX=9606 GN=RPL30 PE=1 SV=2			2	2	2	0.82168	2.39112	0.150772	0.190634	1.61303	11.9992	10.2959	13.682	13.4944	14.9255	14.9568	15.3341	14.5646	14.9651	14.8992	13.3081	10.9281	14.0387	14.3987	14.7666	14.7544	9.29075	13.2115	13.9376	11.4567	15.0283	13.8256	13.9487	12.9186	10.2471	10.2979	10.1886	10.2114	9.51989	10.8802	9.60815	9.90193	13.8689	13.6184	14.1431	13.1924
Q14247	SRC8_HUMAN Src substrate cortactin OS=Homo sapiens OX=9606 GN=CTTN PE=1 SV=2			17	17	17	0.821588	2.12182	0.150804	0.229757	1.61289	14.9047	14.4177	14.7683	14.7677	14.8026	14.1759	14.3089	14.0192	14.6214	14.5445	14.21	14.147	13.2293	10.7713	11.2327	11.9594	15.291	14.1515	14.6618	15.1692	13.704	14.1752	15.0178	15.1232	10.205	10.1464	10.1433	8.75036	9.23146	10.4057	9.30149	10.3124	12.9069	10.677	11.9512	12.8583
P26373	RL13_HUMAN 60S ribosomal protein L13 OS=Homo sapiens OX=9606 GN=RPL13 PE=1 SV=4			8	8	8	0.817817	2.50207	0.152119	0.176523	1.60687	13.1384	12.1592	14.7497	14.8115	14.9941	15.0154	15.4772	15.5386	16.3203	16.3317	15.1062	15.5099	16.1921	16.1271	16.0841	15.9732	13.6388	13.0699	14.7128	14.2673	15.6535	15.7338	15.8592	14.913	10.0473	10.0486	9.89767	12.1864	9.37856	9.603	14.2778	9.48275	14.5776	14.3282	15.0387	14.651
P62854	RS26_HUMAN 40S ribosomal protein S26 OS=Homo sapiens OX=9606 GN=RPS26 PE=1 SV=3;sp			2	2	2	0.816297	2.29614	0.152652	0.203607	1.60444	12.7678	13.4138	11.2135	10.5114	13.8969	14.6034	14.1414	15.2311	14.086	13.9621	12.7239	11.4574	14.3894	10.5299	13.525	13.6779	11.0876	13.4996	14.9105	9.6769	16.1756	11.3915	10.6726	10.0704	9.40521	9.64353	9.73809	10.0199	9.53233	10.1212	10.5719	10.2506	11.2437	12.4374	13.6842	10.8674
P01011	AACT_HUMAN Alpha-1-antichymotrypsin OS=Homo sapiens OX=9606 GN=SERPINA3 PE=1 SV=2			20	20	20	0.815424	-2.98885	0.152959	7.93841	-1.60304	18.4012	18.2216	14.7459	14.3732	12.8344	12.1193	13.2298	13.348	10.5921	10.6927	8.99876	10.6812	11.2158	9.36514	10.1408	7.49025	16.3473	17.4483	18.3045	15.5923	13.1254	9.64044	10.2956	9.77114	17.3936	18.1167	18.1102	16.5277	18.4784	16.643	16.837	16.539	15.9038	14.9661	14.924	17.7944
P06748	NPM_HUMAN Nucleophosmin OS=Homo sapiens OX=9606 GN=NPM1 PE=1 SV=2			7	7	7	0.814069	1.62933	0.153437	0.323238	1.60088	13.8318	14.6875	13.1861	12.4182	13.251	12.9375	12.7562	12.1408	14.3557	14.3337	14.1295	13.7598	14.9914	14.2674	11.8148	12.2389	13.5671	14.4771	12.9062	11.2538	13.9689	13.674	13.6741	12.4767	12.1196	12.976	12.7709	9.48202	9.31122	9.31731	9.70338	8.35718	13.4239	11.6629	12.6297	13.1275
P05543	THBG_HUMAN Thyroxine-binding globulin OS=Homo sapiens OX=9606 GN=SERPINA7 PE=1 SV=2			5	5	5	0.813516	1.05893	0.153633	0.479988	1.6	13.9977	14.0143	9.83648	11.512	11.653	10.9517	10.0596	10.4966	11.0654	11.5679	10.9301	11.322	11.9701	10.3115	10.9016	11.0866	11.7327	9.73856	11.8829	11.5264	10.9613	11.68	12.1613	10.1301	11.6728	12.1278	10.8436	10.0904	10.0086	9.50726	9.9093	10.4224	11.1877	9.97944	10.8612	11.3181
P02686	MBP_HUMAN Myelin basic protein OS=Homo sapiens OX=9606 GN=MBP PE=1 SV=3			2	2	2	0.813351	1.05084	0.153691	0.482687	1.59973	8.95043	10.4051	11.5157	10.4055	11.5864	11.2835	9.92636	10.3668	12.0408	10.8855	13.5975	12.03	11.3006	12.0862	11.864	10.715	10.2007	10.099	9.96473	11.7969	9.99861	12.2183	11.8422	11.3179	9.59258	8.76005	9.69313	9.74201	10.5352	10.7825	11.4372	10.909	9.26647	10.176	9.61196	10.5403
Q6P2Q9	PRP8_HUMAN Pre-mRNA-processing-splicing factor 8 OS=Homo sapiens OX=9606 GN=PRPF8 PE=1 SV=2			17	17	17	0.812068	0.99566	0.154146	0.501506	1.59768	12.0139	11.9147	11.5841	11.6095	11.079	12.6172	14.8105	13.8775	10.4842	11.4251	11.8881	10.519	12.026	11.0217	13.2267	13.1296	10.6242	9.32135	10.4514	10.7386	11.3239	12.2094	10.2325	11.222	9.75014	10.4751	11.4711	9.53486	8.96096	6.80431	9.93435	9.46571	11.3664	12.4823	15.2592	11.7857
Q96AE4	FUBP1_HUMAN Far upstream element-binding protein 1 OS=Homo sapiens OX=9606 GN=FUBP1 PE=1 SV=3			3	3	3	0.811791	1.58044	0.154244	0.33438	1.59724	10.0334	9.07532	12.9695	10.0153	11.4237	10.3472	11.9906	10.0312	14.1294	13.2493	13.2843	12.8083	13.8621	12.4912	10.1366	9.87754	10.646	8.77206	10.7888	10.8339	11.174	10.1515	10.9082	10.589	10.0226	9.96513	10.8881	10.5245	9.87574	9.84658	10.368	10.6618	12.1903	10.2342	10.2453	10.8877
O43670	ZN207_HUMAN BUB3-interacting and GLEBS motif-containing protein ZNF207 OS=Homo sapiens OX=9606 GN=ZNF207 PE=1 SV=1			3	3	3	0.811602	1.84778	0.154311	0.27782	1.59694	9.63086	10.9768	12.905	12.8924	12.0885	10.9912	12.4018	12.1136	13.9966	13.6843	12.9993	13.0352	13.762	14.2421	13.364	13.5868	10.9701	9.53797	10.4504	11.9416	10.6462	13.0567	13.2021	12.509	9.72583	10.2469	9.40264	9.72687	8.66007	10.3267	10.1191	9.11458	12.6062	12.3286	12.7887	12.4808
Q14103	HNRPD_HUMAN Heterogeneous nuclear ribonucleoprotein D0 OS=Homo sapiens OX=9606 GN=HNRNPD PE=1 SV=1			9	9	8	0.810772	2.80172	0.154607	0.143416	1.59561	16.2101	16.2558	16.3651	16.2585	16.6622	16.6154	17.8095	17.5378	17.8711	17.8424	16.1883	16.8759	17.6339	17.5801	16.2316	16.0926	15.6968	15.9245	16.9713	15.5818	16.8953	17.027	16.0299	16.4006	13.3396	13.0697	9.98029	15.0423	8.77944	9.93937	13.5031	9.98671	16.7519	16.4236	16.8456	16.7903
Q8TCT9	HM13_HUMAN Minor histocompatibility antigen H13 OS=Homo sapiens OX=9606 GN=HM13 PE=1 SV=1			4	4	4	0.810112	-1.87623	0.154842	3.67114	-1.59455	9.03037	10.2137	10.3842	11.0005	10.1162	12.5796	10.4181	13.9421	10.1432	10.8198	11.4197	9.85218	10.6528	11.2766	12.9601	12.9688	12.7396	8.87168	9.66783	11.265	13.293	14.8909	11.31	13.9114	9.53018	9.30588	8.72925	8.93936	9.43595	9.11857	9.3473	10.5333	14.3107	15.5246	15.8419	15.2108
Q6UW68	TM205_HUMAN Transmembrane protein 205 OS=Homo sapiens OX=9606 GN=TMEM205 PE=1 SV=1			2	2	2	0.807989	-1.27346	0.155601	2.41741	-1.59116	9.52403	10.441	10.6396	10.4086	9.71673	10.4771	12.2022	12.4203	11.0583	10.9841	10.8775	10.9746	10.8139	11.563	10.3388	11.0873	10.0772	12.152	10.2039	10.7495	12.9832	12.4856	11.3358	12.3962	12.7503	10.0853	10.9944	9.71238	10.0104	10.993	10.1588	8.60017	11.9374	11.2494	13.4165	10.1608
Q05193	DYN1_HUMAN Dynamin-1 OS=Homo sapiens OX=9606 GN=DNM1 PE=1 SV=2			8	4	3	0.80682	-2.20065	0.15602	4.59686	-1.58929	9.04322	12.8745	11.6556	11.2816	11.3573	10.3883	13.2992	11.7521	12.8778	12.7472	12.5035	11.5765	10.6711	12.9873	12.9902	11.3632	10.8633	12.1032	12.6397	10.6126	13.0464	12.3643	12.326	13.0151	15.4152	10.5386	14.6664	10.6511	15.7388	10.4921	8.40999	11.0705	10.8764	11.2259	12.4645	10.9555
Q13185	CBX3_HUMAN Chromobox protein homolog 3 OS=Homo sapiens OX=9606 GN=CBX3 PE=1 SV=4			4	4	4	0.805255	2.35364	0.156583	0.195652	1.58678	12.5617	14.0951	10.0676	11.2147	11.2654	11.4744	11.5641	11.2871	14.7953	14.4286	14.7202	14.3885	14.689	14.5338	11.506	11.5713	9.59863	12.2812	12.6117	11.9559	13.0922	13.3233	13.3325	13.0331	10.3677	11.8398	10.6715	10.7592	7.85484	8.41145	10.4481	10.5294	13.9576	12.7486	12.4807	14.0021
P07355	ANXA2_HUMAN Annexin A2 OS=Homo sapiens OX=9606 GN=ANXA2 PE=1 SV=2;sp			24	24	24	0.805218	2.62512	0.156596	0.162091	1.58672	14.3127	14.4055	16.08	16.1929	16.6147	16.7181	16.5916	16.6785	17.0377	17.3187	16.3139	16.2027	16.6406	16.9042	16.7735	17.0758	15.4654	15.308	16.5249	15.4646	16.6493	16.6096	16.4256	14.5606	9.64676	11.4981	9.90152	15.8764	10.8501	9.7776	10.508	11.6756	15.02	16.4186	17.008	14.9072
P47755	CAZA2_HUMAN F-actin-capping protein subunit alpha-2 OS=Homo sapiens OX=9606 GN=CAPZA2 PE=1 SV=3			11	9	9	0.804621	-1.85424	0.156812	3.61561	-1.58577	15.4899	15.7283	14.1475	13.9948	14.4982	14.5116	14.2756	14.3496	10.7871	11.7364	14.3424	11.4897	10.4522	10.4014	12.9528	13.1577	14.4162	15.6855	14.9844	14.9503	14.9415	14.2296	12.533	13.8944	15.5335	15.3673	15.1772	14.238	14.5766	10.4335	9.53877	11.8576	13.8376	14.1831	14.3741	14.5754
P00751	CFAB_HUMAN Complement factor B OS=Homo sapiens OX=9606 GN=CFB PE=1 SV=2			20	20	20	0.803803	-0.435559	0.157108	1.35243	-1.58446	16.8507	15.6792	17.4604	17.5161	16.2678	16.1284	16.4852	16.3912	16.3627	16.3269	15.5255	15.468	16.5526	16.2483	17.137	17.1099	17.2258	15.5755	17.887	15.2163	16.352	15.952	16.4927	15.415	16.7918	17.1956	16.7243	18.4406	17.632	16.5827	16.9779	16.5707	16.7185	16.4372	16.2097	16.707
Q9H0D6	XRN2_HUMAN 5-3 exoribonuclease 2 OS=Homo sapiens OX=9606 GN=XRN2 PE=1 SV=1			4	4	4	0.801512	1.54073	0.157938	0.343711	1.58079	10.6152	11.2509	10.853	10.9491	10.9261	10.7905	11.292	12.4124	12.6524	14.8842	11.1062	11.3759	13.8373	13.7629	13.3089	13.0152	11.4248	10.0576	10.9549	11.6166	12.4717	13.2317	12.9336	10.2758	9.60597	14.1786	9.65011	9.581	9.3172	8.8942	14.979	10.2721	9.51542	11.6246	12.2663	11.4648
O43837	IDH3B_HUMAN Isocitrate dehydrogenase [NAD] subunit beta, mitochondrial OS=Homo sapiens OX=9606 GN=IDH3B PE=1 SV=2			3	3	3	0.800941	1.5602	0.158146	0.339104	1.57988	13.2671	10.5819	11.1313	11.06	12.3657	10.83	12.3468	12.4841	12.7712	12.4023	12.798	12.6623	12.6556	12.3512	13.0367	13.1119	9.90103	10.4745	9.99518	11.8206	13.3408	13.595	13.4689	13.621	10.584	9.35791	10.6551	9.77403	9.08925	9.96947	9.19473	10.9288	13.1084	12.5883	13.4135	12.6068
P02787	TRFE_HUMAN Serotransferrin OS=Homo sapiens OX=9606 GN=TF PE=1 SV=3			43	43	41	0.798642	0.740353	0.158986	0.598593	1.57619	20.1727	19.955	21.0103	21.0659	19.5802	19.6336	19.7558	19.789	19.2707	19.361	18.6808	18.9039	20.093	20.0466	20.0418	20.1075	19.7461	17.756	19.7873	18.0162	18.1274	17.6638	18.1915	17.0947	19.6209	20.1912	19.7432	20.1939	19.6045	15.7468	16.3388	17.5349	18.095	18.6027	18.1479	18.2274
Q9NUV9	GIMA4_HUMAN GTPase IMAP family member 4 OS=Homo sapiens OX=9606 GN=GIMAP4 PE=1 SV=1			9	9	9	0.797684	1.94513	0.159337	0.259691	1.57466	12.1736	12.0896	14.358	14.122	13.8452	14.2242	15.2681	14.9159	14.8243	14.8448	14.4836	14.7567	15.04	15.0886	15.0718	15.093	11.0591	10.0519	12.8135	10.4909	14.4238	15.0982	14.5744	14.2652	10.6369	9.5599	10.3107	12.7125	9.76768	10.2828	9.5444	9.44032	14.2407	14.761	15.4711	14.6349
Q99623	PHB2_HUMAN Prohibitin-2 OS=Homo sapiens OX=9606 GN=PHB2 PE=1 SV=2			14	14	14	0.797349	1.94251	0.15946	0.260163	1.57412	14.2627	14.1582	14.7031	14.7117	15.2336	15.14	15.7097	15.7148	15.3295	14.9929	14.5372	14.7771	15.0895	14.8953	15.1844	15.1599	10.7563	14.2317	14.5518	9.98954	15.2007	15.0354	15.4211	15.0853	14.5187	13.879	14.5765	11.0042	10.1212	8.63206	9.75069	9.90972	14.5846	14.8602	15.5129	14.7218
Q8NBQ5	DHB11_HUMAN Estradiol 17-beta-dehydrogenase 11 OS=Homo sapiens OX=9606 GN=HSD17B11 PE=1 SV=3			3	3	3	0.79542	-1.47527	0.16017	2.78036	-1.57103	10.2467	10.055	9.22534	10.2392	10.4689	11.3224	11.963	12.6067	11.6333	11.2872	10.1905	10.3343	10.4037	11.215	11.1124	11.0687	11.7831	11.971	12.2751	11.3745	12.4688	11.723	11.5067	11.2934	13.8591	13.8424	12.7115	9.37241	9.34394	9.37476	10.7654	9.02196	13.3622	10.1587	14.1533	14.0151
Q05209	PTN12_HUMAN Tyrosine-protein phosphatase non-receptor type 12 OS=Homo sapiens OX=9606 GN=PTPN12 PE=1 SV=3			10	10	10	0.795184	-1.26194	0.160257	2.39818	-1.57065	13.3712	13.3767	13.8709	13.8654	13.7928	13.6411	14.3217	14.3	11.9206	11.3046	14.004	13.3089	10.4693	12.0243	13.6805	13.3714	13.4116	13.3185	12.7029	14.2358	13.1074	14.0998	13.8483	14.2552	13.2764	13.8168	12.8005	12.1172	15.2387	10.2563	10.2256	9.86589	13.2179	14.1978	13.7961	13.4513
P13671	CO6_HUMAN Complement component C6 OS=Homo sapiens OX=9606 GN=C6 PE=1 SV=3			6	6	6	0.795025	-0.942457	0.160315	1.9218	-1.5704	13.6374	13.2584	14.587	14.2687	10.8285	11.0247	13.2286	12.7371	11.3007	11.0037	10.9949	10.1176	11.197	12.294	13.2999	13.5595	12.9358	12.0748	15.4962	11.8726	12.31	11.365	11.0406	9.92607	12.178	12.3008	13.5572	15.7048	13.117	8.69853	9.7533	10.9412	12.8759	14.4624	15.1824	13.913
P07339	CATD_HUMAN Cathepsin D OS=Homo sapiens OX=9606 GN=CTSD PE=1 SV=1			13	13	13	0.794723	2.5709	0.160427	0.168299	1.56991	14.1918	14.8176	13.7877	14.2126	14.4232	14.2986	13.4601	11.656	17.8786	17.8081	16.0925	16.6859	19.5069	19.4305	16.1688	16.1738	16.6221	15.2133	16.1973	16.3438	15.2536	15.0696	15.6711	13.6508	12.5009	10.0626	14.0313	13.3595	10.7995	8.71684	9.01991	10.129	14.4699	13.6418	15.2769	14.4112
Q5VWC8	HACD4_HUMAN Very-long-chain (3R)-3-hydroxyacyl-CoA dehydratase 4 OS=Homo sapiens OX=9606 GN=HACD4 PE=1 SV=1			4	4	4	0.793767	-1.20317	0.16078	2.30245	-1.56838	8.96742	11.0241	9.53608	10.0337	9.46508	10.3965	12.7127	12.6875	10.9536	10.3674	9.70102	11.6082	10.1251	11.5526	10.6169	11.1629	10.8095	10.9408	9.78663	10.7991	10.4994	12.5461	11.6409	13.1044	11.8386	11.0764	10.8821	9.64111	9.40439	10.166	9.99836	9.67857	12.853	13.5111	14.1477	13.3801
P16403	H12_HUMAN Histone H1.2 OS=Homo sapiens OX=9606 GN=H1-2 PE=1 SV=2			11	11	3	0.793455	2.55485	0.160896	0.170182	1.56788	18.7333	18.1654	20.8721	20.8909	20.9746	20.9733	21.1421	21.1975	21.6752	21.6862	21.2596	21.4828	21.9069	21.7142	21.3103	21.2916	19.1205	18.2859	19.5659	20.0601	21.1932	21.1349	21.4979	20.3396	14.2663	13.0742	10.0056	14.862	16.1779	13.4836	15.4997	12.4272	20.5804	19.4625	20.5149	19.5276
P63279	UBC9_HUMAN SUMO-conjugating enzyme UBC9 OS=Homo sapiens OX=9606 GN=UBE2I PE=1 SV=1			4	4	4	0.7934	1.76634	0.160916	0.293954	1.56779	12.8806	12.6392	15.307	14.8482	14.8623	14.7982	14.5159	14.2294	15.4647	15.2667	15.3155	15.6747	16.6181	16.5324	15.4917	15.3906	14.2569	12.9601	13.7931	12.9932	14.8546	15.5168	15.063	14.0942	12.1548	11.5898	10.7207	14.0684	10.6116	9.44865	9.81348	10.3855	14.0726	14.7323	14.7403	14.1413
P43250	GRK6_HUMAN G protein-coupled receptor kinase 6 OS=Homo sapiens OX=9606 GN=GRK6 PE=1 SV=2			5	5	5	0.792668	1.61514	0.161188	0.326433	1.56662	9.04349	10.6434	11.1095	10.6947	11.0106	10.1929	14.027	12.681	13.6498	13.1708	12.3298	11.3869	13.2364	12.8689	10.8647	11.1888	10.577	10.7531	11.0247	10.7729	9.8058	12.5103	10.8255	13.3202	10.5184	8.24015	10.7878	9.02987	8.7929	8.62989	10.3281	10.2966	10.9056	11.2297	12.8149	10.8342
P09525	ANXA4_HUMAN Annexin A4 OS=Homo sapiens OX=9606 GN=ANXA4 PE=1 SV=4			9	9	9	0.792545	2.14445	0.161233	0.226181	1.56642	13.6316	10.2428	11.8192	10.7592	13.1867	13.0897	13.2003	12.9404	13.6216	14.2284	13.4941	12.7955	14.2135	14.1451	13.1826	12.6738	9.66697	12.913	13.3212	10.8208	13.522	13.2782	12.9995	13.0559	14.7806	14.2819	13.9384	11.2676	8.27675	10.5864	9.71074	9.78326	11.3482	12.8549	13.6455	12.941
P24539	AT5F1_HUMAN ATP synthase F(0) complex subunit B1, mitochondrial OS=Homo sapiens OX=9606 GN=ATP5PB PE=1 SV=2			10	10	10	0.791286	1.76797	0.161701	0.293622	1.5644	13.1809	12.7739	13.8547	13.5494	14.0328	14.223	14.6827	14.5077	13.9899	13.7253	13.9733	13.8379	13.6	13.6537	14.1008	14.0533	10.2233	13.8807	11.3772	10.7477	13.1566	14.295	14.1911	12.6289	13.6303	13.4155	13.1504	11.5115	8.94418	10.2731	10.0433	10.5494	13.7104	14.2114	14.7089	13.6272
P0DPI2	GAL3A_HUMAN Glutamine amidotransferase-like class 1 domain-containing protein 3A, mitochondrial OS=Homo sapiens OX=9606 GN=GATD3A PE=1 SV=1;sp			4	4	4	0.790641	2.00971	0.161942	0.248323	1.56336	12.1012	13.2249	12.0099	12.1102	12.5143	12.629	12.1222	12.6373	9.81672	11.1724	12.6505	10.8153	14.3935	14.0261	11.3489	11.6007	11.3415	13.1784	10.2589	10.1098	12.7697	10.3868	13.9512	10.2498	9.16047	9.97393	11.6032	9.29277	7.73653	9.92984	10.1713	10.3336	9.97552	10.8783	11.3404	11.2334
Q08211	DHX9_HUMAN ATP-dependent RNA helicase A OS=Homo sapiens OX=9606 GN=DHX9 PE=1 SV=4			19	19	19	0.789051	2.51093	0.162536	0.175442	1.56081	11.5745	11.0759	14.2378	13.7946	14.645	14.0829	15.5151	15.8215	14.3028	14.2625	14.3282	13.6987	14.096	14.3608	15.2391	15.157	11.5288	13.6852	12.8502	11.3337	14.3537	14.7815	13.8924	13.8928	7.11228	11.176	13.0289	9.89232	9.42066	10.1813	12.42	9.97567	13.3028	14.7572	15.7624	15.1588
P28062	PSB8_HUMAN Proteasome subunit beta type-8 OS=Homo sapiens OX=9606 GN=PSMB8 PE=1 SV=3			5	5	5	0.787798	1.45986	0.163005	0.363528	1.5588	12.732	11.7682	14.3308	14.1102	14.2037	14.1395	13.9079	13.732	12.5265	11.6688	14.0658	13.905	14.7131	14.3192	14.3261	14.1399	13.6347	13.1712	13.0733	11.2165	13.1414	14.4542	14.3918	12.5101	12.2467	10.2562	10.89	11.216	9.52409	9.05992	9.88795	9.44006	11.8728	13.8357	14.1832	13.4732
P62857	RS28_HUMAN 40S ribosomal protein S28 OS=Homo sapiens OX=9606 GN=RPS28 PE=1 SV=1			2	2	2	0.787747	2.35375	0.163025	0.195637	1.55872	13.9217	14.2145	15.3585	15.0433	15.5577	15.5263	14.851	14.9955	15.6547	15.8982	15.5275	15.3715	16.3371	16.4026	14.9975	15.3171	15.0348	13.4319	15.0487	15.2749	15.5485	14.8233	14.6335	14.1362	10.2987	10.5661	9.53512	10.0465	9.56932	9.40201	10.1111	9.15386	14.6189	14.5323	15.0549	14.8118
P13796	PLSL_HUMAN Plastin-2 OS=Homo sapiens OX=9606 GN=LCP1 PE=1 SV=6			27	27	27	0.787328	2.3855	0.163182	0.191378	1.55805	16.3478	15.9359	16.6219	16.2128	15.6274	15.6313	15.652	15.6589	16.8746	17.2247	16.8291	17.099	16.4104	16.4852	15.816	15.5129	15.6765	16.0577	16.4709	16.5715	15.0997	16.4435	14.7592	14.7574	14.5829	14.5812	13.3628	16.4235	8.64807	10.1941	10.7283	11.072	15.6405	15.1595	16.1617	16.8295
P62899	RL31_HUMAN 60S ribosomal protein L31 OS=Homo sapiens OX=9606 GN=RPL31 PE=1 SV=1			5	5	5	0.786916	2.20808	0.163337	0.216422	1.55738	12.5698	12.7628	14.5059	14.3437	14.9051	15.1753	15.1984	15.1433	15.3636	15.0336	14.8716	14.207	15.5452	15.2704	15.7309	15.6607	13.0137	12.83	14.8274	10.7071	15.4863	14.943	14.9201	14.2749	9.62846	10.6263	9.51053	13.2843	9.96801	7.7108	10.5064	10.1057	13.8427	14.0725	15.0918	14.3357
P84103	SRSF3_HUMAN Serine/arginine-rich splicing factor 3 OS=Homo sapiens OX=9606 GN=SRSF3 PE=1 SV=1			6	6	5	0.782625	2.70951	0.164959	0.152882	1.55049	13.7781	13.7331	15.4302	15.4036	15.4749	15.4438	15.4291	15.3486	16.3163	16.2584	15.6625	15.6698	16.5055	16.8604	14.7639	14.9585	14.9438	13.7323	13.7758	10.8965	14.9867	15.0183	14.9369	14.0956	9.19268	10.4664	9.43497	11.3805	9.27993	9.62964	13.9798	9.95347	15.6428	15.3656	15.9477	15.3149
P46781	RS9_HUMAN 40S ribosomal protein S9 OS=Homo sapiens OX=9606 GN=RPS9 PE=1 SV=3			13	13	13	0.779344	2.78806	0.16621	0.144781	1.54522	12.1316	11.7489	15.1161	15.1735	15.1435	14.9915	15.7326	15.6702	16.7329	16.765	15.7	16.0017	16.4976	16.2547	16.4843	16.3652	10.9621	12.6743	14.3083	11.5402	15.8373	16.0641	16.3216	15.7725	9.60729	10.5818	9.7373	10.6018	9.86479	8.88507	14.5507	11.2407	15.4202	15.6947	16.2636	15.6795
O43747	AP1G1_HUMAN AP-1 complex subunit gamma-1 OS=Homo sapiens OX=9606 GN=AP1G1 PE=1 SV=5			4	4	4	0.778922	0.814708	0.166371	0.568524	1.54454	11.7242	11.7322	11.9644	10.5252	12.7632	11.2893	13.0211	13.1075	11.4906	10.492	11.8861	11.5102	11.55	10.8192	12.7405	12.6331	11.1946	10.8692	10.2746	11.2124	10.6995	12.1552	12.258	12.454	11.6755	10.7819	9.6874	12.4974	9.72701	9.9185	9.46548	9.85987	12.0396	12.5158	12.5135	11.9875
P17026	ZNF22_HUMAN Zinc finger protein 22 OS=Homo sapiens OX=9606 GN=ZNF22 PE=1 SV=3			2	2	2	0.77673	1.4396	0.167213	0.36867	1.54102	9.64386	10.8799	10.3037	10.5462	11.751	12.1429	13.3142	12.7289	13.334	10.7611	12.0407	11.562	12.1108	11.0609	13.1493	12.955	10.7764	10.0493	9.65357	10.8228	11.9171	11.8343	11.87	11.6547	8.64243	10.7208	11.2577	8.76188	9.39506	10.0125	10.2895	9.34527	10.6206	11.3073	13.1098	9.91666
O75367	H2AY_HUMAN Core histone macro-H2A.1 OS=Homo sapiens OX=9606 GN=MACROH2A1 PE=1 SV=4			12	12	12	0.776181	2.86448	0.167424	0.137311	1.54013	14.5002	14.8914	16.352	16.5398	16.7688	16.7103	17.1321	17.2218	17.2309	17.2858	16.4188	16.7597	16.8417	16.565	17.1946	17.0825	14.7727	15.0461	16.2021	15.1279	17.4449	16.6423	16.9279	16.4669	9.37184	9.66541	11.3208	15.3281	10.2166	9.42973	9.72742	9.92649	15.5484	15.8913	17.0953	15.4926
P63244	RACK1_HUMAN Receptor of activated protein C kinase 1 OS=Homo sapiens OX=9606 GN=RACK1 PE=1 SV=3			9	9	9	0.774531	1.89267	0.168062	0.269308	1.53748	13.3421	13.0783	15.8129	15.8623	16.1537	16.1048	15.0541	15.2444	14.8498	15.2156	15.1115	15.0339	16.1252	16.5658	16.2016	16.05	14.3271	14.4766	13.9362	11.6761	15.3655	15.7299	15.1433	13.3494	10.2255	11.7457	9.79485	10.107	11.7925	14.4699	9.69639	10.2386	14.4146	15.9139	15.9089	15.7713
Q96A26	F162A_HUMAN Protein FAM162A OS=Homo sapiens OX=9606 GN=FAM162A PE=1 SV=2			4	4	4	0.773662	1.33651	0.168398	0.395977	1.53608	12.0676	11.2906	13.0189	13.1537	13.0302	12.8238	13.4903	13.5198	13.6376	13.5509	13.7303	13.9836	13.4634	13.5591	13.419	13.3222	11.0182	12.4563	12.2184	10.6108	11.2166	13.077	13.9229	13.6983	12.8386	12.5315	10.0154	10.4515	9.70966	10.855	9.88756	8.70652	13.783	13.2503	12.7814	13.1327
P49863	GRAK_HUMAN Granzyme K OS=Homo sapiens OX=9606 GN=GZMK PE=1 SV=1			3	3	3	0.773223	1.00773	0.168569	0.497328	1.53537	10.0171	9.61555	10.0388	10.0822	10.8086	11.5581	13.1405	12.8249	12.4649	11.3081	11.9557	11.0157	10.1798	9.81877	12.3317	12.1368	10.0946	9.67399	10.2214	12.3002	10.6115	10.8034	10.7659	11.5257	9.33917	10.1367	10.8841	10.7707	8.63961	8.75129	9.57499	10.1946	10.6145	11.4882	11.7379	11.1542
P09651	ROA1_HUMAN Heterogeneous nuclear ribonucleoprotein A1 OS=Homo sapiens OX=9606 GN=HNRNPA1 PE=1 SV=5;sp			13	13	13	0.771871	1.70789	0.169094	0.306107	1.5332	14.253	15.3524	16.0044	16.0917	16.304	16.0636	16.3338	16.0204	16.4858	16.5525	16.1691	15.759	17.3497	17.2529	16.3638	16.2637	13.6697	14.547	15.3568	15.0109	16.8069	16.602	15.9684	15.1985	13.6841	13.0068	13.0477	15.4316	12.0526	10.6164	14.0212	12.0687	15.7379	15.8155	16.2084	15.6641
Q53EL6	PDCD4_HUMAN Programmed cell death protein 4 OS=Homo sapiens OX=9606 GN=PDCD4 PE=1 SV=2			2	2	2	0.770164	0.953953	0.16976	0.516216	1.53045	10.9492	11.4749	10.6406	10.6444	10.4163	11.1495	10.7731	9.40073	11.6036	10.5885	10.5369	11.925	11.9289	11.6489	10.1593	11.5201	10.8535	10.1585	10.6989	10.7669	9.52829	11.917	11.0965	11.1712	10.991	9.25426	9.44963	9.95053	8.74351	9.7695	10.0734	9.20267	11.2365	11.122	10.9567	13.5665
P01764	HV323_HUMAN Immunoglobulin heavy variable 3-23 OS=Homo sapiens OX=9606 GN=IGHV3-23 PE=1 SV=2;sp			3	3	2	0.770085	0.844291	0.169791	0.556984	1.53032	17.6121	19.0485	18.4408	18.6762	17.2467	17.2329	17.694	17.7103	16.8435	16.9402	15.2846	15.8651	16.3514	16.5718	17.1792	17.1524	17.2652	16.1647	16.8722	15.8319	15.1303	13.7042	14.0515	10.0463	15.969	17.002	16.2107	16.3658	17.1136	16.1162	14.8155	17.3578	15.3676	16.399	15.8764	16.1981
O95831	AIFM1_HUMAN Apoptosis-inducing factor 1, mitochondrial OS=Homo sapiens OX=9606 GN=AIFM1 PE=1 SV=1			8	8	8	0.762546	1.10052	0.172764	0.466348	1.51817	12.875	12.853	14.0351	13.7054	13.8401	13.7488	14.7289	14.66	14.0177	13.3674	13.7673	13.0258	13.8112	13.1846	13.8624	14.148	10.9166	11.9823	13.923	11.5557	14.5921	14.3236	13.5558	13.0774	12.676	12.6226	10.4896	13.1232	12.6583	11.3719	10.7727	9.0561	11.8344	14.0234	14.4186	13.0885
O75368	SH3L1_HUMAN SH3 domain-binding glutamic acid-rich-like protein OS=Homo sapiens OX=9606 GN=SH3BGRL PE=1 SV=1			6	6	6	0.762361	2.02639	0.172838	0.245469	1.51787	14.6315	14.5018	15.4402	15.571	15.7585	15.807	14.2819	14.3801	15.7734	15.9852	16.1831	16.5026	16.3443	16.5076	15.0584	15.1966	15.6891	14.6731	14.8479	16.0907	14.8403	15.5441	15.1408	15.3432	12.04	11.4314	9.88896	10.5865	9.86331	10.9058	10.2342	9.56663	15.5701	14.3053	14.3285	14.5056
P08758	ANXA5_HUMAN Annexin A5 OS=Homo sapiens OX=9606 GN=ANXA5 PE=1 SV=2			14	14	14	0.762225	1.46324	0.172892	0.362678	1.51765	15.9363	15.9426	14.4658	14.3487	13.8978	13.4838	13.5941	13.6446	15.2815	15.3592	14.2781	14.7919	14.6415	14.6861	14.2863	14.0908	14.4885	16.1962	15.6377	14.3176	13.7741	14.0826	12.9336	12.5785	13.4058	13.1532	12.0946	12.7273	10.5879	10.0521	9.8432	10.5045	15.1239	15.0354	15.0841	16.1286
P01880	IGHD_HUMAN Immunoglobulin heavy constant delta OS=Homo sapiens OX=9606 GN=IGHD PE=1 SV=3			2	2	2	0.76207	-1.41221	0.172954	2.66145	-1.5174	11.553	10.6024	11.8367	11.2159	10.9715	11.2758	10.9069	10.8926	9.84399	12.9006	10.0486	10.995	10.2161	10.266	11.7802	9.82754	12.4374	10.8209	13.8446	11.5623	10.1204	10.689	11.7435	10.9238	12.2725	12.7296	12.6038	14.5514	14.5838	13.7782	14.2026	14.5903	10.8777	9.75817	10.5534	9.93322
P62805	H4_HUMAN Histone H4 OS=Homo sapiens OX=9606 GN=H4C1 PE=1 SV=2			15	15	15	0.76114	2.27472	0.173325	0.206653	1.5159	20.1816	20.0372	21.5397	21.7041	21.8984	22.0524	22.0351	22.1351	22.5186	22.6554	21.6102	22.184	22.0788	22.2628	22.2731	22.2935	20.4755	20.2829	20.7783	20.7752	21.9038	21.6611	22.0439	21.6772	17.8799	17.4014	19.5464	19.9637	15.1979	16.6576	19.656	16.7737	21.5161	21.4212	21.5055	21.2147
P15311	EZRI_HUMAN Ezrin OS=Homo sapiens OX=9606 GN=EZR PE=1 SV=4			19	8	8	0.760138	2.79234	0.173725	0.144352	1.51428	13.4507	13.4881	15.5237	15.6016	15.8138	15.862	15.435	15.4831	16.0954	16.3557	15.4424	15.8266	15.5266	16.0269	15.83	15.93	14.7724	13.4498	14.5219	15.0206	15.186	15.0071	15.3325	14.8619	9.67763	11.1442	12.7023	13.4558	7.71027	8.8632	10.2043	14.8983	14.8001	14.4571	14.6726	14.3222
Q16629	SRSF7_HUMAN Serine/arginine-rich splicing factor 7 OS=Homo sapiens OX=9606 GN=SRSF7 PE=1 SV=1			4	3	3	0.759243	1.54218	0.174083	0.343366	1.51284	12.5027	10.2426	11.9398	12.3663	12.7373	12.2001	12.692	12.2361	14.6191	14.6959	13.3647	11.2007	13.7395	13.1435	12.146	13.1939	11.6236	9.84317	10.31	11.4159	13.4368	12.9539	12.3668	12.8811	10.71	12.5115	9.54072	9.82942	9.58665	10.6109	13.2707	8.94234	13.9303	13.0494	13.6554	13.6157
Q09666	AHNK_HUMAN Neuroblast differentiation-associated protein AHNAK OS=Homo sapiens OX=9606 GN=AHNAK PE=1 SV=2			69	69	68	0.754644	2.69607	0.175937	0.154313	1.50541	10.7567	9.39281	14.387	14.0808	14.9428	14.3589	15.1793	14.8314	17.61	17.6301	16.3362	16.0612	16.9224	17.0519	15.339	15.6667	14.6155	14.2644	14.4029	15.9772	14.707	14.8733	12.8941	13.2903	9.97971	9.13473	9.13691	10.3844	10.0961	9.72568	11.8313	9.54082	12.4112	12.7027	14.2728	12.4009
O95786	DDX58_HUMAN Antiviral innate immune response receptor RIG-I OS=Homo sapiens OX=9606 GN=DDX58 PE=1 SV=2			4	4	4	0.754267	-1.85503	0.176089	3.61759	-1.5048	9.71596	15.719	13.667	10.5118	10.9453	10.7564	14.8117	10.7501	13.7207	11.2847	13.2031	11.6486	10.785	14.4086	10.4844	14.0184	10.3908	10.385	13.6566	11.6913	14.0923	14.364	13.8538	14.7003	11.9593	13.7238	12.8179	15.2374	15.1388	9.55158	8.70908	17.2369	14.1525	14.4638	14.6807	13.8052
P04003	C4BPA_HUMAN C4b-binding protein alpha chain OS=Homo sapiens OX=9606 GN=C4BPA PE=1 SV=2			10	10	10	0.752076	-1.41698	0.17698	2.67026	-1.50126	16.8692	16.7792	15.8659	15.9551	15.4502	15.321	14.997	14.8298	13.2879	13.149	14.2405	10.7494	13.3164	13.4846	15.2188	15.0149	16.5794	16.0112	16.9862	15.0599	16.3895	15.6314	13.0683	13.101	16.0769	16.297	15.9528	16.1446	17.3053	13.7165	14.3657	15.7329	14.3884	16.0884	16.3193	15.5959
P25774	CATS_HUMAN Cathepsin S OS=Homo sapiens OX=9606 GN=CTSS PE=1 SV=3			6	6	6	0.75118	2.11966	0.177345	0.230101	1.49981	9.92902	9.66037	10.6809	9.95668	11.5281	10.2984	8.64046	8.34327	14.7142	14.5012	12.9195	10.7236	16.1593	16.6902	13.915	13.2994	12.0447	12.5696	14.0105	9.27594	12.4624	10.0278	14.4087	10.5029	10.0266	10.2372	9.21665	9.96838	9.45786	8.64204	10.4687	10.1257	10.8235	10.0796	12.0968	10.2241
Q9UDT6	CLIP2_HUMAN CAP-Gly domain-containing linker protein 2 OS=Homo sapiens OX=9606 GN=CLIP2 PE=1 SV=1			3	3	3	0.751048	4.05353	0.177399	0.0602235	1.4996	9.29919	9.99321	17.0792	17.266	16.3106	10.3927	18.396	15.5896	19.0526	19.0287	18.2821	11.2114	19.0121	18.3907	18.1833	17.6467	10.2814	8.38879	10.6815	10.8747	12.1895	18.0424	17.8218	17.3198	10.2825	11.9443	10.0966	9.67539	8.75051	8.85921	9.27512	8.00762	17.8215	17.1094	18.0666	16.6742
Q04446	GLGB_HUMAN 1,4-alpha-glucan-branching enzyme OS=Homo sapiens OX=9606 GN=GBE1 PE=1 SV=3			4	4	4	0.749618	0.79418	0.177984	0.576671	1.49729	11.4895	12.1607	11.7635	10.1171	11.6383	10.2713	12.7265	12.2847	10.0122	11.0303	11.9427	11.2449	10.9096	10.6003	11.1592	11.7341	10.8578	10.3638	10.6584	10.571	11.3524	13.0515	11.1501	12.8276	9.60718	9.36767	10.1891	9.72689	9.66548	10.4254	10.972	8.65418	9.6084	11.5608	12.9057	9.45706
P00338	LDHA_HUMAN L-lactate dehydrogenase A chain OS=Homo sapiens OX=9606 GN=LDHA PE=1 SV=2			18	18	18	0.748713	1.46053	0.178356	0.36336	1.49582	16.2238	16.0636	16.9062	16.979	17.1834	17.1684	16.9745	16.9961	16.8939	16.8891	16.985	17.3159	17.2118	17.246	17.2761	17.3004	16.5242	16.6047	16.3357	16.7285	16.2931	17.641	17.2969	16.2525	16.059	15.7966	15.1909	16.4915	12.0622	8.79906	8.63691	10.9221	16.15	17.1281	17.2033	16.6936
P08708	RS17_HUMAN 40S ribosomal protein S17 OS=Homo sapiens OX=9606 GN=RPS17 PE=1 SV=2			3	3	3	0.747528	1.95797	0.178843	0.25739	1.49391	11.7062	10.3827	13.0679	12.4699	14.149	14.1977	14.3955	13.4642	14.1483	14.0228	12.0588	13.4441	13.7132	13.7353	14.1762	14.2225	10.9606	12.7753	13.9389	10.9005	15.2555	13.5105	13.3469	13.6731	9.25023	11.2341	10.4653	9.2657	9.81174	9.22272	10.9441	11.285	12.078	13.2637	14.1149	12.8692
P02647	APOA1_HUMAN Apolipoprotein A-I OS=Homo sapiens OX=9606 GN=APOA1 PE=1 SV=1			45	45	45	0.746807	1.04736	0.17914	0.483853	1.49274	21.8598	21.5531	21.6563	21.6318	21.1737	21.2379	20.9928	20.9838	21.4154	21.4696	20.9806	20.9746	21.8905	21.8234	21.196	21.2154	21.5141	19.1668	20.8584	19.9569	19.7254	18.9226	19.9303	19.1955	20.1808	20.6017	21.7836	22.2893	22.2967	23.5106	24.096	23.2802	18.9704	18.2063	16.933	18.9643
Q16643	DREB_HUMAN Drebrin OS=Homo sapiens OX=9606 GN=DBN1 PE=1 SV=4			7	7	7	0.746668	1.39529	0.179198	0.380168	1.49252	14.5168	13.688	11.0046	11.5733	13.0205	12.7286	9.6081	9.99002	11.0285	10.8414	11.9352	10.63	11.1515	10.1589	11.0718	12.2004	9.4365	15.467	13.3744	11.3885	11.9471	10.845	11.1396	13.182	12.2943	11.3524	10.8713	9.97632	10.4697	8.14041	10.9159	9.38208	11.0225	9.9534	11.2013	11.6446
O15511	ARPC5_HUMAN Actin-related protein 2/3 complex subunit 5 OS=Homo sapiens OX=9606 GN=ARPC5 PE=1 SV=3			5	5	4	0.745963	1.15919	0.179489	0.447764	1.49138	16.356	16.3082	15.5734	15.8069	16.3738	16.0148	15.6891	15.832	16.5664	16.8507	16.1334	17.2517	17.1312	17.2871	16.1479	15.9693	16.4165	16.1364	15.7792	17.0866	15.838	16.1447	16.9574	17.0026	15.3047	15.1994	15.9814	15.3919	12.9484	11.8291	13.3626	9.96159	16.7307	15.5945	14.9656	16.215
Q02252	MMSA_HUMAN Methylmalonate-semialdehyde dehydrogenase [acylating], mitochondrial OS=Homo sapiens OX=9606 GN=ALDH6A1 PE=1 SV=2			2	2	2	0.745061	2.01928	0.179862	0.246681	1.48992	10.1954	9.96542	10.3153	17.1841	15.9114	10.4064	13.9089	9.99653	10.4596	10.2489	13.5382	16.7783	11.1744	16.5657	10.9078	10.7391	11.5556	13.9399	9.7208	11.5207	9.77706	10.6435	11.3848	10.0371	9.08009	10.7054	10.452	9.95109	8.28879	9.93183	10.3274	16.9412	10.8781	10.3457	11.6066	10.2121
P42126	ECI1_HUMAN Enoyl-CoA delta isomerase 1, mitochondrial OS=Homo sapiens OX=9606 GN=ECI1 PE=1 SV=1			2	2	2	0.743056	1.96658	0.180694	0.255859	1.48667	13.6004	10.7826	11.8576	11.4192	13.3562	13.5409	12.581	12.5943	12.0094	11.0611	13.9321	10.6785	14.1179	13.8446	11.1776	10.9227	12.5814	9.46207	10.0202	10.9533	13.852	13.3316	13.4677	10.7286	11.4463	12.5475	9.25693	10.8185	7.22507	10.288	9.41727	10.4797	11.4171	11.0961	12.9964	11.2008
Q14964	RB39A_HUMAN Ras-related protein Rab-39A OS=Homo sapiens OX=9606 GN=RAB39A PE=1 SV=2			2	1	1	0.742475	1.56234	0.180936	0.338601	1.48573	14.1258	13.833	10.8441	10.9345	13.2313	12.8957	13.9767	13.9263	10.6927	11.4959	9.8341	10.8278	11.4081	10.7386	11.7676	11.0884	10.3217	14.5885	10.2966	11.1122	9.9624	12.464	10.8164	11.7772	13.18	13.7322	14.7906	9.87253	9.15789	9.32967	9.49524	10.3065	11.3887	13.356	13.3693	13.3554
P61313	RL15_HUMAN 60S ribosomal protein L15 OS=Homo sapiens OX=9606 GN=RPL15 PE=1 SV=2			8	8	8	0.740284	1.66245	0.181851	0.315902	1.48218	12.8532	12.5808	14.8129	14.9793	15.0732	14.9277	15.603	15.5923	16.3844	16.4076	15.6214	15.4214	16.185	16.059	16.1855	16.1417	12.5364	12.5463	14.4629	12.9995	15.6092	15.9167	15.902	14.698	12.4818	9.64939	11.7863	9.68694	11.7217	10.8896	13.6667	11.4194	14.9584	15.3303	15.8371	15.3076
P53597	SUCA_HUMAN Succinate--CoA ligase [ADP/GDP-forming] subunit alpha, mitochondrial OS=Homo sapiens OX=9606 GN=SUCLG1 PE=1 SV=4			2	2	2	0.740231	1.75561	0.181873	0.296148	1.48209	10.5376	9.9214	11.452	12.8049	13.1768	13.0559	10.1041	13.0515	13.0817	12.8273	13.319	13.7436	13.9688	13.7998	12.9482	12.3151	11.2595	9.60976	12.0687	10.9401	11.2446	12.9138	13.1625	9.72091	9.83119	11.6288	9.17958	10.227	8.56014	9.93383	9.69422	10.7417	13.7826	12.4072	11.255	10.3691
Q9NRV9	HEBP1_HUMAN Heme-binding protein 1 OS=Homo sapiens OX=9606 GN=HEBP1 PE=1 SV=1			3	3	3	0.739506	1.536	0.182177	0.34484	1.48092	11.5946	9.79535	9.95078	10.7384	10.5796	10.8746	10.3841	9.99636	13.6344	13.5693	13.3095	13.1605	13.982	13.9981	12.7484	13.2468	11.0438	9.81476	10.6705	11.2912	10.58	12.9305	13.0755	12.3311	12.0519	11.2322	10.0772	9.98169	8.58593	10.0826	10.2721	10.5444	12.2965	12.1349	11.5108	9.37241
Q08554	DSC1_HUMAN Desmocollin-1 OS=Homo sapiens OX=9606 GN=DSC1 PE=1 SV=2			5	5	5	0.738384	-1.55338	0.182648	2.93504	-1.4791	9.50402	10.6104	9.67445	9.95459	9.69432	10.6193	9.92907	8.4744	11.0258	10.0079	10.3119	11.0996	10.2747	10.577	10.8673	10.0111	10.773	10.7423	10.1985	10.2659	10.1634	10.5297	10.621	10.743	10.816	10.8779	12.882	15.3874	15.1232	10.6618	10.3494	13.9972	11.5148	14.9111	9.85047	10.899
Q92835	SHIP1_HUMAN Phosphatidylinositol 3,4,5-trisphosphate 5-phosphatase 1 OS=Homo sapiens OX=9606 GN=INPP5D PE=1 SV=2			12	12	12	0.734742	1.23931	0.184187	0.423575	1.47319	10.9163	7.73963	11.0039	10.8611	12.8178	10.2771	14.5723	14.4472	10.3989	11.9335	12.7529	12.5157	11.1436	11.6719	13.44	13.0733	9.67569	9.83313	9.77881	10.8828	11.5097	12.7265	11.0014	9.32535	8.99376	9.86127	10.3056	9.79463	8.63796	13.5624	10.0697	10.3588	11.5819	13.2407	14.6028	12.4818
P02675	FIBB_HUMAN Fibrinogen beta chain OS=Homo sapiens OX=9606 GN=FGB PE=1 SV=2			46	46	39	0.734062	-0.895685	0.184475	1.86049	-1.47209	20.4166	20.2759	20.2446	20.3373	19.3912	19.4717	19.4784	19.4163	19.7065	19.7659	19.3726	19.4247	19.4162	19.5535	19.7361	19.7507	21.1204	20.2712	21.2493	20.0519	19.9454	19.917	19.5846	19.4951	20.2773	20.2954	22.0991	22.0881	22.3301	21.3082	21.3339	22.1477	19.4683	19.7773	20.9635	19.7988
P16070	CD44_HUMAN CD44 antigen OS=Homo sapiens OX=9606 GN=CD44 PE=1 SV=3			3	3	3	0.733337	1.22353	0.184783	0.428234	1.47091	12.2115	11.3322	10.3152	11.1822	11.4708	10.2024	12.808	12.4555	13.3863	13.09	11.4412	11.3448	10.7763	11.1939	11.8495	11.8898	10.9861	12.3317	12.7456	9.52213	11.2733	13.0732	14.006	11.4664	12.0368	12.0762	13.0604	10.2118	8.50886	10.299	9.54879	9.34939	10.8833	13.2086	13.9392	13.8226
O75937	DNJC8_HUMAN DnaJ homolog subfamily C member 8 OS=Homo sapiens OX=9606 GN=DNAJC8 PE=1 SV=2			3	3	3	0.732466	0.793452	0.185154	0.576962	1.4695	10.4352	10.5129	11.761	11.4748	10.4555	10.4673	11.7469	10.642	12.0344	11.452	10.5483	10.1567	11.4335	10.2492	11.0803	11.5296	11.2924	10.155	11.2106	10.5652	9.63465	12.3814	10.1567	11.0166	9.59877	10.4684	10.1149	10.6264	9.88112	9.36356	11.0452	8.49099	11.0741	11.5333	10.0101	9.48897
P08670	VIME_HUMAN Vimentin OS=Homo sapiens OX=9606 GN=VIM PE=1 SV=4			45	45	43	0.73219	1.814	0.185272	0.284401	1.46905	17.0449	16.7374	16.8515	16.8381	16.8083	16.8096	16.0042	15.9559	18.0579	18.2536	17.5	17.8019	17.629	17.6228	16.6862	16.6782	17.023	17.4678	17.8982	17.8473	17.2355	17.2844	16.944	17.2767	14.7681	14.7352	15.6803	15.3382	11.7163	13.8706	14.485	11.2029	17.1123	17.2314	16.6731	17.8702
P53621	COPA_HUMAN Coatomer subunit alpha OS=Homo sapiens OX=9606 GN=COPA PE=1 SV=2			24	24	23	0.731569	1.64472	0.185537	0.319808	1.46804	13.6028	13.5873	14.0577	14.0535	14.1738	13.9517	14.9376	14.8825	14.4962	14.325	14.3843	14.5038	14.2685	14.4456	14.8729	14.9498	11.1289	13.7785	13.8146	11.3323	14.4786	14.9828	14.8056	14.452	13.3408	13.358	12.5348	9.01272	9.35729	8.66148	9.51553	12.2408	14.1474	15.0819	15.4883	14.7264
P02749	APOH_HUMAN Beta-2-glycoprotein 1 OS=Homo sapiens OX=9606 GN=APOH PE=1 SV=3			3	3	3	0.731075	1.98299	0.185748	0.252965	1.46724	16.4635	15.5855	15.8224	15.7909	14.6717	14.7412	14.9418	14.8311	15.108	15.1521	14.8174	14.8531	15.6475	15.3242	15.1936	15.0967	15.6548	14.3112	15.8935	13.8632	12.9109	13.4543	13.9313	13.3323	15.0048	15.1743	14.7126	15.3037	9.24646	9.54637	9.39274	8.45525	14.6312	13.7924	13.5092	14.4519
O43390	HNRPR_HUMAN Heterogeneous nuclear ribonucleoprotein R OS=Homo sapiens OX=9606 GN=HNRNPR PE=1 SV=1			14	14	11	0.730864	1.87099	0.185839	0.273386	1.4669	13.898	13.8206	14.666	14.4402	14.996	15.0964	15.6503	15.4252	15.5567	15.5338	15.0323	15.2364	15.6004	14.9525	15.4767	15.5785	12.5297	13.7422	14.5292	12.828	15.8768	15.6727	14.4227	14.387	13.3798	13.1507	12.6359	13.4915	9.43908	10.2935	11.0412	9.28394	14.4837	14.7109	15.3179	14.7388
Q9ULZ3	ASC_HUMAN Apoptosis-associated speck-like protein containing a CARD OS=Homo sapiens OX=9606 GN=PYCARD PE=1 SV=2			5	5	4	0.729846	1.80016	0.186275	0.287143	1.46525	10.7605	10.0109	12.9538	12.9865	12.9893	12.5745	11.3795	11.9445	14.6703	14.6828	14.0194	14.3031	15.5645	15.5124	13.6269	13.4405	13.4485	9.73414	12.6923	13.2138	12.2331	13.7641	13.9749	13.3332	10.6874	11.1997	10.295	12.2889	9.49274	9.01007	9.91182	10.1952	12.6183	11.9881	12.3125	13.0209
O94906	PRP6_HUMAN Pre-mRNA-processing factor 6 OS=Homo sapiens OX=9606 GN=PRPF6 PE=1 SV=1			4	4	4	0.726957	1.28076	0.187518	0.411579	1.46055	10.5813	10.4124	10.574	10.3659	11.1305	11.1236	12.0762	11.1737	12.3464	10.3322	11.9879	11.4259	13.5028	13.3592	12.4761	11.7476	11.2067	10.2795	10.7872	11.7036	12.5844	12.6152	12.1004	10.8714	10.07	9.65915	10.0978	10.1439	9.24066	9.09724	9.33499	12.9515	9.94567	12.5878	12.3925	12.3204
Q9GZT3	SLIRP_HUMAN SRA stem-loop-interacting RNA-binding protein, mitochondrial OS=Homo sapiens OX=9606 GN=SLIRP PE=1 SV=1			2	2	2	0.724653	1.05152	0.188515	0.48246	1.45681	10.3702	10.314	11.0902	10.6145	10.8089	10.7241	11.6037	11.3769	11.2065	11.6557	10.5665	9.91687	12.4905	12.1464	12.278	11.6405	11.0606	10.2218	9.87304	11.2456	10.7816	11.7145	12.1148	10.062	9.11591	9.82698	10.2325	10.0344	8.67192	10.0303	10.1983	9.95373	11.2074	10.7111	11.7117	9.8616
P20718	GRAH_HUMAN Granzyme H OS=Homo sapiens OX=9606 GN=GZMH PE=1 SV=1			3	3	3	0.720989	1.89935	0.190113	0.268064	1.45085	9.72266	11.0965	11.3546	10.594	12.7583	11.2807	13.3098	13.1244	14.6356	14.4473	14.3494	14.3434	13.9487	14.0577	10.5956	13.1921	9.67914	11.2781	10.6759	12.3437	13.6472	13.9052	10.8742	10.852	10.2878	10.6639	9.91007	9.5611	9.23924	9.74751	11.6044	9.89397	11.4815	10.7951	12.5242	10.0483
Q53H12	AGK_HUMAN Acylglycerol kinase, mitochondrial OS=Homo sapiens OX=9606 GN=AGK PE=1 SV=2			2	2	2	0.720917	-0.859342	0.190144	1.81421	-1.45073	9.92303	10.0991	13.4204	13.2812	10.431	10.5533	13.6648	13.6072	10.4254	11.0628	9.72447	10.4654	10.3693	11.5615	11.1836	13.0906	9.99029	9.46112	9.76423	10.4376	11.094	10.1752	10.0944	11.2237	10.2605	11.9176	10.7256	8.82633	12.8868	8.96172	10.074	8.83799	11.501	10.6356	13.3079	12.6823
Q9Y6W5	WASF2_HUMAN Wiskott-Aldrich syndrome protein family member 2 OS=Homo sapiens OX=9606 GN=WASF2 PE=1 SV=3			4	4	4	0.720712	1.50014	0.190234	0.353519	1.4504	11.7794	11.7657	12.2726	12.4676	12.968	10.537	13.2842	12.9282	11.1017	13.5681	12.4967	12.2799	14.1072	13.2447	11.1827	11.5885	12.5254	12.6329	11.7622	13.9297	11.6503	12.4942	12.5847	13.6423	8.58441	10.3159	13.5048	10.0444	9.91678	9.65368	10.5513	10.2996	12.2676	13.1192	13.5207	10.2701
P05155	IC1_HUMAN Plasma protease C1 inhibitor OS=Homo sapiens OX=9606 GN=SERPING1 PE=1 SV=2			14	14	14	0.720223	-2.60298	0.190448	6.0754	-1.4496	17.1774	17.1218	13.6734	13.1196	9.41971	12.5432	11.4184	11.4775	11.9411	11.1708	7.91301	10.916	10.2109	11.291	10.457	10.9659	14.1132	15.2758	16.9599	10.8849	12.9943	10.2483	10.8206	10.6493	16.99	17.5109	17.4812	17.4219	16.519	15.1251	15.4542	14.9101	13.3348	13.7939	12.8291	16.2757
O75494	SRS10_HUMAN Serine/arginine-rich splicing factor 10 OS=Homo sapiens OX=9606 GN=SRSF10 PE=1 SV=1;sp			4	4	4	0.720145	1.05609	0.190482	0.480934	1.44947	9.9595	9.72359	11.6531	10.8711	10.7386	10.9538	12.6339	12.272	12.7076	10.9786	12.5432	11.7815	12.8379	12.7	11.7219	11.5994	11.4582	10.3756	10.683	10.8325	10.0913	11.9331	10.0954	10.3217	9.57551	9.26494	10.7471	11.6879	10.861	8.06271	9.50789	10.3201	10.5381	12.4126	12.3918	12.4557
Q9UEY8	ADDG_HUMAN Gamma-adducin OS=Homo sapiens OX=9606 GN=ADD3 PE=1 SV=1			3	3	3	0.719778	1.44211	0.190643	0.368029	1.44888	13.3655	13.5207	13.092	10.4171	14.3792	14.3727	14.2059	14.2328	13.0864	12.8695	12.7951	11.5784	12.8808	12.8991	11.9328	10.1105	9.98762	13.776	13.5709	13.1561	13.3957	13.2246	12.9513	13.4277	12.9727	12.7461	11.5488	9.41484	9.90892	9.11913	9.47168	9.16849	13.6644	13.5513	13.5265	13.5159
Q9H9B4	SFXN1_HUMAN Sideroflexin-1 OS=Homo sapiens OX=9606 GN=SFXN1 PE=1 SV=4			7	7	7	0.7191	1.45921	0.190941	0.363692	1.44777	12.4041	12.0409	14.2311	14.2661	14.6198	13.8486	15.0017	14.6153	14.6018	14.4333	14.8884	14.6014	14.5706	14.7806	14.6372	14.8378	12.9427	13.0079	13.0485	12.5617	13.5201	15.0341	14.8101	13.877	13.0961	12.6476	11.7361	12.8558	9.5335	8.22392	12.6502	9.09234	13.857	14.7053	15.218	14.4239
Q99880	H2B1L_HUMAN Histone H2B type 1-L OS=Homo sapiens OX=9606 GN=H2BC13 PE=1 SV=3;sp			7	7	2	0.719061	2.18944	0.190959	0.219237	1.44771	19.5751	19.2997	21.5986	21.593	21.4292	21.542	21.9303	21.9158	22.0267	22.1177	21.46	21.6353	21.9147	21.8266	22.0589	22.0756	19.703	19.9919	20.635	19.6427	21.7225	21.5889	21.5873	21.3335	18.0309	17.7897	18.051	18.7184	14.6959	14.6539	17.979	15.3122	21.0826	21.1336	21.6822	20.8968
Q9NR28	DBLOH_HUMAN Diablo homolog, mitochondrial OS=Homo sapiens OX=9606 GN=DIABLO PE=1 SV=1			4	4	4	0.717639	1.39861	0.191585	0.379294	1.44539	11.5355	9.33639	11.8495	12.8761	12.7163	10.2724	10.9917	10.7271	13.008	13.8432	15.365	15.0289	13.9829	14.1485	13.3898	12.9623	10.5615	10.525	10.5831	12.6288	13.3585	13.5693	13.2873	14.3205	10.2276	10.5161	10.143	10.1275	9.78333	8.4431	9.73979	10.076	13.1293	10.7494	10.9059	12.2412
Q9BUL8	PDC10_HUMAN Programmed cell death protein 10 OS=Homo sapiens OX=9606 GN=PDCD10 PE=1 SV=1			8	8	8	0.714604	1.67834	0.192928	0.312442	1.44045	13.6485	13.245	13.5915	13.7394	13.7174	13.7975	14.889	14.4381	13.9439	14.072	13.7346	14.4608	14.3757	13.8942	14.0496	13.6996	11.0152	14.2004	13.811	12.0148	14.2704	13.963	14.008	14.0442	13.248	12.9877	10.1539	13.0464	8.83684	9.90256	10.6325	11.0128	13.8446	14.423	13.6167	14.3336
P15880	RS2_HUMAN 40S ribosomal protein S2 OS=Homo sapiens OX=9606 GN=RPS2 PE=1 SV=2			6	6	6	0.710957	2.02145	0.194555	0.24631	1.4345	13.0097	13.5407	14.8507	14.6837	15.5914	15.5008	16.1968	16.2456	15.6845	15.7471	15.4455	14.9997	15.1314	15.6533	15.7347	15.8834	12.6243	13.4754	14.8986	13.1063	15.3908	15.0715	15.171	14.7742	11.955	13.9557	11.0781	10.3143	9.1189	11.7627	12.0723	12.5167	15.0749	15.6765	16.0665	15.2707
Q6P1A2	MBOA5_HUMAN Lysophospholipid acyltransferase 5 OS=Homo sapiens OX=9606 GN=LPCAT3 PE=1 SV=1			3	3	3	0.709779	-1.4096	0.195084	2.65663	-1.43258	8.70909	10.2326	12.3403	10.4968	11.1163	11.0123	13.4674	13.4242	10.6442	10.8821	13.0056	10.5653	10.5815	9.68518	13.2292	12.7401	11.295	9.97153	9.80939	12.9969	11.5461	14.335	13.494	14.6441	11.0223	11.0396	9.26771	9.5028	9.96628	9.97547	10.3864	10.3037	14.5323	14.3162	14.5637	14.577
P30050	RL12_HUMAN 60S ribosomal protein L12 OS=Homo sapiens OX=9606 GN=RPL12 PE=1 SV=1			3	3	3	0.709745	2.59968	0.195099	0.164975	1.43253	13.9444	14.0212	14.8846	14.9486	15.41	15.2502	15.8322	15.7313	15.4908	15.6695	14.8887	14.8748	15.1231	15.1796	15.6476	15.7605	13.5631	14.0647	14.7565	13.1055	16.3289	15.5363	14.8769	15.0643	9.39791	10.0371	9.79841	13.7714	8.0477	9.64343	8.90153	7.70066	14.6243	14.5423	15.805	14.7633
O00757	F16P2_HUMAN Fructose-1,6-bisphosphatase isozyme 2 OS=Homo sapiens OX=9606 GN=FBP2 PE=1 SV=2			2	1	1	0.70929	1.48161	0.195303	0.358089	1.43178	9.388	10.1056	9.03794	9.79298	10.6632	11.8882	11.8322	9.88739	13.2994	13.4542	11.3828	10.7565	13.9094	13.77	14.1761	14.067	11.5254	10.8752	10.813	10.8274	10.6732	9.71757	10.7339	11.056	10.0124	9.82184	9.30914	10.4994	9.23926	10.3986	10.5412	10.2538	10.2167	11.7805	10.4754	10.4837
P42167	LAP2B_HUMAN Lamina-associated polypeptide 2, isoforms beta/gamma OS=Homo sapiens OX=9606 GN=TMPO PE=1 SV=2;sp			10	10	10	0.707814	2.95507	0.195968	0.128954	1.42938	13.1635	12.8902	15.8075	15.3978	15.6589	15.4958	15.8108	15.7514	16.7381	16.7241	15.8982	16.2326	16.9203	16.8944	15.8805	16.0547	14.4432	12.5573	14.399	15.7036	16.0991	16.0953	16.2191	15.6978	9.18272	10.0715	10.6847	10.4205	7.9969	11.5603	9.81034	10.8602	15.6037	15.1259	16.1577	15.1505
P50914	RL14_HUMAN 60S ribosomal protein L14 OS=Homo sapiens OX=9606 GN=RPL14 PE=1 SV=4			3	3	3	0.707479	1.99858	0.19612	0.250246	1.42883	13.2945	13.9775	15.1172	10.8754	16.0183	15.8579	16.7346	16.6995	16.4788	16.7563	15.4354	15.9748	15.753	16.0286	16.4098	16.447	13.5221	13.6366	14.9832	14.1315	16.6128	16.2333	15.381	15.7236	12.4699	12.7026	10.9299	13.2208	9.9207	8.94951	14.4724	10.315	14.4122	14.8746	15.3559	15.6185
P09417	DHPR_HUMAN Dihydropteridine reductase OS=Homo sapiens OX=9606 GN=QDPR PE=1 SV=2			2	2	2	0.704487	-0.778347	0.197475	1.71516	-1.42394	12.4729	9.84888	11.907	13.2712	12.0112	11.8391	11.4545	10.7521	11.329	11.156	12.7072	13.4843	10.6252	11.6655	10.5859	9.71012	11.9026	12.7321	12.0175	10.872	12.3041	12.1693	12.8922	12.7406	13.0242	10.4878	10.7463	8.32346	11.3435	10.62	11.4316	11.4911	13.3652	12.9949	13.1259	13.0856
Q9H444	CHM4B_HUMAN Charged multivesicular body protein 4b OS=Homo sapiens OX=9606 GN=CHMP4B PE=1 SV=1			4	4	4	0.704057	1.80402	0.197671	0.286376	1.42324	11.8567	10.0121	12.7588	12.8013	13.3985	13.4788	11.8222	11.8156	14.4741	14.4997	13.2594	13.4977	15.8024	15.5797	13.0915	13.2703	14.2284	11.7817	11.9456	10.8358	14.2666	13.8397	14.9061	14.2481	11.3045	10.5595	9.27638	9.51079	9.93317	10.7658	10.5175	9.44244	10.6619	15.7465	10.7452	10.6268
Q14624	ITIH4_HUMAN Inter-alpha-trypsin inhibitor heavy chain H4 OS=Homo sapiens OX=9606 GN=ITIH4 PE=1 SV=4			36	36	34	0.703798	-2.11006	0.197789	4.31709	-1.42282	18.1596	18.1437	14.895	14.7546	13.3259	12.5118	14.067	13.7795	12.7893	12.4166	12.0731	11.1259	11.393	11.2563	10.4812	12.4917	16.2737	17.1523	17.5803	13.9666	14.0907	13.3295	7.48671	11.0436	17.2687	17.4146	17.5247	17.3833	17.4274	15.4902	16.1503	16.0502	15.0744	14.8052	14.4726	16.3203
P18085	ARF4_HUMAN ADP-ribosylation factor 4 OS=Homo sapiens OX=9606 GN=ARF4 PE=1 SV=3			10	5	5	0.703775	-0.733826	0.197799	1.66304	-1.42278	12.8104	12.6959	12.7177	9.5155	12.6637	12.6412	12.9485	12.9167	11.9065	12.3422	13.4813	13.1701	12.774	12.1534	13.8564	13.7673	13.3666	13.3242	12.5067	11.0079	13.0499	14.363	12.9867	14.6738	14.2564	12.7139	12.3458	10.6627	11.7957	10.6652	10.2316	10.1645	13.8938	15.0307	15.0979	15.0771
P20810	ICAL_HUMAN Calpastatin OS=Homo sapiens OX=9606 GN=CAST PE=1 SV=4			3	3	3	0.701759	1.86367	0.19872	0.274776	1.41949	9.66598	10.1661	12.3685	11.2304	14.1837	14.1406	13.1734	12.7196	14.0331	11.3309	14.0199	10.5534	13.6801	12.9708	12.0746	11.9978	11.545	12.704	9.47067	11.8442	12.7926	12.4974	13.0808	13.4342	9.47434	10.8276	9.61211	9.55038	8.82434	10.0075	8.85015	9.06056	12.499	10.3343	10.1813	10.8174
P60866	RS20_HUMAN 40S ribosomal protein S20 OS=Homo sapiens OX=9606 GN=RPS20 PE=1 SV=1			3	3	3	0.70094	2.15543	0.199095	0.224466	1.41815	11.1371	10.6767	14.2724	14.0967	14.1632	13.8719	14.6776	14.6	15.4946	15.3654	14.5113	14.638	15.3454	15.1102	15.3231	15.3348	11.2085	10.0335	13.5001	11.1492	14.5941	14.936	15.1942	14.5636	9.81132	10.2566	10.9613	10.3742	9.4864	10.2231	10.6345	9.70828	14.2978	14.3302	15.1096	14.5157
O00584	RNT2_HUMAN Ribonuclease T2 OS=Homo sapiens OX=9606 GN=RNASET2 PE=1 SV=2			3	3	3	0.699983	2.03704	0.199534	0.243663	1.41658	9.951	10.9524	13.3778	10.822	13.5003	13.2299	12.4596	10.6631	14.6599	15.1209	15.0394	15.601	15.6573	16.0434	14.5311	14.5639	13.6573	9.17482	13.4684	13.7884	13.0838	13.7926	11.1165	12.9743	10.34	10.9734	9.99976	8.5005	9.496	9.05766	11.1407	8.74316	10.4483	13.2071	13.4605	13.4176
Q9BUH6	PAXX_HUMAN Protein PAXX OS=Homo sapiens OX=9606 GN=PAXX PE=1 SV=2			5	5	5	0.698304	1.36052	0.200307	0.389442	1.41383	11.4549	11.3083	13.5892	13.8761	14.3475	14.0568	13.3173	13.3494	14.3981	14.5996	15.3941	15.4598	14.9319	15.0579	13.8061	13.9104	10.9645	10.2544	11.1608	12.4277	13.5387	13.6306	13.7722	13.2457	11.0013	9.66194	9.94914	10.7748	13.2007	8.68059	9.37591	15.251	13.4077	12.425	11.527	12.1308
Q9HCK5	AGO4_HUMAN Protein argonaute-4 OS=Homo sapiens OX=9606 GN=AGO4 PE=1 SV=2;sp			2	2	2	0.697533	1.06371	0.200663	0.4784	1.41257	13.6767	9.44687	9.77916	11.3339	10.5408	12.1007	12.5571	12.4788	12.1281	11.9262	10.9473	10.6187	10.2216	11.0626	12.8175	12.2416	10.0383	12.9543	10.1151	9.81851	11.3663	11.7284	11.4606	11.0218	10.3877	10.9688	16.0438	8.67614	10.1859	10.3312	10.399	14.9268	10.9124	10.9546	13.4881	10.9555
P39023	RL3_HUMAN 60S ribosomal protein L3 OS=Homo sapiens OX=9606 GN=RPL3 PE=1 SV=2			8	8	8	0.696037	2.2916	0.201355	0.204249	1.41012	11.2694	9.32974	14.1301	13.9679	13.8637	13.8253	14.6803	14.4855	15.1692	15.0917	14.6633	14.3915	15.2621	14.9378	15.2633	15.2267	10.0042	11.1594	13.5644	11.5683	14.8273	14.9615	14.9776	14.3918	9.12631	10.1529	10.4485	9.69433	9.64698	9.8554	12.2058	10.4508	14.3927	14.2556	15.1528	14.1713
Q02543	RL18A_HUMAN 60S ribosomal protein L18a OS=Homo sapiens OX=9606 GN=RPL18A PE=1 SV=2			5	5	5	0.695529	2.06284	0.201591	0.239344	1.40929	11.0209	11.1744	13.5723	13.2818	13.5797	13.2953	14.6021	14.5709	14.839	15.1853	14.1645	14.2854	14.7347	14.7125	15.0435	14.8962	9.98441	10.1354	13.1766	11.4899	14.5849	14.3366	14.5113	14.1271	9.60771	9.76999	10.6214	10.3318	9.55804	9.77447	8.42613	10.0435	13.6686	14.1497	15.0592	14.2339
P62330	ARF6_HUMAN ADP-ribosylation factor 6 OS=Homo sapiens OX=9606 GN=ARF6 PE=1 SV=2			4	4	3	0.695056	1.2262	0.201811	0.427442	1.40852	12.6338	11.8934	12.9009	13.2323	12.934	12.841	13.8231	13.8353	13.2728	13.3137	12.9915	13.883	13.5911	13.8121	14.0577	13.9206	10.6278	13.1271	11.4468	10.8582	12.7902	13.739	13.3929	13.653	13.4215	12.4681	13.1429	12.8795	9.58282	10.5386	10.6867	9.71919	12.9863	14.0782	13.8769	13.9988
Q13442	HAP28_HUMAN 28 kDa heat- and acid-stable phosphoprotein OS=Homo sapiens OX=9606 GN=PDAP1 PE=1 SV=1			5	5	5	0.694058	2.21804	0.202275	0.214933	1.40688	12.1102	12.3488	13.9009	13.8155	14.3034	14.1895	13.53	13.4857	15.5451	16.0162	14.5714	14.225	16.3493	16.6042	13.2223	13.4528	14.9169	13.3329	11.9352	15.0586	13.9531	14.6705	14.7698	14.5904	10.1877	10.1294	9.88395	10.7234	8.85207	9.12385	9.0694	10.2925	13.885	13.2215	13.2406	13.0278
P35268	RL22_HUMAN 60S ribosomal protein L22 OS=Homo sapiens OX=9606 GN=RPL22 PE=1 SV=2			5	5	5	0.693042	2.21836	0.202749	0.214885	1.40522	13.2494	12.607	15.1995	15.2886	15.2425	15.205	15.8888	16.0273	16.3781	16.4051	15.4155	15.8196	16.2	16.1366	16.2465	16.1758	13.9496	13.4823	14.7534	13.6831	15.95	15.8633	15.9916	15.5913	9.97605	11.6484	11.0485	13.0774	10.072	10.2391	14.9494	10.7613	15.2981	15.022	15.9443	15.5169
Q9NX63	MIC19_HUMAN MICOS complex subunit MIC19 OS=Homo sapiens OX=9606 GN=CHCHD3 PE=1 SV=1			2	2	2	0.692445	1.39855	0.203028	0.37931	1.40424	12.2084	10.5539	13.6854	13.7004	13.191	12.6646	13.5944	13.4552	13.2568	13.3261	13.6018	12.4965	13.9197	13.9399	13.1658	13.2111	12.1719	12.8094	12.8164	11.769	13.1225	13.2385	13.7885	12.8242	11.7477	11.569	10.3357	11.7077	8.581	9.69057	10.0272	8.18348	13.104	12.8604	13.203	12.666
Q9ULA0	DNPEP_HUMAN Aspartyl aminopeptidase OS=Homo sapiens OX=9606 GN=DNPEP PE=1 SV=1			2	2	2	0.692062	1.34841	0.203207	0.392725	1.40361	10.6448	9.36819	13.0243	12.9939	13.0297	13.1268	13.2065	13.2324	12.2082	13.3678	13.3198	11.4286	13.5845	13.2992	13.8488	13.8956	10.3572	11.4745	11.7284	12.1571	13.7013	13.909	13.7515	13.4799	9.80651	11.3026	10.2272	10.7167	10.5369	8.67853	10.4223	10.0103	10.6901	12.6172	13.5957	12.5044
P55265	DSRAD_HUMAN Double-stranded RNA-specific adenosine deaminase OS=Homo sapiens OX=9606 GN=ADAR PE=1 SV=4			6	6	5	0.69167	1.27621	0.20339	0.412879	1.40297	9.64171	9.54901	9.27109	10.6667	10.7335	10.9195	10.1093	10.7856	12.0912	13.099	10.5659	13.076	13.9895	14.1136	10.4707	10.3438	10.8796	11.0913	10.2463	10.3768	10.2666	11.1181	10.4294	10.3868	9.95867	10.2862	9.31421	9.84768	9.32009	10.5536	10.1929	11.0392	11.2639	10.8865	12.8491	11.3599
P14550	AK1A1_HUMAN Aldo-keto reductase family 1 member A1 OS=Homo sapiens OX=9606 GN=AKR1A1 PE=1 SV=3			8	8	8	0.690871	1.2752	0.203765	0.413168	1.40166	13.1536	12.8548	13.9117	13.6698	14.1683	13.5733	13.722	13.3042	13.9841	13.8114	14.5586	13.3999	14.9903	15.4207	14.1791	14.159	13.5765	13.5217	13.5126	10.9338	14.2895	14.4443	13.971	12.8716	13.1537	11.3529	12.6611	14.387	9.9416	10.1455	10.0243	10.7036	13.033	13.7767	14.6939	13.7215
Q8NF50	DOCK8_HUMAN Dedicator of cytokinesis protein 8 OS=Homo sapiens OX=9606 GN=DOCK8 PE=1 SV=3			6	6	6	0.690804	-0.989874	0.203796	1.98601	-1.40155	9.68008	10.3421	10.4633	10.8151	10.0862	10.6682	12.9114	12.831	10.6587	10.634	8.7095	10.7447	10.0888	11.1722	11.7912	12.1821	10.7069	10.6802	10.5744	11.7517	11.8231	12.8126	10.9646	11.8516	12.9621	9.69844	10.14	9.6823	9.36986	8.6518	11.1043	9.66725	10.7296	13.288	12.7812	12.4315
Q06323	PSME1_HUMAN Proteasome activator complex subunit 1 OS=Homo sapiens OX=9606 GN=PSME1 PE=1 SV=1			13	13	13	0.688923	1.60291	0.204681	0.329212	1.39847	14.8224	14.2787	15.3799	15.293	15.1185	14.9127	14.7785	14.7177	16.6372	16.6558	16.7406	17.0525	17.1065	17.1895	15.6908	15.6503	14.9416	14.9456	14.9773	15.4968	15.3175	15.8989	16.5273	16.2464	13.8684	13.0904	10.4618	15.2717	11.0495	10.2355	13.1588	9.31745	16.4142	15.0319	14.8947	15.9364
Q01469	FABP5_HUMAN Fatty acid-binding protein 5 OS=Homo sapiens OX=9606 GN=FABP5 PE=1 SV=3			4	4	3	0.688912	1.77964	0.204686	0.291256	1.39845	12.5921	12.6873	12.3046	12.8645	12.4537	12.763	11.956	12.0428	16.2342	16.3597	15.6367	16.6507	16.2492	16.1498	15.7234	15.7844	13.5702	15.2624	12.8958	14.1547	13.2408	14.1486	14.3368	14.7322	9.86925	11.8318	9.0794	14.3534	12.1913	12.743	14.4385	10.8767	14.1417	14.2178	12.6394	14.4979
P62269	RS18_HUMAN 40S ribosomal protein S18 OS=Homo sapiens OX=9606 GN=RPS18 PE=1 SV=3			10	10	10	0.687346	2.35199	0.205425	0.195876	1.39588	13.5271	13.319	15.9331	15.8703	16.1162	16.0236	16.5401	16.2672	17.2009	17.2575	16.5337	16.7851	17.1913	16.9553	17.0893	17.056	14.092	13.7806	15.6867	14.4801	16.8515	16.7592	16.9009	16.3725	10.9178	10.9279	9.3015	11.8411	10.3065	10.3526	14.3746	10.375	16.1167	15.9559	16.8905	15.9556
P09012	SNRPA_HUMAN U1 small nuclear ribonucleoprotein A OS=Homo sapiens OX=9606 GN=SNRPA PE=1 SV=3			4	4	3	0.686094	1.63334	0.206018	0.322341	1.39383	10.6638	10.8143	13.592	10.274	13.0502	10.6948	13.8276	13.4876	13.4136	13.2712	13.8495	12.7557	13.5501	13.8781	10.1977	13.4107	10.7188	11.6513	12.5606	11.253	13.0563	14.0005	12.8471	12.9338	10.3923	10.3309	9.70184	9.33857	8.19283	10.4074	9.0645	9.69517	12.8203	12.9265	14.137	12.7072
P62701	RS4X_HUMAN 40S ribosomal protein S4, X isoform OS=Homo sapiens OX=9606 GN=RPS4X PE=1 SV=2			16	16	6	0.685474	1.53469	0.206313	0.345153	1.39281	13.3884	12.6245	14.9805	15.1116	15.4171	15.391	16.5875	15.8721	16.4924	16.6725	16.2311	16.1159	17.0511	16.627	16.8169	16.5067	13.1732	13.4405	14.5809	12.8597	15.7046	16.3431	16.1111	15.5734	12.1616	10.0569	10.6368	9.61962	13.3163	9.54122	16.6956	9.60654	15.9072	15.818	16.6668	15.7574
P19338	NUCL_HUMAN Nucleolin OS=Homo sapiens OX=9606 GN=NCL PE=1 SV=3			13	13	13	0.684689	1.86335	0.206686	0.274837	1.39152	14.5841	14.221	14.2687	14.113	14.6021	14.2498	14.8354	15.1612	16.3819	16.4203	13.8231	13.6404	14.5329	14.2179	12.1768	12.8208	13.2284	14.8602	14.7531	10.5814	15.043	14.9217	10.8042	12.5238	13.6677	13.527	13.8887	9.98073	8.88334	9.31497	15.7379	10.4629	14.9871	13.896	14.4251	15.2185
P11940	PABP1_HUMAN Polyadenylate-binding protein 1 OS=Homo sapiens OX=9606 GN=PABPC1 PE=1 SV=2			12	12	6	0.684007	1.50171	0.207011	0.353135	1.3904	13.2051	13.029	13.2055	13.3031	12.8101	12.5268	14.6679	14.7726	14.2797	14.3234	12.7061	12.9555	14.0446	14.4035	13.9067	13.424	10.3271	13.8221	14.5933	11.1225	13.9066	14.1637	12.6593	13.8608	13.0366	12.4335	9.67016	13.6661	9.46696	9.92887	10.0226	11.0388	13.6785	14.3889	15.0433	14.5241
P05204	HMGN2_HUMAN Non-histone chromosomal protein HMG-17 OS=Homo sapiens OX=9606 GN=HMGN2 PE=1 SV=3;sp			2	2	2	0.683276	2.22508	0.20736	0.213887	1.3892	10.6373	10.9196	13.6559	13.0917	13.3937	13.6773	13.2304	13.3995	14.7324	14.3315	14.1387	14.6014	14.9608	14.6296	14.6001	14.7923	10.6488	9.63383	12.0635	11.4752	14.1533	13.9496	14.6676	14.0793	9.77192	8.92775	10.5715	10.0869	7.85082	8.95972	10.6588	9.19435	13.605	12.1452	14.5145	12.3671
P62851	RS25_HUMAN 40S ribosomal protein S25 OS=Homo sapiens OX=9606 GN=RPS25 PE=1 SV=1			5	5	5	0.682363	2.54456	0.207796	0.1714	1.3877	11.9511	10.3173	15.4953	15.5918	15.3085	15.3178	15.6184	15.7171	16.7136	16.6695	15.7154	16.1642	16.3598	16.4036	16.6217	16.5504	11.8975	12.7712	14.6895	11.4551	15.919	16.0832	16.4305	15.8226	10.4156	9.65206	9.77332	10.8475	8.94289	9.76567	14.6724	10.0122	15.5184	15.1889	16.0202	15.3525
Q9Y613	FHOD1_HUMAN FH1/FH2 domain-containing protein 1 OS=Homo sapiens OX=9606 GN=FHOD1 PE=1 SV=3			18	18	18	0.681825	-1.34603	0.208053	2.54212	-1.38682	14.3083	14.1522	14.211	14.3221	15.0968	14.9022	15.4591	15.1225	10.7042	9.91256	14.9003	14.6796	11.7544	9.38778	14.6428	14.5539	13.8245	14.3578	14.893	14.8721	14.7931	15.0921	15.0108	15.9773	14.6268	14.1074	13.3857	12.5829	13.4118	9.02454	8.95809	12.5063	14.9035	14.8028	15.1699	15.1213
P08865	RSSA_HUMAN 40S ribosomal protein SA OS=Homo sapiens OX=9606 GN=RPSA PE=1 SV=4			9	9	9	0.681544	1.46892	0.208188	0.361253	1.38636	13.3735	14.4718	13.9074	13.8013	14.5913	14.4971	13.8102	13.9562	13.7313	13.511	14.8999	15.2819	14.5858	14.3387	14.1347	13.5854	12.8456	13.9839	14.5088	14.6445	14.7275	14.5006	13.5908	11.4301	11.4715	11.0777	11.7423	13.3486	9.77928	8.92885	9.88271	9.22107	14.184	14.3388	14.4721	14.9088
P09104	ENOG_HUMAN Gamma-enolase OS=Homo sapiens OX=9606 GN=ENO2 PE=1 SV=3			8	5	5	0.680223	2.60911	0.208822	0.1639	1.38419	16.075	15.626	10.3306	18.0689	10.9855	18.2784	10.4278	10.2958	10.9132	17.5721	9.80079	12.038	17.0725	10.9242	9.92396	11.0598	11.2047	14.6873	12.7737	18.1089	10.5822	9.95503	10.5423	17.0851	15.0616	10.0408	9.15643	13.0601	8.51447	10.4737	9.79048	9.48186	10.3994	10.2128	10.7838	10.2792
Q14789	GOGB1_HUMAN Golgin subfamily B member 1 OS=Homo sapiens OX=9606 GN=GOLGB1 PE=1 SV=2			2	2	2	0.679995	2.62872	0.208932	0.161687	1.38381	10.8772	9.573	10.0677	10.1839	11.7993	16.5261	10.1248	16.1431	16.7612	10.9835	11.3538	11.0386	17.0715	11.1439	10.3383	16.0502	10.5907	9.1737	10.2952	11.79	15.849	10.7376	11.2957	16.8047	10.0326	15.4834	9.7976	10.5005	9.92217	10.2003	9.90655	10.2648	11.0984	10.4649	10.958	9.8087
O00754	MA2B1_HUMAN Lysosomal alpha-mannosidase OS=Homo sapiens OX=9606 GN=MAN2B1 PE=1 SV=3			4	4	4	0.679322	1.8356	0.209256	0.280175	1.3827	10.2269	11.4752	12.1201	12.0639	12.8236	12.4355	10.6851	10.0267	14.273	14.3789	13.9926	14.5976	15.246	15.2033	13.6011	13.5978	12.4196	9.43751	12.657	10.732	12.3981	10.7656	13.5684	11.7823	12.9972	10.5199	9.90557	10.5436	9.01398	9.00867	9.20281	8.93042	9.70491	10.2081	10.2655	11.5156
P20160	CAP7_HUMAN Azurocidin OS=Homo sapiens OX=9606 GN=AZU1 PE=1 SV=3			3	3	3	0.678585	-2.96689	0.209611	7.81849	-1.38149	9.38522	13.098	15.3122	15.1998	15.0261	15.0558	15.2763	15.4048	14.65	14.8786	15.2204	14.7214	11.2083	10.1251	16.1393	16.2266	15.1703	9.99541	15.5853	16.2196	16.8234	16.135	15.3699	16.2298	19.0665	18.6822	18.2394	16.5833	9.7571	10.2301	9.01206	9.14673	16.8542	17.8428	18.059	17.0709
Q13618	CUL3_HUMAN Cullin-3 OS=Homo sapiens OX=9606 GN=CUL3 PE=1 SV=2			10	10	10	0.677953	1.97809	0.209917	0.253826	1.38045	12.5666	11.5784	14.6071	14.224	14.0607	14.949	15.9572	15.6294	15.5407	10.9153	15.0274	14.0944	10.9916	11.0476	15.0885	15.044	10.4283	13.6957	14.1832	11.3886	14.4207	15.2071	11.4329	14.4205	12.819	13.4925	10.229	14.9147	8.8167	10.0302	9.3836	11.22	10.0744	14.6369	15.4422	14.608
P62280	RS11_HUMAN 40S ribosomal protein S11 OS=Homo sapiens OX=9606 GN=RPS11 PE=1 SV=3			5	5	5	0.676293	2.3937	0.210721	0.190294	1.37772	11.2953	11.284	14.0985	13.8663	14.0158	13.9668	14.5996	14.5278	15.4213	15.3915	14.6604	14.8526	15.3065	15.1232	15.1003	15.0757	11.2528	11.8407	13.3154	10.5983	14.7094	14.892	15.2623	14.6298	9.01679	9.5497	10.2129	10.8747	8.43203	9.83802	12.5847	10.7752	14.669	14.2107	14.9167	14.355
Q13838	DX39B_HUMAN Spliceosome RNA helicase DDX39B OS=Homo sapiens OX=9606 GN=DDX39B PE=1 SV=1			11	11	3	0.675921	1.54538	0.210901	0.342605	1.37711	13.1574	13.3276	14.7413	14.7184	14.8863	12.4929	14.7867	14.9025	14.162	14.1196	15.0653	14.8542	14.5111	14.6902	15.6159	15.348	13.1606	14.6054	13.1558	13.007	15.1321	15.3073	13.5686	13.502	10.8509	10.5132	9.33353	12.9913	10.0807	9.06486	10.0503	10.1157	13.9448	15.9956	16.0618	15.0098
P54577	SYYC_HUMAN Tyrosine--tRNA ligase, cytoplasmic OS=Homo sapiens OX=9606 GN=YARS1 PE=1 SV=4			10	10	10	0.674241	1.26033	0.211719	0.417448	1.37435	13.2238	13.4475	13.2663	12.8523	13.9468	13.9677	13.2915	12.7907	12.8775	12.7542	13.6602	13.8398	14.3865	13.9485	13.334	13.4074	11.9358	12.6189	12.6485	13.4942	12.6506	13.8165	14.1496	13.4498	13.6784	13.5492	11.1492	9.87232	9.6284	9.73895	9.9901	9.87017	13.8486	13.7353	12.7582	13.807
O00560	SDCB1_HUMAN Syntenin-1 OS=Homo sapiens OX=9606 GN=SDCBP PE=1 SV=1			5	5	4	0.673198	-1.37422	0.212228	2.59228	-1.37263	10.3706	10.299	10.2333	10.774	9.69827	11.3185	10.0942	10.6161	10.4679	12.2614	13.2707	10.6693	10.569	12.9304	13.1832	13.2886	11.7967	11.9535	12.4237	10.7004	10.013	14.112	11.0026	13.1365	13.8746	13.6445	11.3794	13.4324	9.38604	9.98087	14.1128	13.7446	13.1832	14.0267	13.9725	14.2456
P61978	HNRPK_HUMAN Heterogeneous nuclear ribonucleoprotein K OS=Homo sapiens OX=9606 GN=HNRNPK PE=1 SV=1			16	16	16	0.673055	1.86212	0.212298	0.275072	1.37239	15.6911	15.5311	15.0445	15.0125	15.979	15.8714	15.8843	15.8219	16.0358	15.7674	15.3888	15.2233	16.3594	15.9986	15.2473	15.248	14.6402	15.5971	15.4457	15.0587	16.0402	15.3508	14.1126	14.0637	15.2945	14.9862	14.8387	15.4271	9.46968	9.57229	10.3437	8.65305	15.3266	15.7565	15.9383	15.7988
O75251	NDUS7_HUMAN NADH dehydrogenase [ubiquinone] iron-sulfur protein 7, mitochondrial OS=Homo sapiens OX=9606 GN=NDUFS7 PE=1 SV=3			2	2	2	0.673003	1.18527	0.212323	0.439742	1.37231	12.7281	9.79057	13.2219	12.7478	13.6192	12.3294	13.7407	13.9176	13.5988	13.5365	13.5214	13.8139	13.2569	13.4784	13.8389	13.492	11.0888	12.9112	14.1498	11.4489	13.2207	13.4366	13.6184	13.6096	12.7694	11.3558	10.9122	15.7496	9.73514	9.85573	10.5497	9.68451	13.7632	13.2656	13.5593	12.8687
P09874	PARP1_HUMAN Poly [ADP-ribose] polymerase 1 OS=Homo sapiens OX=9606 GN=PARP1 PE=1 SV=4			28	28	27	0.672161	1.95607	0.212735	0.25773	1.37092	13.0984	13.2992	15.3725	15.5386	16.0069	15.7663	17.2509	17.2323	15.885	15.7884	15.3329	15.0662	15.9867	16.0731	16.4836	16.4765	10.6532	13.6098	14.7071	12.0133	16.5455	16.2435	15.4764	15.077	10.8036	11.0243	15.8161	9.95861	14.0452	11.8356	13.7454	11.9595	14.3933	15.4795	16.3763	15.5176
P62195	PRS8_HUMAN 26S proteasome regulatory subunit 8 OS=Homo sapiens OX=9606 GN=PSMC5 PE=1 SV=1			7	7	7	0.671926	1.45133	0.21285	0.365684	1.37053	11.3392	11.4057	12.435	11.2507	13.115	12.1026	14.0514	13.0113	13.5392	11.9654	13.0391	11.5944	13.6697	12.9284	12.0118	12.3827	9.78736	13.1587	12.4827	11.6168	13.5961	13.5872	12.8543	11.7461	12.2985	10.1819	9.38557	10.5277	9.22648	10.3696	9.08987	10.6019	12.4136	13.1569	13.562	12.7117
P26038	MOES_HUMAN Moesin OS=Homo sapiens OX=9606 GN=MSN PE=1 SV=3			47	47	35	0.671285	2.08597	0.213165	0.235538	1.36948	17.7866	17.4646	18.3594	18.3701	18.5822	18.5048	18.6069	18.6231	18.5721	18.6112	18.2954	18.3773	18.5263	18.4446	18.5726	18.5775	17.7057	17.9661	17.8808	18.183	18.0827	18.3595	18.6553	18.2163	16.8374	16.7888	16.7203	17.2818	11.0057	10.2909	10.5618	9.68636	17.7728	17.9188	17.9231	17.6705
P79483	DRB3_HUMAN HLA class II histocompatibility antigen, DR beta 3 chain OS=Homo sapiens OX=9606 GN=HLA-DRB3 PE=1 SV=1			4	3	1	0.670568	1.7374	0.213517	0.29991	1.3683	9.83624	9.14922	12.6204	12.4803	13.1173	13.2062	13.2204	12.6502	13.9866	13.896	13.6562	13.6015	14.958	15.1375	14.4472	14.3003	10.9156	12.5496	10.816	11.0072	13.564	13.6203	13.4956	11.1687	11.9985	10.2471	10.555	10.2981	9.44924	10.2431	9.72646	10.2312	10.2583	11.8158	11.6035	11.5917
Q13094	LCP2_HUMAN Lymphocyte cytosolic protein 2 OS=Homo sapiens OX=9606 GN=LCP2 PE=1 SV=1			9	9	9	0.670494	1.3681	0.213553	0.387401	1.36817	14.371	14.2794	14.6766	14.8186	14.7897	14.6537	14.5627	14.6685	15.0771	14.7051	14.5913	15.1543	14.9133	14.9262	14.7429	14.6448	15.0102	14.2555	14.1517	13.998	14.1829	14.9169	15.2172	15.2772	14.0571	14.2414	13.6379	13.7894	10.0151	11.0206	9.09475	8.30539	13.8329	14.3467	14.4228	14.1504
P01599	KV117_HUMAN Immunoglobulin kappa variable 1-17 OS=Homo sapiens OX=9606 GN=IGKV1-17 PE=1 SV=2			2	1	1	0.669966	1.25305	0.213813	0.41956	1.3673	13.3622	13.8176	12.8969	9.93368	11.2455	10.8892	12.1655	10.9312	10.4959	10.362	10.3218	11.1934	10.0541	10.0575	10.0678	10.3977	10.5942	11.0856	12.952	10.6859	10.823	10.0115	10.9478	9.98304	10.2321	8.53019	9.80573	14.1964	7.77364	9.78571	9.61278	9.58614	10.759	10.1371	10.5415	10.4657
Q96M27	PRRC1_HUMAN Protein PRRC1 OS=Homo sapiens OX=9606 GN=PRRC1 PE=1 SV=1			2	2	2	0.669694	0.789414	0.213947	0.578579	1.36686	12.0653	10.3932	10.2593	11.108	10.0018	10.0117	9.92362	11.0082	11.429	11.3656	10.4779	11.5454	10.6389	10.6624	10.3663	10.1286	10.4661	11.6945	12.1286	10.3926	10.7482	10.8284	10.9312	9.52106	10.2166	9.72795	10.5546	9.78885	8.84653	10.8591	9.89803	10.2694	10.9442	9.34451	11.9803	10.6918
O75995	SASH3_HUMAN SAM and SH3 domain-containing protein 3 OS=Homo sapiens OX=9606 GN=SASH3 PE=1 SV=2			2	2	2	0.667518	1.28763	0.215022	0.409623	1.36327	9.28712	9.84638	10.6226	10.1095	13.329	10.3915	12.2112	11.931	13.032	13.0667	11.9478	11.7468	11.9353	12.7678	11.4903	10.8127	11.6912	11.0181	10.3286	11.3301	11.2256	11.6976	10.9348	10.991	9.36633	10.3481	10.6543	10.1504	9.8669	10.7921	10.4631	9.8821	10.891	9.56522	9.61162	11.1949
P35610	SOAT1_HUMAN Sterol O-acyltransferase 1 OS=Homo sapiens OX=9606 GN=SOAT1 PE=1 SV=3			3	3	3	0.665429	0.830076	0.216058	0.5625	1.35982	12.3628	12.6289	9.58063	11.1289	9.44588	10.2852	10.5751	11.8059	9.84242	11.989	10.3963	10.7518	11.0584	10.3013	10.149	11.2331	9.64512	11.8015	11.9669	11.6095	10.304	10.1475	10.0285	10.119	10.2261	10.032	10.7441	11.1716	9.49031	9.25716	9.48469	10.9516	9.57101	12.6077	10.575	11.3266
Q9NZJ7	MTCH1_HUMAN Mitochondrial carrier homolog 1 OS=Homo sapiens OX=9606 GN=MTCH1 PE=1 SV=1			2	2	2	0.664739	-0.812884	0.216402	1.75672	-1.35868	9.0262	10.4756	10.1083	9.38881	10.4615	10.9289	10.2866	10.2617	9.79258	10.9498	12.1501	11.0801	9.75861	10.6708	11.2916	11.5622	10.9065	9.27298	11.3623	11.0221	10.9631	11.2271	12.3544	13.0294	9.8028	10.0044	10.2716	10.0826	9.23912	10.9513	9.63508	10.4124	11.9516	11.7149	11.5188	11.9535
P29350	PTN6_HUMAN Tyrosine-protein phosphatase non-receptor type 6 OS=Homo sapiens OX=9606 GN=PTPN6 PE=1 SV=1			19	19	19	0.663883	0.905819	0.216829	0.53373	1.35727	14.982	15.0251	15.7135	15.7193	15.7865	15.8869	16.0502	15.9567	15.6908	15.6377	15.7489	15.7344	15.6518	15.6053	15.8403	15.9186	14.7679	15.4731	15.3486	15.4267	16.0082	15.8194	15.9526	15.9214	14.7175	14.7222	14.4536	14.3292	12.5343	8.35694	10.1801	9.82125	15.0817	15.4147	15.7988	15.2965
Q8WU39	MZB1_HUMAN Marginal zone B- and B1-cell-specific protein OS=Homo sapiens OX=9606 GN=MZB1 PE=1 SV=1			2	2	2	0.663059	-2.46642	0.217241	5.52671	-1.35591	9.88509	9.61132	10.7272	10.8763	9.79247	11.8196	10.3135	10.3586	11.7117	10.8735	9.77008	12.0665	10.6812	10.946	10.7718	9.77388	15.2618	9.54037	14.1532	16.2225	14.6707	11.0032	11.5559	11.9355	9.63703	10.4207	9.85171	9.27284	8.82396	8.96574	9.06544	10.184	16.5267	15.2466	15.8604	14.8913
Q8WXF1	PSPC1_HUMAN Paraspeckle component 1 OS=Homo sapiens OX=9606 GN=PSPC1 PE=1 SV=1			2	2	2	0.661765	1.60468	0.217889	0.328809	1.35377	13.3032	9.84739	10.5814	10.8897	13.6193	10.0031	13.5488	12.939	11.0741	10.7584	9.71151	12.0069	13.9555	11.4842	13.6131	13.4307	11.5151	10.0896	9.42644	11.2883	13.2813	13.2246	9.2505	12.3756	8.96494	9.89395	10.6584	9.26073	9.67828	9.44031	10.5487	10.5177	13.477	13.293	12.9642	12.8062
P31146	COR1A_HUMAN Coronin-1A OS=Homo sapiens OX=9606 GN=CORO1A PE=1 SV=4			15	15	15	0.661475	2.27118	0.218034	0.20716	1.35329	16.7992	15.5502	18.0522	17.903	17.6767	17.5725	17.4345	17.0949	17.9227	17.7371	17.7862	17.9283	18.5313	18.3574	17.875	17.7952	17.3836	16.4637	16.5695	17.4496	16.7755	17.7807	17.8433	17.4584	15.519	15.0839	16.4795	16.5827	9.85104	12.5899	13.232	13.0963	17.7774	16.9517	17.2162	17.0699
P50749	RASF2_HUMAN Ras association domain-containing protein 2 OS=Homo sapiens OX=9606 GN=RASSF2 PE=1 SV=1			3	3	3	0.661451	1.31334	0.218046	0.402388	1.35325	11.0891	10.4027	10.7905	10.9461	12.6322	12.0401	12.8414	12.4867	14.9569	11.8704	12.2741	10.7934	11.4966	9.65321	13.3112	12.9155	11.3452	11.3269	10.9348	11.6313	12.475	13.7404	10.7471	11.5313	10.3323	8.8997	8.91632	10.7057	9.74811	7.99722	11.1103	11.2122	12.2511	12.816	13.5179	10.6459
Q9BXJ9	NAA15_HUMAN N-alpha-acetyltransferase 15, NatA auxiliary subunit OS=Homo sapiens OX=9606 GN=NAA15 PE=1 SV=1			3	3	3	0.659669	0.919756	0.218943	0.528598	1.35031	10.4179	9.73249	9.78856	11.1114	12.5309	12.4667	13.3339	13.1174	11.6736	10.9221	10.1444	11.5291	10.7979	10.8785	10.4248	10.5274	10.224	10.3546	11.2293	10.1813	12.1408	10.2294	9.67151	9.99127	10.5753	11.572	10.2763	10.1629	9.27455	9.52743	8.75949	10.8141	9.96199	10.3136	10.0365	10.301
P35611	ADDA_HUMAN Alpha-adducin OS=Homo sapiens OX=9606 GN=ADD1 PE=1 SV=2			5	5	5	0.658256	1.59911	0.219656	0.330081	1.34797	12.3313	12.3606	12.4078	12.2123	11.6953	10.3629	12.4031	11.3441	11.9576	12.1581	12.4008	10.5639	14.1696	10.2075	11.6501	11.9574	10.2854	12.2142	9.82173	10.2476	11.4176	13.4127	11.201	11.709	13.4091	12.9775	15.7137	9.78272	7.70038	9.57242	8.49219	9.51408	11.8841	13.5857	13.7668	13.8438
Q02878	RL6_HUMAN 60S ribosomal protein L6 OS=Homo sapiens OX=9606 GN=RPL6 PE=1 SV=3			10	10	10	0.657881	2.32795	0.219846	0.199167	1.34735	11.9141	11.4782	15.1353	15.1763	15.1384	15.0776	15.7631	15.7959	16.5259	16.55	15.6394	15.8281	16.2393	16.3083	16.3753	16.3656	12.4115	13.0466	14.7081	13.908	15.8698	16.0173	16.2259	15.5118	9.52768	10.2595	12.4975	10.9451	10.125	10.2189	14.0516	10.6329	15.1983	15.3141	15.8851	15.0594
P14174	MIF_HUMAN Macrophage migration inhibitory factor OS=Homo sapiens OX=9606 GN=MIF PE=1 SV=4			2	2	2	0.657588	3.17055	0.219995	0.111063	1.34687	16.8328	15.8436	18.4596	18.6046	18.725	18.669	17.2832	17.0044	19.5803	19.594	19.4269	19.5922	19.2464	19.5517	19.0484	19.0023	18.7534	15.6757	14.9794	19.2734	18.2897	18.3483	18.6597	18.5159	12.2773	9.48397	10.0147	12.7403	9.01191	12.0251	15.7558	10.7742	18.7956	18.356	17.9526	16.7046
P49458	SRP09_HUMAN Signal recognition particle 9 kDa protein OS=Homo sapiens OX=9606 GN=SRP9 PE=1 SV=2			3	3	3	0.657132	1.77367	0.220226	0.292464	1.34612	12.5019	10.7947	14.6564	14.7149	14.613	14.4434	13.5926	13.7935	15.0119	15.1835	15.4615	15.1591	15.4723	15.9853	14.3429	14.6431	13.6304	12.6329	13.499	13.5515	14.6299	14.6337	14.4895	14.1573	10.3874	10.8326	10.3787	17.4214	9.84328	10.6631	10.7403	8.51293	14.6396	14.0292	13.9446	14.0452
P26447	S10A4_HUMAN Protein S100-A4 OS=Homo sapiens OX=9606 GN=S100A4 PE=1 SV=1			6	6	6	0.657102	1.917	0.220241	0.264805	1.34607	16.7224	16.349	16.8406	16.8635	17.963	17.8735	17.0145	16.9786	18.4806	18.4829	17.6827	18.014	18.3566	18.2922	17.381	17.4161	18.4004	16.8487	17.5177	17.8815	16.7066	16.8852	17.4388	16.5565	16.1639	16.0813	15.4655	16.2031	11.3264	14.759	16.0628	14.4543	17.221	16.3411	16.0758	16.4846
P54819	KAD2_HUMAN Adenylate kinase 2, mitochondrial OS=Homo sapiens OX=9606 GN=AK2 PE=1 SV=2			7	7	7	0.657041	2.0046	0.220272	0.249204	1.34596	14.2028	14.4372	15.3339	15.3966	15.125	14.9044	14.6047	14.7177	14.5021	14.5595	15.4464	15.0292	15.9622	15.9466	14.8183	14.8821	15.0369	14.2652	14.5868	14.4274	15.5608	15.5397	15.5747	14.7188	10.1503	9.30043	9.96072	14.0206	9.55393	11.1944	10.9698	12.8856	14.4153	14.2343	14.8622	14.2998
O60256	KPRB_HUMAN Phosphoribosyl pyrophosphate synthase-associated protein 2 OS=Homo sapiens OX=9606 GN=PRPSAP2 PE=1 SV=1			6	6	5	0.656956	1.1052	0.220315	0.464838	1.34582	12.1356	12.4515	10.3701	11.792	12.9601	12.5479	15.2033	14.9064	11.8016	10.1711	12.6994	11.2039	12.4828	11.5336	9.07436	11.4465	10.5444	12.0721	12.3511	11.023	12.9611	11.3474	11.0729	10.7776	11.1105	10.9786	9.9704	10.5484	9.07564	10.3688	10.2633	10.1803	12.5075	10.6357	13.1982	10.4418
Q9NP97	DLRB1_HUMAN Dynein light chain roadblock-type 1 OS=Homo sapiens OX=9606 GN=DYNLRB1 PE=1 SV=3;sp			2	2	2	0.655316	1.11801	0.221149	0.460729	1.34311	12.0482	9.37049	12.5288	10.9338	13.2689	11.5001	10.4075	10.7424	11.3166	10.309	14.0062	13.5335	13.6367	13.2521	9.97351	12.4675	11.2498	10.8368	10.4344	10.024	13.0049	11.9574	11.1569	10.7613	9.99503	9.87011	9.31868	10.1872	10.331	10.3826	9.90758	9.28256	12.6672	12.3444	13.2054	10.3922
Q16778	H2B2E_HUMAN Histone H2B type 2-E OS=Homo sapiens OX=9606 GN=H2BC21 PE=1 SV=3;sp			7	2	2	0.655106	2.90806	0.221255	0.133225	1.34276	17.3895	17.0845	19.2687	19.6316	19.3437	19.3919	19.8064	19.9018	20.0239	20.1176	19.4881	19.9004	19.9651	19.9608	20.0832	19.9833	17.5837	17.5124	18.5445	18.0877	19.6121	19.782	19.6664	19.475	15.6478	15.4396	15.7418	16.4281	9.41004	10.2645	15.4457	11.0277	19.1087	19.5052	19.5009	18.9024
Q9Y224	RTRAF_HUMAN RNA transcription, translation and transport factor protein OS=Homo sapiens OX=9606 GN=RTRAF PE=1 SV=1			6	6	6	0.655099	1.34783	0.221259	0.392883	1.34275	13.8083	13.7374	10.7003	11.7811	12.1898	10.8469	12.1691	12.4563	11.3385	11.3719	13.4367	13.5915	14.2598	13.7314	9.97891	10.1647	11.3579	10.3806	12.86	12.2716	13.2309	12.2807	12.0315	10.8411	10.29	10.8397	9.15373	8.25416	9.76815	10.2697	9.88899	10.0903	13.1094	10.5853	11.3938	11.8941
P05387	RLA2_HUMAN 60S acidic ribosomal protein P2 OS=Homo sapiens OX=9606 GN=RPLP2 PE=1 SV=1			9	9	8	0.652023	2.71946	0.222832	0.151831	1.33766	14.4739	13.8379	15.8292	15.6837	17.1189	17.1582	15.6193	15.3852	17.6658	17.7303	18.5789	18.2757	14.6826	15.1979	16.8789	16.8896	14.157	13.9706	11.8091	16.891	15.1407	15.9205	13.4153	15.6814	10.455	10.1895	10.6743	9.72753	8.59828	9.45516	15.6228	9.76734	17.9781	16.5815	17.421	16.8422
P35573	GDE_HUMAN Glycogen debranching enzyme OS=Homo sapiens OX=9606 GN=AGL PE=1 SV=3			2	2	2	0.651992	-1.75738	0.222848	3.38084	-1.33761	10.0378	11.0176	10.5291	10.1491	10.3264	10.0591	10.576	9.99246	10.6772	11.9259	10.7855	11.6873	9.8116	10.7682	10.8208	9.82249	10.5422	10.758	11.1449	10.7997	10.512	14.3729	10.0153	13.8302	15.2286	10.7741	10.1372	11.0286	9.37905	9.84629	11.0348	10.2882	14.1914	14.6751	14.5317	14.5715
O60268	K0513_HUMAN Uncharacterized protein KIAA0513 OS=Homo sapiens OX=9606 GN=KIAA0513 PE=1 SV=1			3	3	3	0.650995	-2.02534	0.22336	4.07088	-1.33596	10.9688	9.96463	14.4005	14.4809	13.239	10.5408	13.088	13.0303	11.0988	11.1346	13.8047	13.8472	9.8274	10.6276	12.8853	10.2371	15.1033	13.1301	13.7289	13.4543	14.3587	14.3796	14.4319	14.9494	14.2294	15.0753	9.62802	9.99745	8.47538	9.39854	9.61529	8.46144	14.3775	13.4041	13.3093	13.1126
P39019	RS19_HUMAN 40S ribosomal protein S19 OS=Homo sapiens OX=9606 GN=RPS19 PE=1 SV=2			8	8	8	0.650473	2.0651	0.223628	0.23897	1.33509	11.0016	9.73074	14.6747	14.4619	15.0288	14.7927	15.4234	15.2545	15.7577	15.8773	15.3072	15.1448	15.5159	15.7216	15.7675	15.8604	12.3036	12.2451	14.4733	10.528	15.4691	15.1695	15.6053	14.6221	9.88843	10.0706	12.6786	9.78443	10.1044	8.81034	9.83038	8.4093	13.5389	13.7465	15.1921	13.563
O76074	PDE5A_HUMAN cGMP-specific 3,5-cyclic phosphodiesterase OS=Homo sapiens OX=9606 GN=PDE5A PE=1 SV=2			18	18	18	0.650045	-0.980313	0.223849	1.97289	-1.33438	14.9861	14.6683	14.2049	13.9973	14.0491	14.3098	14.5257	14.3871	11.7921	11.1801	14.8615	14.996	12.1916	12.1747	14.1658	14.2258	14.2841	15.4126	13.6885	14.7163	14.9545	15.5679	13.7555	15.6564	14.0561	13.8924	13.3731	12.2479	13.3191	8.56193	9.42168	13.1053	14.5613	14.0371	14.3999	14.6452
A0A087WSY6	KVD15_HUMAN Immunoglobulin kappa variable 3D-15 OS=Homo sapiens OX=9606 GN=IGKV3D-15 PE=3 SV=6			3	1	1	0.649311	0.725807	0.224228	0.604659	1.33317	13.1815	12.9141	11.9249	10.321	10.8947	10.2241	11.0307	10.5336	11.4409	11.4999	10.7388	12.4632	10.9031	9.93229	10.0564	10.5527	11.4886	10.7082	10.1587	11.6319	10.9247	10.817	11.005	10.7902	10.0747	9.7284	9.63835	12.9087	10.7677	10.5792	10.2528	9.69351	11.1402	11.6146	11.2058	11.1523
P63151	2ABA_HUMAN Serine/threonine-protein phosphatase 2A 55 kDa regulatory subunit B alpha isoform OS=Homo sapiens OX=9606 GN=PPP2R2A PE=1 SV=1			3	3	3	0.648151	-1.07248	0.224827	2.10305	-1.33124	10.2223	11.7522	12.0163	11.2197	13.5069	13.3385	13.8515	12.6435	10.7346	11.0339	12.6101	13.1719	10.9315	11.4954	13.094	13.0535	11.2519	9.36329	11.4962	10.6556	12.2784	13.8946	13.0098	10.9034	11.8989	9.60779	9.06058	9.93343	13.7089	9.38703	11.2697	9.47867	12.9685	13.1717	13.5103	13.5517
P61088	UBE2N_HUMAN Ubiquitin-conjugating enzyme E2 N OS=Homo sapiens OX=9606 GN=UBE2N PE=1 SV=1;sp			7	7	7	0.648043	2.41615	0.224883	0.187355	1.33106	14.1121	13.4213	15.8724	15.9331	16.5725	16.4561	15.1358	14.9307	16.9388	16.8483	17.1908	17.6443	17.5151	17.2301	16.0548	16.0007	16.8788	14.2459	14.8705	17.217	15.3356	16.0546	16.3274	16.253	11.8985	10.2926	9.8653	10.332	8.99043	9.91566	12.4347	10.8957	16.2391	15.3201	14.9484	14.95
P12081	HARS1_HUMAN Histidine--tRNA ligase, cytoplasmic OS=Homo sapiens OX=9606 GN=HARS1 PE=1 SV=2			12	12	8	0.647522	1.25013	0.225153	0.42041	1.3302	14.0444	11.26	14.6172	14.1394	14.35	14.3753	15.089	14.5777	13.9763	14.052	14.2428	13.0863	14.1484	13.9095	14.9718	15.2012	13.7404	14.0458	12.8633	12.7858	15.4163	15.1164	14.5163	14.8941	12.0129	11.3757	10.2588	11.6089	10.4894	8.04203	9.82231	10.9464	12.7392	14.5702	15.2444	13.9775
P18124	RL7_HUMAN 60S ribosomal protein L7 OS=Homo sapiens OX=9606 GN=RPL7 PE=1 SV=1			14	14	14	0.645314	2.70054	0.226301	0.153835	1.32654	13.1244	12.5637	16.0339	15.8176	15.7851	15.7754	16.5961	16.6016	16.9979	17.2132	16.359	16.596	17.2774	17.1776	17.0843	16.9762	13.9027	13.2769	14.9075	14.9858	16.8495	16.4744	16.9094	16.3573	9.50071	7.64487	8.65206	11.1596	9.03785	8.34477	13.1216	10.2851	16.1876	15.9794	16.7189	15.7392
Q05682	CALD1_HUMAN Caldesmon OS=Homo sapiens OX=9606 GN=CALD1 PE=1 SV=3			29	29	29	0.645093	2.74962	0.226416	0.14869	1.32617	16.3693	16.234	17.2036	17.1765	16.8422	16.7694	16.6566	16.4197	17.1348	16.9953	16.7889	16.8359	16.1407	15.9147	15.3516	15.3892	17.8973	16.551	17.1123	17.5842	16.4922	16.8357	17.3056	17.335	8.73927	10.9564	9.67499	10.3842	10.3136	15.9688	9.75292	9.90005	15.9183	14.47	10.2281	14.6926
Q15942	ZYX_HUMAN Zyxin OS=Homo sapiens OX=9606 GN=ZYX PE=1 SV=1			17	17	17	0.644424	2.76087	0.226765	0.147535	1.32506	16.8499	16.3289	17.6492	17.6691	17.676	17.6106	16.7059	16.5955	17.4246	17.4628	17.5133	17.5545	17.0965	16.9829	16.2552	16.3238	18.3177	16.6979	17.1408	18.6671	17.1286	17.2593	17.7863	18.0671	11.2437	11.0118	11.9918	10.6558	9.03591	10.196	9.6941	10.4462	16.7785	14.9461	14.0025	15.3427
Q08257	QOR_HUMAN Quinone oxidoreductase OS=Homo sapiens OX=9606 GN=CRYZ PE=1 SV=1			3	3	3	0.642803	1.35726	0.227613	0.390323	1.32237	10.62	9.31992	13.5985	13.6385	12.8393	12.7331	12.9922	12.9987	12.0954	10.1424	12.2762	12.3242	13.6789	13.4624	13.2368	13.2996	11.5363	11.0892	10.2722	12.1841	11.2587	13.5416	10.4131	11.5155	9.91993	10.7789	8.98202	10.0801	8.80446	10.1393	10.9529	10.3294	13.2364	13.5984	13.7386	12.9219
P06312	KV401_HUMAN Immunoglobulin kappa variable 4-1 OS=Homo sapiens OX=9606 GN=IGKV4-1 PE=1 SV=1			4	4	4	0.6428	1.26327	0.227615	0.416599	1.32236	18.601	18.665	17.9717	18.0201	16.9152	16.8944	17.0726	16.9937	16.2839	16.3313	15.7361	15.7889	16.2283	16.3912	16.7789	16.5452	16.803	14.897	16.8686	14.6473	13.0978	12.7172	13.1302	12.7337	16.2019	16.7299	15.9789	16.3655	17.188	15.8795	15.8933	16.2097	15.4285	14.659	14.9296	16.308
P07357	CO8A_HUMAN Complement component C8 alpha chain OS=Homo sapiens OX=9606 GN=C8A PE=1 SV=2			4	4	4	0.642751	-1.11884	0.22764	2.17172	-1.32228	13.2864	12.759	12.4791	12.6127	11.0096	11.3637	11.5804	9.68677	9.90977	11.9531	12.0515	11.3283	9.44494	10.7406	11.8887	12.8767	12.4432	12.1302	13.8264	11.8623	11.2476	10.3469	12.4996	10.3135	11.1617	10.4386	13.6511	13.8197	12.7555	9.87288	9.49389	10.1956	12.5497	12.1844	13.509	10.4212
P53634	CATC_HUMAN Dipeptidyl peptidase 1 OS=Homo sapiens OX=9606 GN=CTSC PE=1 SV=2			2	2	2	0.64067	1.86063	0.228734	0.275356	1.31882	9.92939	10.2142	10.8208	9.57788	10.3825	13.3991	8.98356	9.55271	14.1875	14.4114	13.4759	14.2509	15.1234	15.17	11.3838	11.1618	13.1058	9.03466	11.4853	10.844	9.18889	9.81375	10.7954	10.5081	9.74169	10.4273	11.3023	10.1732	11.0702	9.56398	10.8046	9.1187	9.61878	10.0412	11.2916	11.0107
P50991	TCPD_HUMAN T-complex protein 1 subunit delta OS=Homo sapiens OX=9606 GN=CCT4 PE=1 SV=4			14	14	13	0.639337	1.04129	0.229437	0.485893	1.31661	13.7911	14.0414	14.5877	14.6007	14.8356	14.8056	14.8417	14.784	15.2779	15.0949	14.5968	14.7794	14.8956	14.6498	15.4534	15.2932	14.426	14.4432	14.1176	12.6762	13.9842	15.1609	15.3997	14.6714	14.2902	14.4145	13.9873	13.6975	11.0742	8.86881	9.18958	11.0475	14.5191	15.211	15.1504	15.2104
P06331	HV434_HUMAN Immunoglobulin heavy variable 4-34 OS=Homo sapiens OX=9606 GN=IGHV4-34 PE=1 SV=2;sp			4	4	4	0.639174	1.69528	0.229523	0.308795	1.31634	16.0447	14.6385	15.3876	15.3168	14.7189	14.6433	14.7947	14.7561	13.9837	13.9732	13.042	10.4872	13.9187	10.2856	14.431	14.3375	9.98346	9.22018	14.1508	11.5085	11.1345	11.8499	10.2649	11.0818	15.0195	15.4614	12.5509	9.04786	15.4827	11.037	9.83975	11.2174	13.2357	14.003	11.9106	14.0111
P04080	CYTB_HUMAN Cystatin-B OS=Homo sapiens OX=9606 GN=CSTB PE=1 SV=2			5	5	5	0.639093	2.43107	0.229566	0.185428	1.3162	12.9877	12.8466	16.0201	16.056	16.3421	16.3207	14.5139	14.4277	17.7309	17.6922	17.9684	18.0026	18.111	18.496	17.4425	17.3359	15.2503	13.888	14.8503	15.9788	16.0271	16.7843	16.7058	16.2038	10.0436	11.6179	10.3896	9.31014	11.2068	10.031	12.4794	11.1873	16.7815	15.336	16.5881	16.0095
O15117	FYB1_HUMAN FYN-binding protein 1 OS=Homo sapiens OX=9606 GN=FYB1 PE=1 SV=2			11	11	11	0.63906	1.25803	0.229583	0.418115	1.31615	13.0038	13.027	13.9826	13.7205	13.7404	13.3722	13.3719	13.3919	14.9622	14.6726	14.3855	14.3593	14.6687	14.5632	13.0689	12.8559	14.7352	13.5749	13.7879	13.2858	12.9983	14.1332	14.7869	15.0554	12.3726	10.2825	9.81069	8.22254	10.2077	9.63348	10.9128	9.58018	13.8649	13.1766	12.6677	12.8274
Q8N0U8	VKORL_HUMAN Vitamin K epoxide reductase complex subunit 1-like protein 1 OS=Homo sapiens OX=9606 GN=VKORC1L1 PE=1 SV=2			2	2	2	0.638874	-0.824405	0.229681	1.7708	-1.31584	10.0645	10.0513	10.1711	9.58495	10.5582	11.058	10.9549	11.3814	9.3814	10.5549	9.07211	11.5647	10.1892	10.125	9.42745	10.0853	12.1196	9.74238	10.1485	10.2392	10.4139	12.4191	10.5558	12.8788	11.3968	9.55548	11.4484	11.4507	9.10305	10.8974	9.07552	8.05475	11.3304	11.6577	12.8019	12.331
O00116	ADAS_HUMAN Alkyldihydroxyacetonephosphate synthase, peroxisomal OS=Homo sapiens OX=9606 GN=AGPS PE=1 SV=1			6	6	6	0.638871	1.51508	0.229683	0.349877	1.31583	12.2012	9.554	11.3127	10.8577	13.4972	11.2136	13.553	13.2339	11.4226	11.4022	12.466	10.3991	11.3541	10.4993	12.1251	13.2792	10.2493	12.0922	11.3091	11.3895	12.2713	13.4754	9.07516	12.9924	12.6296	12.0226	11.1635	11.211	7.34339	10.8203	10.0567	9.10919	10.5249	12.5998	13.1987	12.9024
P51858	HDGF_HUMAN Hepatoma-derived growth factor OS=Homo sapiens OX=9606 GN=HDGF PE=1 SV=1			8	7	7	0.636661	1.47981	0.230855	0.358536	1.31216	12.7675	12.8997	11.9657	11.1206	13.2478	12.3438	11.963	11.9552	13.2484	10.8787	13.0064	12.1886	14.5725	13.1221	10.5259	10.9525	13.3021	11.4829	12.6667	11.6678	13.7764	11.7283	13.259	10.2038	10.1475	10.4152	10.0462	10.7846	9.23598	8.74288	9.30627	11.3149	13.4342	12.8936	11.6849	11.0138
P20339	RAB5A_HUMAN Ras-related protein Rab-5A OS=Homo sapiens OX=9606 GN=RAB5A PE=1 SV=2			6	3	3	0.634558	0.751192	0.231975	0.594112	1.30866	10.8606	9.3363	10.3102	10.5691	11.5745	11.6558	9.95131	12.1192	11.1329	12.1153	10.6959	10.9619	12.2407	10.4953	11.892	10.0133	10.19	12.497	11.3205	10.9274	10.7935	9.78624	9.81617	10.0312	11.6767	11.1047	12.5911	11.1073	9.26908	10.1718	9.77769	8.72706	11.5755	13.2403	12.9734	12.9058
P15144	AMPN_HUMAN Aminopeptidase N OS=Homo sapiens OX=9606 GN=ANPEP PE=1 SV=4			7	7	7	0.633807	-2.8229	0.232377	7.07583	-1.30741	9.21842	14.4949	16.0625	16.1921	16.0774	11.5142	14.2632	10.6444	10.02	11.3084	9.38875	18.8083	9.7455	19.3277	18.3975	11.6736	17.7435	10.2297	15.9961	16.6784	9.93684	14.6632	18.5378	18.0466	16.837	17.0588	14.9846	17.5676	13.521	16.8531	17.2963	15.5392	12.4028	16.7715	16.4395	18.8589
Q9H4E7	DEFI6_HUMAN Differentially expressed in FDCP 6 homolog OS=Homo sapiens OX=9606 GN=DEF6 PE=1 SV=1			4	4	4	0.633651	1.37404	0.23246	0.385809	1.30715	14.9775	14.573	15.2919	15.0004	14.7159	15.7601	15.8092	15.8236	15.2035	14.9136	14.9863	15.1827	14.8793	15.7513	15.0284	15.1752	14.8581	10.2133	15.7451	10.3439	14.1551	15.7661	12.2336	10.6524	15.1169	15.3211	11.4171	16.091	13.7067	9.82984	10.7772	11.0311	10.0132	9.70248	14.323	10.7277
Q8IXM2	BAP18_HUMAN Chromatin complexes subunit BAP18 OS=Homo sapiens OX=9606 GN=BAP18 PE=1 SV=1			4	4	4	0.631754	1.33758	0.233478	0.395684	1.30399	9.81823	10.341	12.1037	12.3566	13.6319	10.3138	12.6477	12.6882	12.724	13.0259	14.539	13.8929	13.7457	14.1285	12.611	12.3885	10.4782	10.5921	10.5024	10.758	10.4563	11.8288	12.256	11.7117	12.0166	10.8365	11.4086	11.2058	9.87964	11.19	9.91117	8.82191	12.8812	10.8084	11.0916	11.6133
Q13228	SBP1_HUMAN Methanethiol oxidase OS=Homo sapiens OX=9606 GN=SELENBP1 PE=1 SV=2			6	6	6	0.631664	-1.5806	0.233526	2.99094	-1.30384	8.66527	9.82381	11.288	11.9866	11.3298	10.8053	10.3685	8.11806	8.9554	10.5615	10.6296	10.3659	10.6847	11.0776	10.1885	11.1856	10.0589	10.3987	9.64222	11.9427	10.9831	10.8366	10.8642	9.86901	15.1921	13.89	10.5119	8.75198	10.2812	10.0106	9.48869	9.97238	10.9317	11.1116	11.1536	11.3912
P26641	EF1G_HUMAN Elongation factor 1-gamma OS=Homo sapiens OX=9606 GN=EEF1G PE=1 SV=3			10	10	10	0.631196	1.76307	0.233778	0.294621	1.30306	14.9862	15.0702	15.5402	15.5937	15.6324	15.6404	15.1999	15.2505	15.6232	15.2905	15.4517	15.7109	15.9142	16.0946	15.7092	15.688	15.292	15.1577	14.7278	14.8106	14.942	15.6123	15.7162	15.0831	14.559	14.6525	14.5985	14.9096	9.06512	9.15785	9.16393	9.86135	15.0217	15.6303	15.6984	15.4783
Q96P63	SPB12_HUMAN Serpin B12 OS=Homo sapiens OX=9606 GN=SERPINB12 PE=1 SV=1			4	4	4	0.62928	-1.0806	0.234812	2.11492	-1.29986	8.84333	10.2333	17.0068	16.5156	10.6969	10.8604	10.7342	10.2176	9.74596	10.8626	11.3116	11.2942	10.2388	9.7559	11.1419	12.7038	10.8625	9.59887	10.8231	10.3737	11.1256	11.2863	11.0848	11.0715	9.39967	9.93018	10.7239	16.2678	13.3329	11.324	9.60893	10.3273	10.0886	12.8901	11.8433	9.71394
P29401	TKT_HUMAN Transketolase OS=Homo sapiens OX=9606 GN=TKT PE=1 SV=3			17	17	17	0.628374	1.94866	0.235302	0.259057	1.29835	15.6004	15.7359	16.6024	16.5772	16.765	16.6948	17.0931	17.0225	16.8337	16.8942	16.4587	16.2708	16.7817	17.0806	17.1086	17.1007	15.3834	15.9993	16.1311	15.2772	17.0037	17.3389	16.8495	15.3856	15.5622	15.5207	16.5244	16.745	9.48358	12.0681	11.7359	9.55125	15.2999	16.5281	17.7889	15.7396
P42345	MTOR_HUMAN Serine/threonine-protein kinase mTOR OS=Homo sapiens OX=9606 GN=MTOR PE=1 SV=1			2	2	2	0.627556	0.752511	0.235746	0.59357	1.29699	12.3386	13.4223	11.6534	11.8767	12.0709	10.8793	9.48634	11.255	11.5723	11.7107	10.18	10.7604	10.383	11.9986	11.3291	11.6647	10.3738	9.67813	12.0378	11.4219	10.3904	10.2689	10.3549	11.7142	10.6501	9.98321	10.1822	14.8951	12.3714	10.3456	9.46623	9.95752	10.4078	10.5898	11.1306	11.3007
P62333	PRS10_HUMAN 26S proteasome regulatory subunit 10B OS=Homo sapiens OX=9606 GN=PSMC6 PE=1 SV=1			7	7	7	0.626804	1.8968	0.236154	0.268538	1.29573	15.5011	14.8324	14.8038	11.4664	15.5279	15.0451	14.9749	16.3617	13.8067	15.2899	13.794	13.6221	14.5934	14.2981	14.4828	14.3965	10.2551	14.4641	14.9354	9.88995	15.2283	15.4004	14.8524	10.8993	13.1738	14.3596	14.8526	14.5137	10.0095	10.616	13.9381	10.2899	16.1356	15.0148	15.4909	14.8938
P16401	H15_HUMAN Histone H1.5 OS=Homo sapiens OX=9606 GN=H1-5 PE=1 SV=3			11	11	11	0.626385	2.99365	0.236382	0.125551	1.29504	15.6518	14.9957	18.6941	18.757	18.7221	18.5989	18.8717	18.9059	19.3881	19.3756	18.9157	19.2274	19.546	19.3543	19.0302	18.9546	17.2324	16.1561	17.5747	18.2914	18.8469	19.0838	19.3949	18.3199	12.9096	11.6308	9.32004	13.5423	8.99604	10.1525	14.0529	9.48567	18.6817	17.7346	19.0505	17.4873
P01009	A1AT_HUMAN Alpha-1-antitrypsin OS=Homo sapiens OX=9606 GN=SERPINA1 PE=1 SV=3			35	35	35	0.622755	-1.42528	0.238366	2.68567	-1.28897	20.5875	20.1317	18.3375	18.1528	17.163	17.1277	17.0838	16.9923	15.9	15.8112	16.0488	15.3816	16.6117	16.7259	15.4336	15.3657	19.1549	19.2338	20.4197	18.3661	17.016	16.3335	17.4519	16.1669	19.9565	20.2418	20.3281	21.302	20.0556	20.4823	20.6804	21.2239	18.7711	17.7699	17.3399	19.7571
P51665	PSMD7_HUMAN 26S proteasome non-ATPase regulatory subunit 7 OS=Homo sapiens OX=9606 GN=PSMD7 PE=1 SV=2			3	3	3	0.622674	0.850687	0.238411	0.554521	1.28884	10.8154	9.17601	12.8949	12.3483	12.2101	11.5057	12.3355	12.1865	11.8115	11.9547	12.129	10.9302	13.0081	12.8562	12.1242	12.4515	12	10.8682	10.4293	10.0228	11.3231	12.8205	12.1529	11.5915	10.2148	9.65841	11.6607	10.2057	9.86215	10.3069	9.67282	10.0452	12.1529	12.3402	12.2486	12.5395
P18031	PTN1_HUMAN Tyrosine-protein phosphatase non-receptor type 1 OS=Homo sapiens OX=9606 GN=PTPN1 PE=1 SV=1			9	9	9	0.621248	-1.46312	0.239195	2.75704	-1.28645	14.0319	14.0538	14.8429	14.8651	14.8696	15.0631	14.7328	14.2542	10.368	10.2209	14.7491	14.6884	11.0087	11.5069	14.6472	14.8879	12.1542	14.7172	13.5497	11.317	14.2845	15.5101	14.6388	15.2192	14.3624	14.3395	12.6055	13.6559	15.34	9.36526	16.2579	17.568	14.0224	15.5066	16.0586	15.341
P62244	RS15A_HUMAN 40S ribosomal protein S15a OS=Homo sapiens OX=9606 GN=RPS15A PE=1 SV=2			7	7	7	0.620998	1.29658	0.239333	0.40709	1.28604	13.1096	12.4617	15.147	15.2641	15.4133	15.2972	15.7177	15.5949	16.3828	16.2541	15.4969	15.6429	16.3843	16.3647	16.0269	15.8971	13.6458	13.2571	13.9957	12.8178	15.4962	15.601	15.7185	14.9301	11.7837	11.4279	11.2018	11.9257	14.0288	10.0256	13.4322	10.314	15.1753	15.5804	15.7477	15.2003
P00450	CERU_HUMAN Ceruloplasmin OS=Homo sapiens OX=9606 GN=CP PE=1 SV=1			39	39	39	0.620603	-2.42925	0.23955	5.38613	-1.28538	17.5493	17.2365	14.8045	14.7095	11.0859	9.91651	12.6828	12.3538	10.6294	10.4302	9.86397	11.1472	10.29	10.7565	9.86807	10.5323	14.2458	15.3991	16.8715	11.7079	11.7556	10.0489	10.6995	10.397	17.523	18.0172	19.1247	18.3764	16.3499	14.2705	14.7036	14.6254	14.2152	13.9114	13.6924	16.2466
P18621	RL17_HUMAN 60S ribosomal protein L17 OS=Homo sapiens OX=9606 GN=RPL17 PE=1 SV=3			7	7	7	0.620375	2.15201	0.239676	0.224999	1.28499	12.144	11.0372	15.084	14.8825	15.2807	15.2098	15.9176	15.7765	16.6454	16.6178	15.8027	15.9653	16.434	16.1548	16.3861	16.2554	10.8271	12.9134	15.093	12.0109	16.3305	16.2771	16.2108	15.6307	11.2549	9.75064	9.25004	10.2714	10.8068	10.782	9.05083	9.10376	15.6508	15.3537	16.4201	15.4713
P05388	RLA0_HUMAN 60S acidic ribosomal protein P0 OS=Homo sapiens OX=9606 GN=RPLP0 PE=1 SV=1;sp			8	8	8	0.619966	1.76325	0.239902	0.294584	1.28431	13.5713	13.393	14.3076	14.4409	15.6256	15.6665	15.7888	15.8189	14.5794	14.542	14.8537	15.3332	15.0042	15.3599	15.3518	15.5897	13.5639	13.5491	14.6057	13.8082	15.9824	15.4756	14.86	14.4913	9.91385	11.5524	8.82495	9.74563	10.5935	10.2383	8.91223	9.25121	14.6056	15.5963	16.1063	15.123
P09110	THIK_HUMAN 3-ketoacyl-CoA thiolase, peroxisomal OS=Homo sapiens OX=9606 GN=ACAA1 PE=1 SV=2			2	2	2	0.619946	1.1264	0.239913	0.458057	1.28428	11.1475	10.545	10.716	11.0854	10.9189	11.7641	12.0717	10.9	12.013	10.0466	10.787	10.8023	11.8161	10.9416	10.213	10.7727	10.4025	10.8269	11.8895	11.3671	12.0204	10.7564	11.0717	11.1989	11.2841	11.5981	10.314	10.7441	7.61609	9.18882	10.2362	11.3354	10.4143	10.2341	11.9524	11.1292
P00367	DHE3_HUMAN Glutamate dehydrogenase 1, mitochondrial OS=Homo sapiens OX=9606 GN=GLUD1 PE=1 SV=2;sp			18	18	18	0.619628	1.77644	0.240089	0.291903	1.28375	13.7877	13.1999	14.8977	14.9284	15.4767	15.3829	15.7369	15.7111	14.6928	14.7105	15.2963	14.821	14.7973	15.1368	15.4577	15.4753	11.5963	13.7894	13.7362	11.2167	15.7539	15.5944	15.2425	13.6525	14.1311	13.4703	12.7741	10.8857	8.96269	10.0902	11.7442	11.1577	14.1168	14.5447	15.76	14.3398
P62993	GRB2_HUMAN Growth factor receptor-bound protein 2 OS=Homo sapiens OX=9606 GN=GRB2 PE=1 SV=1			10	10	10	0.617556	1.76499	0.241237	0.294229	1.28028	14.7133	14.4733	14.6274	14.6358	14.7408	14.691	14.5653	14.3575	15.4184	15.6988	15.9292	15.9434	16.0384	16.4274	14.8931	14.8596	15.066	14.8281	14.4975	15.1484	14.3669	15.3288	16.0036	15.711	13.7462	12.41	10.9688	13.6208	8.82654	9.15891	10.8944	9.77907	15.3083	14.4196	14.1514	15.0143
P20020	AT2B1_HUMAN Plasma membrane calcium-transporting ATPase 1 OS=Homo sapiens OX=9606 GN=ATP2B1 PE=1 SV=4;sp			3	3	3	0.617178	-1.07867	0.241447	2.11209	-1.27965	9.31567	9.78518	12.9069	13.0015	10.7597	8.66089	12.6397	9.70267	12.4972	12.3987	12.1536	11.1117	11.8294	11.776	12.5134	13.7118	11.7089	11.3768	11.0571	11.2159	10.6402	12.2629	11.2161	10.1908	12.1553	10.631	10.3906	9.60461	13.7489	10.9741	10.6402	10.7163	12.6426	12.293	11.8889	11.188
P62753	RS6_HUMAN 40S ribosomal protein S6 OS=Homo sapiens OX=9606 GN=RPS6 PE=1 SV=1			6	6	6	0.61709	2.64879	0.241496	0.159454	1.2795	13.2158	13.4996	16.0816	16.2187	16.1255	16.0462	16.5136	16.5786	17.0739	17.1504	16.0811	15.8228	16.7592	16.9215	16.9366	17.0586	15.0044	14.1904	15.843	15.6257	16.9595	16.4838	16.8439	16.4123	8.87988	11.0822	9.88328	14.2809	9.26632	10.0639	12.1416	10.3721	15.614	16.108	16.6231	16.2702
A0A0C4DH38	HV551_HUMAN Immunoglobulin heavy variable 5-51 OS=Homo sapiens OX=9606 GN=IGHV5-51 PE=3 SV=1			3	3	2	0.616998	-1.74417	0.241547	3.35002	-1.27934	15.3382	15.5914	13.9639	14.0192	14.1792	14.1819	14.537	14.5964	10.7135	10.8167	10.0457	10.4106	9.84262	11.8552	13.03	13.3624	14.8676	13.8568	15.2514	12.184	13.1024	11.3953	10.6483	9.05813	15.1111	15.6998	14.8867	15.9221	15.7453	9.5779	11.0927	9.26809	12.4863	14.207	14.034	13.5274
P47914	RL29_HUMAN 60S ribosomal protein L29 OS=Homo sapiens OX=9606 GN=RPL29 PE=1 SV=2			2	2	2	0.616284	1.91216	0.241945	0.265694	1.27815	11.2398	10.4275	14.8583	14.6698	14.9994	14.6765	14.8725	14.6175	15.7536	15.5188	14.9823	14.9396	16.1306	15.7806	15.6988	15.8059	11.6795	10.4427	14.3615	10.4529	15.2991	15.7192	16.0794	14.8075	11.3614	9.1938	10.0629	9.48548	10.1467	9.78873	10.1091	11.0548	14.6068	13.2246	15.0035	13.9376
Q9BUQ8	DDX23_HUMAN Probable ATP-dependent RNA helicase DDX23 OS=Homo sapiens OX=9606 GN=DDX23 PE=1 SV=3			4	4	4	0.616134	0.892827	0.242028	0.538558	1.2779	10.2913	9.46359	10.7602	11.2173	10.5925	13.0019	11.7	11.3496	10.9984	10.6491	9.72544	10.9013	12.509	11.0193	10.4773	12.5028	11.0393	9.93438	10.6884	11.2962	10.7226	11.3453	12.0508	10.5938	8.99923	9.84348	9.03615	10.7781	9.06934	9.06667	10.2074	9.73583	11.1942	12.0625	12.9124	10.4168
Q07666	KHDR1_HUMAN KH domain-containing, RNA-binding, signal transduction-associated protein 1 OS=Homo sapiens OX=9606 GN=KHDRBS1 PE=1 SV=1			3	3	3	0.61502	1.35084	0.24265	0.392064	1.27603	9.81896	10.0006	13.0337	12.5076	11.9922	10.5788	13.2764	12.5337	13.2982	12.946	13.4286	11.2364	13.2829	13.8414	13.5848	13.3902	10.8867	9.87521	12.365	11.3339	12.913	14.1211	12.6992	11.6639	10.9454	10.6895	10.7221	10.6711	8.62944	9.14022	11.1116	10.1491	10.3616	12.7261	14.199	12.5461
P39656	OST48_HUMAN Dolichyl-diphosphooligosaccharide--protein glycosyltransferase 48 kDa subunit OS=Homo sapiens OX=9606 GN=DDOST PE=1 SV=4			12	12	11	0.614946	1.99825	0.242691	0.250303	1.27591	15.2312	15.3177	14.6044	14.4961	15.0737	15.1188	15.5278	15.5063	16.553	15.6102	14.8557	15.2325	15.2072	14.8207	15.1531	15.1855	13.8018	15.4118	14.4565	10.6969	15.0498	15.5653	14.4367	15.2461	15.8006	15.5608	15.3576	14.2042	8.2539	9.99474	9.12964	9.36044	14.6839	15.6494	15.8977	15.8364
P06744	G6PI_HUMAN Glucose-6-phosphate isomerase OS=Homo sapiens OX=9606 GN=GPI PE=1 SV=4			19	19	18	0.614867	1.17329	0.242735	0.443409	1.27578	15.5344	15.6368	16.2968	16.352	16.2974	16.2588	16.5637	16.5117	16.5355	16.6127	16.504	16.9295	16.5925	16.793	17.0199	16.9199	15.4767	16.087	15.4281	15.8408	16.4466	16.8601	16.5892	16.1274	15.5258	15.269	15.4762	16.9136	11.9887	9.84764	9.87044	10.0075	15.8954	16.7408	16.9798	16.0608
O60313	OPA1_HUMAN Dynamin-like 120 kDa protein, mitochondrial OS=Homo sapiens OX=9606 GN=OPA1 PE=1 SV=3			6	6	6	0.614823	0.788066	0.24276	0.57912	1.2757	11.7309	12.4146	12.5649	10.3916	12.1448	11.2936	14.3993	12.831	11.8799	11.2748	12.8792	12.7978	11.4862	11.9182	11.7753	11.3137	10.1046	12.1103	9.6246	11.4528	12.9652	13.4431	11.6758	11.731	10.786	10.2472	10.3798	9.17357	11.2298	7.46353	11.088	9.51199	10.0263	10.5348	13.2076	10.6495
P26599	PTBP1_HUMAN Polypyrimidine tract-binding protein 1 OS=Homo sapiens OX=9606 GN=PTBP1 PE=1 SV=1			11	11	9	0.613981	1.43108	0.243231	0.370853	1.27429	13.6879	13.2994	14.6407	15.1297	15.3102	15.3471	15.5223	15.5285	15.4937	15.4658	15.1672	15.3319	15.7159	15.4821	15.5895	15.5652	13.4291	13.2121	14.7256	11.227	15.4933	15.2477	14.6021	14.9438	10.1778	10.122	12.7379	13.0847	14.2726	14.4448	15.33	16.8305	14.7315	14.3814	15.4752	14.2214
Q14847	LASP1_HUMAN LIM and SH3 domain protein 1 OS=Homo sapiens OX=9606 GN=LASP1 PE=1 SV=2			12	12	12	0.613917	1.99831	0.243267	0.250293	1.27419	16.758	16.5577	17.6845	17.4926	17.5716	17.501	17.1121	16.5845	17.6345	17.9748	17.7475	17.4101	17.901	17.9185	17.1163	17.2849	17.6254	16.549	16.8213	18.4782	17.3063	17.9515	18.1012	18.0869	14.8865	10.4466	13.7009	14.9843	10.3455	9.28021	10.1528	12.7769	17.1761	16.15	16.0345	16.5998
P54619	AAKG1_HUMAN 5-AMP-activated protein kinase subunit gamma-1 OS=Homo sapiens OX=9606 GN=PRKAG1 PE=1 SV=1			3	3	3	0.613109	1.38452	0.24372	0.383017	1.27283	10.9228	10.4081	10.8622	11.0361	11.7208	11.0445	12.6316	12.551	15.6709	11.1441	12.7028	12.9564	10.6897	11.3266	13.0308	12.8345	11.0096	11.2603	9.92851	11.1319	10.9339	13.0488	12.2582	12.2962	11.8803	11.2179	10.9782	10.2216	9.79382	10.1601	12.0461	9.18683	10.7149	13.2986	13.2341	12.5951
Q9H0U3	MAGT1_HUMAN Magnesium transporter protein 1 OS=Homo sapiens OX=9606 GN=MAGT1 PE=1 SV=1			5	5	5	0.612769	-1.23846	0.243911	2.35947	-1.27226	12.8267	9.87931	13.1216	14.8784	12.2374	11.9342	13.1948	13.6118	11.0496	12.3212	12.2662	12.1187	10.2826	11.2683	13.5321	10.3825	11.2724	12.8704	10.892	10.8527	13.3493	13.7116	14.1678	15.1601	11.0651	10.6392	14.0372	10.9624	13.5634	12.3836	10.218	9.59433	14.9376	14.244	15.2844	15.0732
Q00839	HNRPU_HUMAN Heterogeneous nuclear ribonucleoprotein U OS=Homo sapiens OX=9606 GN=HNRNPU PE=1 SV=6			18	18	18	0.61145	1.54936	0.244653	0.341662	1.27005	15.419	15.4206	16.5363	16.5416	16.5064	16.5679	17.1256	17.0727	17.451	17.4422	16.9025	16.7963	17.0218	17.0048	17.4738	17.4997	15.5504	15.3643	16.2585	15.7332	17.0609	16.9412	17.1658	16.4724	14.6559	14.4134	14.5289	15.1112	11.3315	11.2234	15.1894	11.961	16.6524	16.9921	17.3098	16.8712
P09429	HMGB1_HUMAN High mobility group protein B1 OS=Homo sapiens OX=9606 GN=HMGB1 PE=1 SV=3			15	15	14	0.611249	1.77852	0.244766	0.291482	1.26971	14.6325	13.1341	17.143	17.0578	16.5508	16.5193	17.1561	17.0004	17.7108	17.645	17.8112	17.5141	18.7395	18.873	16.8282	16.8266	15.3597	14.5334	15.3064	12.842	17.4206	17.822	16.6392	16.2262	13.7546	11.7638	10.1038	11.1248	11.9719	11.4541	11.4957	12.1321	17.1426	16.1322	17.3256	16.6662
O95721	SNP29_HUMAN Synaptosomal-associated protein 29 OS=Homo sapiens OX=9606 GN=SNAP29 PE=1 SV=1			3	3	3	0.610063	1.19448	0.245435	0.436944	1.26772	12.427	12.4099	13.4607	12.8859	12.9331	13.0925	12.3552	12.5401	12.271	13.1223	14.3829	13.1391	12.4504	13.1911	13.1227	13.1098	11.291	12.347	10.7923	14.3017	13.348	13.5101	13.8461	14.458	10.4385	9.86596	10.3743	9.34468	8.76586	8.76859	10.4344	10.1421	12.7862	12.3821	11.7033	10.81
P30273	FCERG_HUMAN High affinity immunoglobulin epsilon receptor subunit gamma OS=Homo sapiens OX=9606 GN=FCER1G PE=1 SV=1			3	3	3	0.609367	1.63721	0.245829	0.321478	1.26656	13.3099	11.8016	13.1619	13.3918	13.9155	14.0818	13.7083	13.8217	13.9816	13.6487	12.976	13.4887	13.1376	12.81	13.213	13.3243	15.0004	13.2278	13.5625	14.312	12.9989	13.2667	13.6259	13.4965	9.59217	10.3104	10.2734	10.6147	9.08162	10.5242	11.463	9.09606	13.0714	13.1403	13.2402	12.8647
P42677	RS27_HUMAN 40S ribosomal protein S27 OS=Homo sapiens OX=9606 GN=RPS27 PE=1 SV=3			4	4	3	0.607655	2.37424	0.2468	0.192878	1.26368	14.3982	14.2638	15.8882	16.1311	15.6975	15.6938	15.7638	15.6086	17.1705	17.1437	16.3015	15.6175	16.7571	16.6836	16.7199	16.6003	15.6557	14.6909	15.3975	15.9677	16.3334	16.2211	16.8368	15.5893	12.3828	11.1642	10.8333	12.1247	7.93638	10.4826	9.41329	10.4236	15.8496	16.2415	16.6754	15.7841
P84098	RL19_HUMAN 60S ribosomal protein L19 OS=Homo sapiens OX=9606 GN=RPL19 PE=1 SV=1			5	5	5	0.60497	2.41534	0.24833	0.187461	1.25917	14.3691	14.3284	16.2535	16.143	16.0941	16.0848	16.6806	16.4606	16.7951	16.5455	16.8244	15.9972	16.5353	16.1679	16.7337	17.0161	15.3436	14.0026	15.8793	15.9226	16.9584	16.9415	16.7247	16.1712	9.04447	11.8482	10.4667	10.0556	10.141	9.83813	10.5343	10.9383	16.1777	15.7806	16.9613	15.9876
Q14141	SEPT6_HUMAN Septin-6 OS=Homo sapiens OX=9606 GN=SEPTIN6 PE=1 SV=4			11	11	6	0.604692	0.866554	0.248489	0.548455	1.2587	15.1248	14.8341	15.383	15.4603	15.7806	15.6705	15.2778	15.3384	14.4984	14.4077	15.3057	15.1409	15.0149	15.2005	15.1265	15.2963	14.8228	14.4303	14.5922	14.8117	15.0119	15.4428	14.8694	14.9038	15.1782	14.2335	14.592	14.3139	12.0706	10.2784	9.60384	10.4658	14.1072	14.7611	15.2053	14.4839
Q15149	PLEC_HUMAN Plectin OS=Homo sapiens OX=9606 GN=PLEC PE=1 SV=3			74	74	74	0.603023	-0.761348	0.249446	1.69507	-1.2559	14.8087	14.6679	15.1128	13.983	15.0495	14.8867	15.8672	15.9097	14.5849	14.3332	15.2978	14.7852	13.3108	13.3741	15.3736	15.4601	13.5535	15.5893	15.3813	13.1148	15.4919	15.8911	14.6152	16.0265	15.1597	14.0943	13.7505	13.2837	15.6289	9.3308	13.1754	15.2166	16.1651	16.3323	16.7165	16.5513
Q14558	KPRA_HUMAN Phosphoribosyl pyrophosphate synthase-associated protein 1 OS=Homo sapiens OX=9606 GN=PRPSAP1 PE=1 SV=2			3	2	2	0.602976	-0.675259	0.249473	1.59688	-1.25582	9.41431	11.1279	10.5722	9.52698	9.3515	10.1492	12.1665	11.3707	10.2572	11.4056	9.402	11.9787	11.4138	10.4795	10.8098	11.2147	11.5469	9.6788	9.95842	10.837	10.2066	11.9304	10.353	10.5426	11.2075	10.6908	10.9038	11.5306	10.0127	9.25964	9.80325	10.3195	10.9486	12.1715	13.1109	11.2226
O00151	PDLI1_HUMAN PDZ and LIM domain protein 1 OS=Homo sapiens OX=9606 GN=PDLIM1 PE=1 SV=4			14	14	14	0.597598	2.03509	0.252582	0.243993	1.24677	17.8261	17.7811	17.8674	17.792	18.1792	18.1667	17.3681	17.3363	17.8167	17.8395	18.0957	18.3767	17.042	17.0777	16.8801	16.8271	18.8726	17.8587	17.5528	19.3053	17.7086	18.1105	18.4409	18.7377	12.8828	13.9763	12.4481	13.2007	11.6688	12.5406	12.3547	10.7584	17.2717	15.8903	15.0609	15.8055
P62263	RS14_HUMAN 40S ribosomal protein S14 OS=Homo sapiens OX=9606 GN=RPS14 PE=1 SV=3			6	6	6	0.596753	2.08258	0.253074	0.236092	1.24534	11.0206	10.3495	14.6671	14.4231	15.0594	15.0678	15.6804	15.6626	15.6236	15.516	14.9108	14.0822	15.2737	15.0777	15.5378	15.4683	10.216	12.3547	14.2287	13.7259	15.6577	15.9872	15.2087	14.6821	10.7866	10.1959	10.9728	11.3365	9.66905	8.83983	11.626	8.9938	14.4793	14.3689	15.4965	14.5476
P42574	CASP3_HUMAN Caspase-3 OS=Homo sapiens OX=9606 GN=CASP3 PE=1 SV=2			5	5	5	0.596398	1.25144	0.253281	0.420029	1.24475	11.967	9.73589	12.9959	12.5487	12.8689	12.3628	12.1515	11.5938	12.7161	10.0787	12.6997	11.6049	10.1483	11.7812	11.0096	12.0668	10.4685	12.9749	11.6823	12.1272	10.2043	13.0721	13.4062	12.699	11.8529	9.78468	9.25129	9.22363	8.26861	10.0432	9.9306	10.666	12.5739	12.4262	10.1628	12.3267
Q6UWP8	SBSN_HUMAN Suprabasin OS=Homo sapiens OX=9606 GN=SBSN PE=1 SV=2			6	6	6	0.59638	-1.39319	0.253291	2.62659	-1.24472	9.83904	8.65463	11.2155	11.0455	10.9324	10.9467	9.80358	9.78004	11.1372	11.2394	10.9423	9.93772	10.3949	12.0084	11.3051	11.0944	10.782	10.4389	10.2161	11.6626	10.3835	10.9958	10.3713	10.3174	11.7066	11.6322	9.08247	8.73309	15.7083	10.7447	10.6579	10.2888	11.2649	10.0676	11.2982	10.2965
Q02318	CP27A_HUMAN Sterol 26-hydroxylase, mitochondrial OS=Homo sapiens OX=9606 GN=CYP27A1 PE=1 SV=1			4	4	4	0.594128	0.896723	0.254608	0.537105	1.24092	12.6754	12.1681	10.0505	9.83658	9.87228	12.2335	12.4843	12.0652	10.8578	11.7029	11.1416	11.9613	12.7657	10.3385	13.36	13.5355	10.9464	10.8688	10.8953	9.8305	10.749	11.0203	12.4685	9.66326	10.0478	10.0018	9.27281	10.4895	9.84713	8.88367	10.7346	10.1524	11.64	11.0723	14.4369	9.40756
O75190	DNJB6_HUMAN DnaJ homolog subfamily B member 6 OS=Homo sapiens OX=9606 GN=DNAJB6 PE=1 SV=2			2	2	2	0.593855	-1.16932	0.254768	2.24906	-1.24046	9.7628	9.36925	13.0288	13.3738	12.8107	10.6385	12.2278	10.3216	12.7544	12.8671	9.5469	13.4006	11.9484	12.9143	12.0582	11.9325	13.3372	11.7603	11.8583	13.7504	12.3134	12.6301	13.0535	12.4133	10.9274	9.19277	8.33977	9.2863	14.0326	15.2188	9.65691	14.3945	14.3315	10.7735	12.4671	13.1251
Q96HC4	PDLI5_HUMAN PDZ and LIM domain protein 5 OS=Homo sapiens OX=9606 GN=PDLIM5 PE=1 SV=5			6	6	6	0.593697	1.07144	0.254861	0.475844	1.24019	12.6678	13.0667	13.3565	13.3072	14.0549	14.0624	13.4384	13.2859	14.3492	13.6646	13.982	10.9971	13.4622	13.4941	12.9938	12.7864	14.0512	12.7056	13.3895	14.7535	12.4412	13.813	14.1989	14.1145	13.3224	12.8249	10.659	10.3751	9.93528	10.1848	10.2507	9.88095	13.0604	13.2413	12.2567	12.1093
Q9NVI7	ATD3A_HUMAN ATPase family AAA domain-containing protein 3A OS=Homo sapiens OX=9606 GN=ATAD3A PE=1 SV=2;sp			6	6	3	0.593045	0.878627	0.255244	0.543885	1.23909	13.0347	9.26975	12.1287	10.8547	11.7472	11.7979	13.5561	13.3692	12.4556	10.3571	12.3942	9.67684	12.5214	12.3365	13.042	12.5009	11.8881	10.3386	11.9043	10.3602	12.442	13.4437	14.2136	13.7822	11.9105	13.4707	10.7753	9.17058	9.23919	9.16861	10.3656	9.57032	12.3258	13.4785	14.0471	13.0877
O60506	HNRPQ_HUMAN Heterogeneous nuclear ribonucleoprotein Q OS=Homo sapiens OX=9606 GN=SYNCRIP PE=1 SV=2			10	7	7	0.592032	1.19685	0.25584	0.436227	1.23738	14.7978	14.9039	14.4765	14.2493	15.2294	14.8308	16.0286	15.7657	15.1691	14.7669	13.8924	14.61	15.1697	11.244	14.3653	15.3995	11.311	16.1603	15.4159	13.2586	16.3185	14.7022	13.7766	14.0179	13.5552	9.85646	18.5012	13.5678	15.0513	8.78863	9.77739	9.02724	13.2373	12.7207	15.3438	14.3711
P18669	PGAM1_HUMAN Phosphoglycerate mutase 1 OS=Homo sapiens OX=9606 GN=PGAM1 PE=1 SV=2			11	11	11	0.591795	1.70184	0.255979	0.307394	1.23698	14.8964	14.0693	15.4946	15.3914	15.5394	15.3365	14.9674	14.682	15.062	15.0714	16.0464	15.7955	16.1626	15.9946	15.3532	15.8071	14.6825	14.9385	14.4061	14.688	15.3131	16.0374	15.6128	14.5624	14.6981	14.1731	13.6241	13.1236	8.9621	9.09726	9.35758	11.0098	14.9106	15.2199	15.875	15.071
Q02978	M2OM_HUMAN Mitochondrial 2-oxoglutarate/malate carrier protein OS=Homo sapiens OX=9606 GN=SLC25A11 PE=1 SV=3			11	11	11	0.591561	1.24443	0.256117	0.422075	1.23659	12.968	13.1179	13.4122	13.2031	13.5122	13.6014	14.7023	14.5038	13.6672	13.3963	13.8645	13.7218	13.6873	13.9015	14.6362	14.5087	10.4547	13.574	12.8875	11.4899	14.0581	14.2089	14.3271	14.091	12.8511	13.2889	13.6316	10.0416	9.82237	9.66712	9.3578	9.89084	13.885	14.6496	15.2707	14.5473
P40121	CAPG_HUMAN Macrophage-capping protein OS=Homo sapiens OX=9606 GN=CAPG PE=1 SV=2			11	11	10	0.590977	1.05709	0.256462	0.4806	1.2356	14.4046	14.4089	14.212	13.8191	14.6838	14.3813	13.3865	13.1668	16.0264	15.9677	14.7606	14.2769	17.5396	17.4983	15.0458	14.9495	15.315	14.498	16.0348	15.9659	15.7598	15.3031	15.6321	12.6904	12.7753	10.6435	13.5926	15.2176	14.5495	9.17058	10.6251	10.231	14.633	13.2059	15.4794	13.4335
P02753	RET4_HUMAN Retinol-binding protein 4 OS=Homo sapiens OX=9606 GN=RBP4 PE=1 SV=3			4	4	4	0.590905	0.963923	0.256505	0.512661	1.23548	16.7271	16.7633	15.9875	15.9287	14.9549	14.9463	14.2964	15.0087	15.4346	15.7435	15.8986	15.9125	15.9679	16.3758	15.9057	16.0258	15.9355	14.449	16.1428	15.1886	13.5388	13.2217	13.0952	12.4581	15.669	16.3403	16.1589	15.5524	15.8341	14.5884	11.1009	15.3799	13.0585	13.8064	13.497	14.2354
O43914	TYOBP_HUMAN TYRO protein tyrosine kinase-binding protein OS=Homo sapiens OX=9606 GN=TYROBP PE=1 SV=1			2	2	2	0.590857	1.27032	0.256533	0.414568	1.2354	11.7323	10.2906	10.1299	10.1008	9.28081	10.3934	11.1491	9.45119	14.103	14.1491	13.0623	11.2247	12.8049	13.1858	12.452	12.7424	10.3318	9.27248	10.1218	10.5032	11.8886	12.7955	11.2137	10.6939	10.9477	10.813	10.0021	10.6214	9.24608	9.12835	10.2951	8.07832	11.1354	10.8191	10.9746	11.5
P41567	EIF1_HUMAN Eukaryotic translation initiation factor 1 OS=Homo sapiens OX=9606 GN=EIF1 PE=1 SV=1;sp			3	3	3	0.589663	1.18157	0.257239	0.440871	1.23338	9.60738	14.2332	10.9025	10.5078	10.5706	11.0844	11.9116	11.1691	13.1206	11.7633	13.1989	12.227	12.6976	13.033	12.3805	12.0012	11.6441	10.9337	13.0527	12.2852	10.7976	11.2207	12.4451	11.3493	9.05938	9.97119	9.6239	12.3881	9.03171	9.16598	8.98021	10.2295	11.0547	11.7023	11.423	11.6883
A0A0B4J1Y9	HV372_HUMAN Immunoglobulin heavy variable 3-72 OS=Homo sapiens OX=9606 GN=IGHV3-72 PE=3 SV=1			4	3	3	0.587398	1.62919	0.258584	0.32327	1.22955	15.1266	14.9682	15.4647	15.3944	14.5352	14.44	14.66	14.5872	11.3885	11.6976	9.90747	11.1133	10.9241	11.5101	11.4077	11.5432	10.2888	9.77181	12.2091	10.6209	11.2349	10.5765	11.0203	11.9271	9.60114	11.1468	8.97893	10.1634	14.4038	9.86823	9.35781	15.4008	11.2934	10.4116	10.4294	10.5759
A0A0C4DH68	KV224_HUMAN Immunoglobulin kappa variable 2-24 OS=Homo sapiens OX=9606 GN=IGKV2-24 PE=3 SV=1;sp			4	4	3	0.58658	1.40639	0.259072	0.377254	1.22817	16.8182	16.6015	16.4421	16.88	15.4006	15.6552	15.1802	15.1265	14.4622	14.0998	13.7967	14.4238	14.9426	14.96	14.5846	14.5572	15.5431	12.9505	15.0737	14.0313	10.4609	10.9591	12.1444	9.62936	14.0747	14.9626	13.8226	15.6296	15.4814	13.5223	14.5667	14.8478	14.4374	14.0671	13.2564	14.5815
P40925	MDHC_HUMAN Malate dehydrogenase, cytoplasmic OS=Homo sapiens OX=9606 GN=MDH1 PE=1 SV=4			8	8	8	0.586278	2.01	0.259252	0.248273	1.22766	15.4351	15.9888	16.4424	16.4392	16.2872	16.2623	16.3767	16.3207	16.4569	16.5209	16.3626	16.6423	16.9679	16.8605	16.6682	16.722	15.8537	15.4877	16.1984	15.5418	16.43	16.2758	16.5383	15.9572	14.8774	14.5609	14.8892	16.034	8.67495	11.2559	9.45554	10.9937	15.548	15.8239	16.1811	15.4946
P02743	SAMP_HUMAN Serum amyloid P-component OS=Homo sapiens OX=9606 GN=APCS PE=1 SV=2			7	7	7	0.585928	-0.872995	0.259461	1.83146	-1.22707	14.9786	14.9135	14.6613	14.7063	13.2262	13.3993	13.6039	13.4987	14.629	14.6192	14.3142	14.6421	15.0891	15.3086	14.935	14.8753	16.4252	14.5907	16.1807	14.4549	14.1464	13.8018	14.0375	12.742	14.524	15.121	14.3523	13.4694	16.811	13.0812	13.2647	14.8305	14.862	15.2301	14.6721	15.5438
Q9Y5S2	MRCKB_HUMAN Serine/threonine-protein kinase MRCK beta OS=Homo sapiens OX=9606 GN=CDC42BPB PE=1 SV=2			3	3	3	0.585741	-1.52008	0.259573	2.86807	-1.22675	9.77459	9.84586	10.3297	11.5693	10.6149	11.2694	12.0625	10.7289	10.2812	11.0383	9.56607	11.2983	11.3656	10.2791	9.48749	11.8543	10.6928	9.90954	10.6798	10.364	14.1068	10.742	11.7931	13.4775	15.0304	14.4692	15.3183	10.8014	9.69163	10.3855	8.49204	9.76505	10.6243	14.2244	13.6604	14.0343
Q9BSJ8	ESYT1_HUMAN Extended synaptotagmin-1 OS=Homo sapiens OX=9606 GN=ESYT1 PE=1 SV=1			19	19	19	0.585265	-0.896012	0.259857	1.86091	-1.22595	14.3543	14.2827	14.2736	14.2281	14.4556	14.3993	15.328	15.1732	11.9861	11.0908	14.3246	14.0761	11.2734	11.9547	14.3704	14.2989	13.9372	14.7526	13.7813	13.6537	14.2683	14.6148	13.6248	14.3906	13.8052	13.6039	9.50777	12.7298	13.4834	13.1454	10.3181	10.5442	14.0726	14.349	14.8914	14.3898
P10301	RRAS_HUMAN Ras-related protein R-Ras OS=Homo sapiens OX=9606 GN=RRAS PE=1 SV=1			5	5	5	0.585221	0.848944	0.259884	0.555191	1.22587	13.1451	13.6829	10.0858	10.266	12.2892	10.0833	13.2693	11.8833	10.9148	10.5154	12.5573	10.8847	11.6572	10.3695	10.9509	11.112	9.70918	12.92	11.8543	10.8758	11.1956	11.812	10.6241	11.1364	12.6112	11.8425	10.6289	9.83183	10.5964	9.48462	9.50462	11.1713	11.6507	13.386	14.4766	12.5694
P54709	AT1B3_HUMAN Sodium/potassium-transporting ATPase subunit beta-3 OS=Homo sapiens OX=9606 GN=ATP1B3 PE=1 SV=1			3	3	2	0.584367	-0.681239	0.260395	1.60352	-1.22443	10.2841	10.0112	10.7758	10.2843	11.437	12.3247	12.2282	12.5329	10.7195	10.6264	10.8656	11.0037	10.8923	10.9041	12.1646	10.2211	12.0805	11.9722	10.0942	10.5172	10.4573	12.2246	11.0843	11.427	12.9196	12.9914	10.0248	9.52677	11.4466	9.65306	9.87544	10.5492	10.6684	13.2197	14.1787	13.0759
P20292	AL5AP_HUMAN Arachidonate 5-lipoxygenase-activating protein OS=Homo sapiens OX=9606 GN=ALOX5AP PE=1 SV=2			2	2	2	0.583846	-1.66566	0.260708	3.17259	-1.22355	9.79692	10.5199	11.8139	8.99691	12.5092	9.88001	13.8321	13.5278	10.4994	11.4112	11.7217	10.7065	11.197	12.7457	14.074	11.7575	10.7494	9.88361	12.3867	11.6365	13.9781	14.112	12.9699	14.0226	14.7123	14.6242	13.1875	10.0038	9.28177	9.26379	10.5944	9.43646	14.6098	14.3967	14.5346	14.4779
P04432	KVD39_HUMAN Immunoglobulin kappa variable 1D-39 OS=Homo sapiens OX=9606 GN=IGKV1D-39 PE=3 SV=2;sp			2	1	1	0.582802	0.987175	0.261335	0.504465	1.22178	14.2411	14.3409	11.4553	10.711	11.103	10.8716	12.0442	11.7161	10.7339	12.2422	11.1187	11.8939	10.4375	11.3407	9.87532	10.8563	10.5467	10.3323	13.3228	10.6558	10.4425	11.1432	10.3639	10.9684	11.4426	12.2955	12.8441	11.194	10.4782	8.29591	11.3258	10.683	10.2985	10.3621	10.3146	10.079
P27635	RL10_HUMAN 60S ribosomal protein L10 OS=Homo sapiens OX=9606 GN=RPL10 PE=1 SV=4			6	6	6	0.579755	1.6593	0.263175	0.316593	1.21662	12.491	12.6379	13.728	12.7885	15.1785	15.1483	15.2476	15.8227	14.5031	14.7873	13.3918	12.9805	13.7582	13.9731	14.4964	14.2301	12.2704	13.6034	14.9347	13.5881	15.6777	14.7531	13.1833	13.858	10.0631	10.5671	11.4005	10.0969	9.79624	11.1028	10.1933	9.54802	13.8096	14.0767	14.9766	13.2725
B0I1T2	MYO1G_HUMAN Unconventional myosin-Ig OS=Homo sapiens OX=9606 GN=MYO1G PE=1 SV=2			18	18	18	0.579664	1.6616	0.26323	0.316088	1.21646	10.8199	9.30776	14.2654	14.296	15.3717	14.9413	16.1305	16.3285	14.0822	13.7703	14.7731	14.0338	13.2681	13.6306	14.6001	14.6163	11.9939	9.29207	12.1351	12.1488	13.619	15.1027	13.4617	14.3987	10.0413	10.0059	11.3583	11.853	9.0968	9.70363	9.91839	10.8022	13.8685	15.2533	16.2896	14.2643
Q13510	ASAH1_HUMAN Acid ceramidase OS=Homo sapiens OX=9606 GN=ASAH1 PE=1 SV=5			6	6	6	0.577354	1.53499	0.264634	0.345082	1.21254	12.6535	12.3404	13.192	13.0478	13.0827	13.3824	12.4397	11.7636	15.1713	15.353	13.904	14.1538	15.9327	15.9204	14.1943	14.1753	14.1062	13.5689	13.8794	12.8185	14.3036	13.1753	13.6198	12.5093	13.4856	13.2655	11.9668	11.2301	9.24042	9.95327	9.06013	8.9747	12.2394	11.946	13.9504	12.8444
P07741	APT_HUMAN Adenine phosphoribosyltransferase OS=Homo sapiens OX=9606 GN=APRT PE=1 SV=2			7	7	7	0.575718	1.88852	0.265633	0.270084	1.20977	14.8186	14.8792	15.8672	15.9785	16.034	16.0433	15.2881	15.1995	16.0863	16.1082	16.3556	16.6485	16.6748	16.8259	15.5932	15.608	15.9542	14.771	14.9695	16.0989	15.5678	15.8751	15.6755	15.4863	14.7415	14.6359	14.3183	13.943	8.70507	11.8417	9.4615	9.27716	15.1059	15.6353	15.3531	15.3143
P00505	AATM_HUMAN Aspartate aminotransferase, mitochondrial OS=Homo sapiens OX=9606 GN=GOT2 PE=1 SV=3			9	9	8	0.575258	1.46048	0.265914	0.363372	1.20899	13.2284	13.5469	14.2723	14.3373	14.6122	14.4977	14.8763	14.9277	14.7488	14.7682	14.6905	14.8634	14.6559	14.8662	15.0095	14.9824	13.6253	13.8287	13.3432	14.1266	14.1396	14.7913	14.7383	13.599	13.7409	13.6288	12.9353	12.514	8.75569	8.45437	9.02963	9.96775	13.9928	15.0738	15.013	14.3432
P59998	ARPC4_HUMAN Actin-related protein 2/3 complex subunit 4 OS=Homo sapiens OX=9606 GN=ARPC4 PE=1 SV=3			8	8	8	0.574573	1.77514	0.266334	0.292166	1.20782	16.3916	16.5524	16.8418	16.9687	17.3438	17.4422	16.8193	17.0314	16.795	16.8953	16.9135	17.3427	17.1853	17.1201	17.4306	17.3297	16.8301	16.6399	16.2667	16.3728	15.9827	17.1729	17.5001	16.6433	16.4315	16.478	16.4492	16.3558	10.0397	10.8661	14.2829	10.7798	16.485	17.2018	16.7163	16.7758
Q9Y2B0	CNPY2_HUMAN Protein canopy homolog 2 OS=Homo sapiens OX=9606 GN=CNPY2 PE=1 SV=1			2	2	2	0.573118	1.49331	0.267228	0.355197	1.20535	11.9338	10.2216	12.1346	11.6999	12.4068	11.0274	11.2394	10.9157	13.1028	11.4639	13.7486	12.3507	14.009	13.6061	11.4725	12.3476	13.3821	12.1591	13.1661	12.6024	13.3046	13.7783	13.5311	13.3216	9.57626	10.1951	11.2958	10.5681	8.27992	10.3229	9.29025	9.21747	12.3061	11.6283	11.8301	12.7329
P52272	HNRPM_HUMAN Heterogeneous nuclear ribonucleoprotein M OS=Homo sapiens OX=9606 GN=HNRNPM PE=1 SV=3			22	22	22	0.572381	1.19733	0.267682	0.436082	1.2041	14.0639	14.4016	15.3239	15.0011	16.0154	16.0275	16.4273	16.4546	15.7434	15.731	15.5908	15.0047	16.1404	16.0761	15.3027	15.3317	13.9463	14.5718	15.6219	14.55	16.4241	15.958	15.0911	14.906	13.6649	13.7051	11.2505	14.997	11.8637	10.0659	11.3426	13.9871	15.5683	15.6993	16.3892	15.4879
Q9NZ45	CISD1_HUMAN CDGSH iron-sulfur domain-containing protein 1 OS=Homo sapiens OX=9606 GN=CISD1 PE=1 SV=1			2	2	2	0.571511	1.06615	0.268219	0.477592	1.20262	12.9676	10.0698	12.0945	11.8203	11.1158	12.1427	12.7716	12.4778	10.7399	10.7527	12.7223	11.6876	13.522	12.683	12.8172	9.67957	10.0297	10.2095	9.92018	10.4661	12.6495	13.4784	13.1308	9.49517	10.0143	9.49463	11.6499	9.78176	10.2244	10.0778	10.2262	10.8174	12.183	12.2564	13.481	10.1764
Q9UL46	PSME2_HUMAN Proteasome activator complex subunit 2 OS=Homo sapiens OX=9606 GN=PSME2 PE=1 SV=4			7	7	7	0.571241	1.20249	0.268385	0.434525	1.20216	14.3744	14.0869	14.0357	13.9784	13.8197	13.6785	13.1641	13.2604	14.3235	14.2372	14.7233	14.7564	15.3467	15.3799	13.6405	13.5714	14.1855	14.1799	14.2104	14.1764	13.5823	14.5076	14.9197	13.7081	13.5519	12.6511	10.1485	14.2432	10.0355	9.57436	9.88417	10.46	14.9626	13.9858	13.8864	14.5685
O43768	ENSA_HUMAN Alpha-endosulfine OS=Homo sapiens OX=9606 GN=ENSA PE=1 SV=1			4	4	3	0.57065	2.13073	0.268751	0.228342	1.20116	13.1239	12.2254	14.2824	14.4242	15.5967	14.7849	14.2009	13.9843	15.5892	15.7909	15.5936	15.6128	15.1644	15.4199	13.6257	14.0529	16.4735	13.8792	15.0924	16.5513	14.8609	14.5098	15.4353	15.1252	8.91287	10.8209	9.71206	9.36544	9.52929	10.1873	10.7275	8.86794	13.9128	12.7487	12.1791	12.8033
O95865	DDAH2_HUMAN N(G),N(G)-dimethylarginine dimethylaminohydrolase 2 OS=Homo sapiens OX=9606 GN=DDAH2 PE=1 SV=1			3	3	3	0.570099	1.29487	0.269092	0.407573	1.20022	12.1836	9.04067	11.8705	11.9151	12.4401	12.3521	11.1163	10.6299	12.5729	12.6186	13.3221	13.1818	12.0843	11.0673	11.6194	11.5277	10.8364	11.1147	10.9446	11.6225	13.9313	12.4361	11.1044	12.3053	9.52789	10.2958	8.42822	9.66399	8.61464	8.93748	10.9668	10.0259	12.2166	11.9226	11.4931	10.5203
Q07020	RL18_HUMAN 60S ribosomal protein L18 OS=Homo sapiens OX=9606 GN=RPL18 PE=1 SV=2			6	6	6	0.570082	2.4719	0.269103	0.180254	1.20019	13.0564	13.2607	16.5722	16.5894	16.7457	16.7526	16.9338	17.1412	17.5019	17.5834	16.9479	17.1355	17.3731	17.3855	17.5006	17.5224	14.2045	14.3497	15.9148	15.3546	17.4781	17.3022	17.3764	17.0206	10.8539	11.7852	10.3144	13.7526	9.16343	9.84891	15.4569	10.1913	16.7869	16.5572	17.3989	16.8337
Q96FZ7	CHMP6_HUMAN Charged multivesicular body protein 6 OS=Homo sapiens OX=9606 GN=CHMP6 PE=1 SV=3			2	2	2	0.569529	1.04747	0.269446	0.483816	1.19925	12.7881	10.6359	13.1407	13.4366	13.1221	11.2417	13.93	13.9295	12.825	12.7775	13.2946	12.4917	11.6411	10.5778	13.6209	13.3397	12.5987	13.0287	13.3029	10.2059	12.8457	13.2553	12.9631	13.5774	9.90094	11.8408	10.3733	10.8925	9.63857	9.57374	9.29003	9.33689	12.749	12.3308	13.3511	13.2011
P22626	ROA2_HUMAN Heterogeneous nuclear ribonucleoproteins A2/B1 OS=Homo sapiens OX=9606 GN=HNRNPA2B1 PE=1 SV=2			20	20	20	0.567256	2.38563	0.270859	0.191361	1.19538	15.4114	15.0754	17.2353	17.1583	16.9608	17.0047	16.795	16.8198	17.4181	17.557	17.0904	17.1276	18.2083	18.4716	17.1744	17.1853	16.1238	15.2883	15.985	16.0351	17.2277	17.1351	16.8506	15.9721	14.9647	14.3578	12.8375	15.2819	7.9865	10.6349	13.5072	9.51998	16.7675	16.7998	16.9294	16.5505
O15400	STX7_HUMAN Syntaxin-7 OS=Homo sapiens OX=9606 GN=STX7 PE=1 SV=4			5	5	5	0.56718	2.03416	0.270907	0.24415	1.19525	14.3238	13.8061	15.1173	15.1152	14.9405	14.8079	14.706	14.5688	16.0459	16.0551	15.6819	15.9374	15.3878	15.4566	14.9155	14.8082	15.0165	14.2787	14.2938	15.387	14.8114	15.0066	15.2672	16.0127	13.3872	12.7075	10.9183	13.4468	7.37678	14.5814	9.98067	10.8737	15.1098	14.3003	13.7285	14.2393
P04233	HG2A_HUMAN HLA class II histocompatibility antigen gamma chain OS=Homo sapiens OX=9606 GN=CD74 PE=1 SV=3			4	4	4	0.566886	1.31308	0.27109	0.402461	1.19475	11.1905	10.3535	11.1609	10.4112	11.9929	10.2922	12.2639	12.3673	14.1239	14.0587	12.4218	11.8099	13.908	12.5982	13.3828	13.5158	12.869	12.5095	11.6912	11.0014	13.4995	12.8876	12.9492	9.4116	9.10554	10.0958	10.948	13.1686	10.52	10.1411	11.3614	9.75476	11.4597	12.2404	12.9296	12.847
P18077	RL35A_HUMAN 60S ribosomal protein L35a OS=Homo sapiens OX=9606 GN=RPL35A PE=1 SV=2			5	5	5	0.56672	1.82782	0.271194	0.28169	1.19447	10.1685	10.2573	13.501	13.8576	13.8499	13.6208	14.4975	14.568	15.197	15.2217	13.708	14.7231	15.3049	14.9465	14.9683	14.8566	11.0927	10.6646	13.4101	11.5357	14.3525	14.4934	14.7166	13.7088	9.18069	9.77787	9.83351	9.18336	10.6196	9.46411	13.2126	11.294	13.7658	13.8391	13.9465	13.6757
P11233	RALA_HUMAN Ras-related protein Ral-A OS=Homo sapiens OX=9606 GN=RALA PE=1 SV=1			5	2	2	0.566293	0.596842	0.271461	0.6612	1.19374	10.8569	9.92517	10.4789	10.7717	10.287	10.6886	12.2338	12.1331	10.8965	11.6148	10.6467	10.2591	10.5319	9.97636	11.5706	11.6992	9.70989	9.5018	10.341	11.1541	10.8245	12.6945	10.8967	10.1115	10.472	10.6179	10.9884	9.72808	8.52543	9.377	9.54001	10.0923	10.6994	13.8471	12.7988	12.9916
P01859	IGHG2_HUMAN Immunoglobulin heavy constant gamma 2 OS=Homo sapiens OX=9606 GN=IGHG2 PE=1 SV=2			13	9	6	0.565699	0.937418	0.271832	0.522167	1.19273	20.6185	20.7498	20.187	20.0251	20.1131	20.0371	19.6977	19.9566	18.2335	18.1237	17.4872	17.4333	18.5898	18.5404	19.2072	19.3086	20.2143	18.8686	20.5469	19.0758	17.2142	15.4342	15.5028	13.3329	17.8365	18.0829	18.4714	19.1963	19.0336	10.3694	13.7738	16.3994	17.9581	18.4575	17.838	18.154
P46776	RL27A_HUMAN 60S ribosomal protein L27a OS=Homo sapiens OX=9606 GN=RPL27A PE=1 SV=2			4	4	4	0.564949	1.99784	0.272302	0.250375	1.19145	11.8668	11.5724	15.238	15.2648	15.1851	15.0787	15.4992	15.4458	16.8939	16.9094	15.9657	16.4177	16.6865	16.7253	16.5029	16.4656	13.7833	13.1037	14.5643	14.0276	15.9302	16.2286	16.1006	15.5892	10.2928	11.4847	10.5297	11.4407	10.538	8.73961	14.5263	9.89139	15.2569	15.0728	15.6506	15.127
Q9P035	HACD3_HUMAN Very-long-chain (3R)-3-hydroxyacyl-CoA dehydratase 3 OS=Homo sapiens OX=9606 GN=HACD3 PE=1 SV=2			5	5	5	0.564577	-1.26257	0.272535	2.39923	-1.19082	10.2109	9.99144	10.6245	9.99577	10.7474	11.1006	12.3774	10.0506	11.3476	11.4769	12.2058	11.6355	9.69849	10.5716	10.8262	11.4964	10.9088	11.2684	11.325	10.8774	11.6385	12.3759	11.1243	12.9522	11.7663	9.87132	9.53945	11.7842	9.53602	9.79204	9.13846	10.8054	14.9687	14.7285	16.0122	15.0034
Q9Y2X7	GIT1_HUMAN ARF GTPase-activating protein GIT1 OS=Homo sapiens OX=9606 GN=GIT1 PE=1 SV=2			6	6	5	0.564537	1.17436	0.272561	0.44308	1.19075	11.8293	11.2808	12.996	11.1833	13.2875	12.7951	14.4467	14.0488	11.2517	10.3299	12.9381	11.0787	10.4144	10.8073	11.4242	12.728	10.6966	12.0125	11.5997	12.4238	11.8651	12.7244	12.6939	13.4557	11.3592	9.98982	9.16125	10.3507	7.69611	9.82996	9.48903	10.3177	10.99	13.2664	13.1592	12.5576
Q99497	PARK7_HUMAN Parkinson disease protein 7 OS=Homo sapiens OX=9606 GN=PARK7 PE=1 SV=2			8	8	8	0.564237	2.17691	0.272749	0.221149	1.19024	16.79	16.4663	16.6207	16.8645	16.4269	16.3242	15.0579	15.7501	17.2013	17.8378	17.2577	17.3343	18.2499	17.8862	16.7903	16.7756	17.3941	16.6419	16.3173	18.0263	16.3793	16.6759	17.8694	16.9529	15.061	14.9068	13.4769	14.3218	8.87523	15.6671	15.9215	14.3394	17.2409	16.3744	15.2425	16.6357
P02750	A2GL_HUMAN Leucine-rich alpha-2-glycoprotein OS=Homo sapiens OX=9606 GN=LRG1 PE=1 SV=2			9	9	9	0.562898	-1.86345	0.273591	3.63877	-1.18795	13.6912	13.5088	14.1141	14.1178	13.6487	13.4099	11.5035	6.19661	11.634	10.9765	11.6754	11.3535	10.8	10.1219	10.3588	10.8192	16.0893	13.0405	16.7519	14.6834	10.0778	12.0268	9.79806	12.1707	14.1397	14.5639	14.1133	11.897	17.5379	20.4749	21.5515	18.4404	13.6899	14.9146	10.8726	14.8747
Q8N1Q1	CAH13_HUMAN Carbonic anhydrase 13 OS=Homo sapiens OX=9606 GN=CA13 PE=1 SV=1			2	2	2	0.561674	0.965859	0.274363	0.511973	1.18587	10.1015	10.2742	11.2728	9.51569	13.1509	14.2814	13.9174	13.5834	11.5898	10.4737	13.1879	12.9169	10.3621	11.4337	9.46135	11.5041	10.7665	12.281	13.6637	10.4813	10.8113	10.8363	11.6346	9.7483	10.5319	8.96118	10.1067	12.6179	8.4732	9.84176	11.7689	10.6976	11.0932	11.4343	10.159	10.5102
Q16719	KYNU_HUMAN Kynureninase OS=Homo sapiens OX=9606 GN=KYNU PE=1 SV=1			4	4	4	0.56058	1.1912	0.275055	0.437938	1.184	13.478	13.2563	12.0703	9.9972	12.8288	10.3743	13.1961	10.9046	9.72974	10.9575	10.7967	10.2796	10.0983	10.8601	13.1092	12.8787	9.96375	10.4455	13.4065	10.7483	10.9424	13.8594	10.6328	10.4786	11.1621	10.2998	10.5149	8.49018	8.54611	9.72376	8.86144	11.3251	11.0983	10.94	16.1479	11.4022
Q13557	KCC2D_HUMAN Calcium/calmodulin-dependent protein kinase type II subunit delta OS=Homo sapiens OX=9606 GN=CAMK2D PE=1 SV=3			5	3	3	0.560385	0.861261	0.275179	0.550471	1.18366	11.6402	10.1099	11.3919	11.6822	11.5007	10.594	12.8173	12.666	12.3909	11.915	12.3725	11.1254	12.4521	10.2601	12.3182	12.1819	10.1779	9.355	10.8541	10.0879	12.7968	9.9125	11.3927	12.1672	9.41903	12.9786	10.0563	9.74254	12.0686	9.99237	10.2903	10.3443	11.2112	11.3644	10.969	10.5529
P11310	ACADM_HUMAN Medium-chain specific acyl-CoA dehydrogenase, mitochondrial OS=Homo sapiens OX=9606 GN=ACADM PE=1 SV=1			6	6	6	0.560195	-0.52979	0.275299	1.44372	-1.18334	12.3024	12.0525	12.7363	12.7845	11.9001	11.959	12.5108	11.6299	12.9929	10.0845	13.5899	11.7521	13.6273	13.5427	13.0661	13.0006	13.2836	13.9975	13.1366	11.5942	13.1203	13.5806	13.2442	12.2987	13.328	12.904	12.3229	8.67058	14.0443	14.5267	14.0165	13.629	12.4011	13.0599	13.2823	13.2111
P32969	RL9_HUMAN 60S ribosomal protein L9 OS=Homo sapiens OX=9606 GN=RPL9 PE=1 SV=1			5	5	5	0.560051	1.78311	0.275391	0.290556	1.18309	12.7383	12.1206	14.7573	14.6602	14.8092	14.8444	15.4183	14.6234	16.0635	16.0654	15.255	15.5303	15.8736	16.0753	15.9541	15.9196	10.4557	13.3567	13.5006	12.8181	15.981	15.3988	15.4412	15.0293	10.0566	8.5974	10.4573	10.0363	14.3547	10.0337	9.75211	8.71634	14.5923	14.4221	15.133	14.6312
P14780	MMP9_HUMAN Matrix metalloproteinase-9 OS=Homo sapiens OX=9606 GN=MMP9 PE=1 SV=3			12	12	12	0.559306	-1.76753	0.275863	3.40471	-1.18182	7.57758	10.9401	10.8864	10.1474	10.1219	10.476	9.62505	7.46254	11.1585	10.8529	10.6108	11.5492	10.3379	10.112	10.9336	12.0726	10.3862	10.0853	10.4018	10.9656	10.3338	9.10737	10.8413	9.15333	16.2615	16.9103	13.5557	11.4877	10.256	10.8574	9.78623	10.3034	10.5949	9.23254	10.4619	9.53261
O14745	NHRF1_HUMAN Na(+)/H(+) exchange regulatory cofactor NHE-RF1 OS=Homo sapiens OX=9606 GN=SLC9A3R1 PE=1 SV=4			11	11	11	0.558873	1.82627	0.276139	0.281993	1.18108	14.1264	14.1418	15.0871	15.005	15.1713	14.9767	14.3506	14.3261	16.0811	16.1237	16.363	16.5063	16.6396	16.673	14.7851	14.6678	15.3745	14.5229	14.452	16.1767	14.652	14.9421	16.2017	16.1445	12.7594	9.30139	11.7545	12.2371	9.10433	9.12613	12.2152	9.31713	16.5015	14.7865	14.4141	15.2515
P82979	SARNP_HUMAN SAP domain-containing ribonucleoprotein OS=Homo sapiens OX=9606 GN=SARNP PE=1 SV=3			7	7	7	0.557078	2.08752	0.277282	0.235285	1.17802	9.47556	11.301	14.6412	14.7525	14.7853	14.9437	14.4251	14.4177	15.9673	16.074	15.7791	15.94	16.1857	16.1594	15.2093	14.9974	12.0806	9.74348	11.7004	11.2719	14.541	15.3213	15.491	14.7588	9.57061	13.279	11.809	9.43462	10.1018	9.45716	8.71784	10.35	13.7857	13.0085	14.0849	12.8393
Q9Y6C9	MTCH2_HUMAN Mitochondrial carrier homolog 2 OS=Homo sapiens OX=9606 GN=MTCH2 PE=1 SV=1			2	2	2	0.557076	0.845867	0.277283	0.556376	1.17801	9.89791	9.84398	10.3	10.4322	11.9987	9.88894	11.8758	11.8518	10.2348	12.0936	11.6795	12.0274	12.5807	11.5796	11.7811	11.5959	10.2216	10.2388	10.8751	11.0045	11.0817	11.3299	12.095	10.0943	9.79818	9.68783	10.3178	10.3427	9.28303	11.715	9.27823	9.7398	11.2762	11.8498	12.7609	11.6934
P17858	PFKAL_HUMAN ATP-dependent 6-phosphofructokinase, liver type OS=Homo sapiens OX=9606 GN=PFKL PE=1 SV=6			15	12	12	0.556272	1.424	0.277797	0.372678	1.17664	13.2075	13.4375	13.9686	13.9557	14.2701	14.232	14.8417	14.4424	13.4533	13.7771	13.9781	13.5121	12.6014	13.0632	14.6901	14.6144	9.82572	13.6767	12.2821	11.1025	14.202	15.0892	13.9772	14.2915	13.1495	13.0887	13.4762	12.1392	9.12897	9.30589	8.90211	9.85117	13.4892	14.6932	15.1603	14.6395
P07108	ACBP_HUMAN Acyl-CoA-binding protein OS=Homo sapiens OX=9606 GN=DBI PE=1 SV=2			6	6	6	0.555114	2.07722	0.278539	0.236971	1.17466	13.3587	12.8395	14.9259	15.0384	15.902	15.6047	14.2635	14.0862	16.3212	15.9379	16.9779	16.9958	14.6874	15.1431	15.1416	15.1501	15.4901	13.1168	13.0703	16.5984	13.8511	14.0383	14.2412	15.0272	9.97558	10.79	10.3068	10.1985	9.13088	9.37652	9.89484	10.9179	16.5028	14.697	15.1141	14.5243
O43678	NDUA2_HUMAN NADH dehydrogenase [ubiquinone] 1 alpha subcomplex subunit 2 OS=Homo sapiens OX=9606 GN=NDUFA2 PE=1 SV=3			2	2	2	0.554499	-0.949611	0.278934	1.93135	-1.17361	11.1709	10.8574	10.2452	10.6394	9.91083	11.0135	12.4175	11.5609	10.1622	11.6553	11.6514	11.3221	10.7922	11.0926	10.2736	11.5469	10.6691	11.5173	11.9346	10.3524	13.9034	10.7715	11.2484	10.8884	10.4287	9.92394	9.77822	10.7678	10.3301	9.62013	9.26855	10.275	11.9619	9.55463	12.4216	10.7239
O14791	APOL1_HUMAN Apolipoprotein L1 OS=Homo sapiens OX=9606 GN=APOL1 PE=1 SV=5			6	6	6	0.554434	1.43898	0.278975	0.368828	1.17349	15.0965	14.4585	14.3786	14.4389	13.511	13.4013	13.8284	13.731	13.8384	13.8143	13.5803	14.0377	14.1923	14.1555	14.162	14.2536	14.9799	13.0321	14.5002	12.4551	12.7819	13.2551	12.3681	11.6221	13.9381	14.1191	14.0363	15.8871	8.81403	14.9284	13.871	14.5056	13.089	12.9988	12.7865	13.3548
P02671	FIBA_HUMAN Fibrinogen alpha chain OS=Homo sapiens OX=9606 GN=FGA PE=1 SV=2			58	58	58	0.554074	-0.636915	0.279207	1.555	-1.17288	20.7522	19.9993	20.6202	20.6516	19.7838	19.7996	19.8219	19.7187	20.0957	20.1648	19.5218	19.7419	20.1811	20.1854	20.1127	20.085	21.2924	20.4979	21.5894	20.3095	20.4633	20.3199	20.1463	19.6776	20.0616	20.1639	21.9571	22.1733	22.3954	21.5283	21.6773	22.396	19.9879	19.8921	20.9132	20.0359
P60903	S10AA_HUMAN Protein S100-A10 OS=Homo sapiens OX=9606 GN=S100A10 PE=1 SV=2			3	3	3	0.553563	2.56255	0.279536	0.169276	1.172	13.6873	14.6257	16.2673	15.7585	16.9963	16.9004	15.7096	15.4797	16.2919	16.1223	17.6003	15.9688	16.6303	17.005	16.2598	16.2079	15.9598	14.6674	15.9043	16.5086	16.3504	16.3634	16.1636	15.0364	9.34124	10.6294	9.39056	9.58018	8.37879	8.11817	9.83884	12.8119	16.6643	16.6867	16.2542	16.4348
P37837	TALDO_HUMAN Transaldolase OS=Homo sapiens OX=9606 GN=TALDO1 PE=1 SV=2			9	9	9	0.552043	1.88023	0.280516	0.27164	1.1694	15.8516	15.0004	15.5928	15.8641	15.7885	15.6488	15.2727	15.3372	16.178	16.1594	16.0929	16.7691	16.7009	16.6679	16.3385	16.2886	15.7796	16.3106	15.5468	15.5977	15.7562	16.189	15.7443	15.5967	15.522	15.1023	15.8119	15.5639	8.61808	10.0477	10.746	9.78891	15.5718	15.0577	15.6877	16.1113
A0A075B6S5	KV127_HUMAN Immunoglobulin kappa variable 1-27 OS=Homo sapiens OX=9606 GN=IGKV1-27 PE=3 SV=1			2	1	1	0.551692	0.911309	0.280742	0.531702	1.1688	13.0809	13.1283	11.5268	11.0084	9.40043	11.7204	10.4415	10.6568	10.7548	11.6138	10.751	11.4738	11.0044	11.1988	10.5762	10.8509	10.7598	10.5477	10.2286	11.1064	9.90062	10.8194	10.7083	10.3431	9.37739	10.9792	9.56936	9.51554	9.51374	10.1717	9.46793	8.74821	11.1924	10.7961	10.5213	11.0104
P16402	H13_HUMAN Histone H1.3 OS=Homo sapiens OX=9606 GN=H1-3 PE=1 SV=2			11	3	3	0.551656	2.57909	0.280766	0.167346	1.16874	16.9236	16.7488	20.7715	20.7855	20.3373	20.4527	20.6288	20.4821	21.1919	21.0611	20.2274	21.0156	21.0673	20.7454	20.3686	20.904	18.6376	16.3472	18.7333	19.628	21.2182	21.3113	21.3563	20.6532	13.8176	11.5229	10.2827	12.7618	12.3637	11.129	9.79423	9.72689	20.4676	19.7804	19.6873	19.1727
P20618	PSB1_HUMAN Proteasome subunit beta type-1 OS=Homo sapiens OX=9606 GN=PSMB1 PE=1 SV=2			7	7	7	0.551144	1.39126	0.281097	0.381232	1.16786	13.9899	14.1754	15.4903	15.2266	15.4017	15.3868	15.454	15.2105	14.8918	14.7269	15.7101	15.4923	15.6524	15.6873	15.5953	15.6911	14.4955	14.5562	14.851	14.343	14.96	15.8628	15.6828	14.6897	14.294	14.0588	9.51057	13.9922	9.57056	14.3108	13.8386	13.1926	14.6435	15.5793	15.7908	14.6661
P54727	RD23B_HUMAN UV excision repair protein RAD23 homolog B OS=Homo sapiens OX=9606 GN=RAD23B PE=1 SV=1			4	4	4	0.551088	1.94782	0.281133	0.259208	1.16776	13.1392	13.3504	13.0414	14.2123	14.3674	14.3621	12.7674	12.8841	14.2766	14.2516	14.278	14.9273	15.0984	14.8301	13.2998	13.0127	14.5335	13.2743	13.6083	14.933	13.5658	13.7206	14.3021	14.8875	8.98744	9.08136	10.2305	9.79125	8.69565	10.0257	10.4656	10.8378	15.5806	13.8773	12.8245	14.378
P36871	PGM1_HUMAN Phosphoglucomutase-1 OS=Homo sapiens OX=9606 GN=PGM1 PE=1 SV=3			20	20	20	0.550028	1.34746	0.28182	0.392983	1.16595	14.4618	14.2747	15.2052	15.0319	15.4322	15.1825	15.6694	15.5552	14.4617	14.2184	14.8548	14.0131	12.4753	12.541	15.2612	15.2187	12.2956	13.6966	13.9446	11.5849	14.1339	14.6514	15.1337	15.4381	13.9003	13.4912	12.474	12.5353	9.57813	10.3813	10.8935	9.87408	14.3936	14.8642	15.0538	14.4848
P02730	B3AT_HUMAN Band 3 anion transport protein OS=Homo sapiens OX=9606 GN=SLC4A1 PE=1 SV=3			18	18	18	0.549965	-2.28047	0.281861	4.85836	-1.16584	9.32789	10.0129	10.0838	9.53337	7.68993	7.72717	9.76675	8.15376	10.8343	10.0143	10.3161	10.7562	11.3378	9.74196	8.51649	8.61291	11.1009	9.71898	7.97505	11.2901	12.3218	9.15053	11.5324	11.6667	17.7616	17.5823	15.2987	11.7085	7.89432	9.99429	9.82326	9.31476	11.3109	11.278	11.9285	12.4295
P04083	ANXA1_HUMAN Annexin A1 OS=Homo sapiens OX=9606 GN=ANXA1 PE=1 SV=2			21	21	21	0.549659	1.85388	0.28206	0.276647	1.16532	15.2405	15.0787	16.632	16.6683	16.83	16.8942	17.246	17.2501	16.9427	16.9111	16.5474	16.145	16.3782	16.3445	17.0263	17.1677	15.6642	15.0486	16.0023	16.3733	17.1819	16.9532	16.2221	15.6179	14.9652	15.164	15.1743	17.1939	9.21735	8.96965	8.97191	10.7132	15.4411	16.1131	17.2328	15.9958
P62424	RL7A_HUMAN 60S ribosomal protein L7a OS=Homo sapiens OX=9606 GN=RPL7A PE=1 SV=2			10	10	10	0.549525	2.5009	0.282147	0.176666	1.16509	11.9795	10.843	15.5868	15.4842	15.966	15.8034	16.3171	16.2707	16.9929	16.8579	15.9159	16.3992	16.9295	16.864	16.6607	16.5781	14.3815	13.0895	15.0147	14.7565	16.3832	16.1555	16.7963	15.6878	9.48993	9.82037	10.4374	10.0189	8.53882	11.488	15.1965	9.222	16.037	15.4725	15.9383	15.5634
Q58FF8	H90B2_HUMAN Putative heat shock protein HSP 90-beta 2 OS=Homo sapiens OX=9606 GN=HSP90AB2P PE=1 SV=2			6	1	1	0.548104	1.0407	0.283071	0.486092	1.16265	12.2951	12.7409	11.4816	9.80225	11.0806	10.3044	8.63818	11.4401	10.772	11.8016	8.60354	12.2411	10.7688	11.6516	10.1396	10.4767	8.82883	13.2811	12.3518	10.0701	10.6706	11.7247	10.7327	10.9205	12.847	13.0287	10.2128	10.5073	9.02505	9.53461	10.9094	10.1609	9.57052	11.5106	12.8139	11.2989
P42765	THIM_HUMAN 3-ketoacyl-CoA thiolase, mitochondrial OS=Homo sapiens OX=9606 GN=ACAA2 PE=1 SV=2			9	9	9	0.547357	1.67482	0.283559	0.313205	1.16137	12.4574	12.5773	14.2943	14.1215	14.0904	14.1148	14.2378	13.8889	14.1301	13.3161	14.4627	13.1431	15.7516	15.7153	14.7354	14.3807	13.0186	12.3973	13.605	10.9639	14.8589	14.7053	13.9499	13.1396	12.4193	10.7271	11.4715	13.0921	8.08728	10.2172	9.82968	10.2418	13.7787	13.8104	14.5371	13.2458
O75533	SF3B1_HUMAN Splicing factor 3B subunit 1 OS=Homo sapiens OX=9606 GN=SF3B1 PE=1 SV=3			9	9	9	0.544087	1.22034	0.285702	0.429182	1.15575	9.90758	11.2478	12.0222	13.3088	13.2207	12.4025	14.377	14.1087	12.6436	12.2909	12.92	12.7805	13.6946	13.6808	14.1143	14.4273	11.0057	14.3819	12.5385	10.4014	13.5736	13.7898	12.4027	12.19	10.7696	9.25343	13.66	10.1092	9.53998	10.4167	10.8958	10.4587	10.8424	13.1754	14.1292	12.7189
Q15027	ACAP1_HUMAN Arf-GAP with coiled-coil, ANK repeat and PH domain-containing protein 1 OS=Homo sapiens OX=9606 GN=ACAP1 PE=1 SV=1			4	4	4	0.543481	1.12497	0.286101	0.458512	1.15471	13.1113	12.6095	10.9962	9.46456	11.2776	11.3117	12.8796	13.8283	11.4965	10.9135	11.1359	11.0187	11.3335	10.5997	10.7585	10.5817	9.82403	14.7987	10.2984	11.3645	11.2046	10.0068	9.68652	10.2122	13.3876	10.3437	10.0953	10.1716	8.68587	9.18089	9.51608	10.5386	10.2966	10.7695	13.4122	11.1879
O95834	EMAL2_HUMAN Echinoderm microtubule-associated protein-like 2 OS=Homo sapiens OX=9606 GN=EML2 PE=1 SV=1			3	3	3	0.543469	0.753937	0.286109	0.592983	1.15469	11.7513	9.80909	12.5492	9.29989	10.6599	9.47353	10.6087	9.08251	10.0147	11.492	12.808	11.893	10.0186	10.4672	12.9795	13.8209	10.7449	11.4617	12.0177	10.4099	9.74841	13.6534	10.9497	12.9143	10.8577	10.0283	9.82738	9.45796	8.18064	9.87534	9.70024	10.2872	9.7542	13.151	13.034	11.9233
P49207	RL34_HUMAN 60S ribosomal protein L34 OS=Homo sapiens OX=9606 GN=RPL34 PE=1 SV=3			2	2	2	0.543409	1.75023	0.286148	0.297254	1.15459	9.88883	11.6023	13.116	13.1814	13.6988	13.2734	13.8913	13.8143	14.806	14.9045	13.9098	14.2936	14.997	14.6353	14.6083	14.4031	11.3054	11.0681	12.6896	11.594	14.0446	13.7168	14.7927	13.6007	10.1642	9.84985	8.5831	9.25721	8.95358	9.38901	12.3463	10.3241	13.5194	12.9244	13.4119	13.4018
Q9Y237	PIN4_HUMAN Peptidyl-prolyl cis-trans isomerase NIMA-interacting 4 OS=Homo sapiens OX=9606 GN=PIN4 PE=1 SV=1			2	2	2	0.54223	1.01681	0.286926	0.494208	1.15256	9.56316	10.0876	13.4621	13.1992	11.8051	11.582	12.4877	12.2605	12.1848	11.8306	12.1961	11.231	12.7917	9.9054	12.0116	12.2602	10.452	10.6231	12.5743	11.0217	12.2864	12.9668	12.3377	13.026	10.0722	9.74557	10.1996	10.3605	8.93692	11.0638	9.86306	11.295	11.0994	9.73167	12.6947	14.0948
P21912	SDHB_HUMAN Succinate dehydrogenase [ubiquinone] iron-sulfur subunit, mitochondrial OS=Homo sapiens OX=9606 GN=SDHB PE=1 SV=3			6	6	6	0.541739	1.46934	0.287251	0.361147	1.15172	13.0998	12.9936	14.4684	14.5974	14.359	14.4172	15.3301	15.2484	15.1069	14.694	14.8224	14.6815	14.5589	14.9329	15.2443	15.0898	13.2543	12.8117	13.9686	10.12	14.4729	15.0369	14.6078	14.3406	13.452	13.2955	12.2395	12.6314	8.60898	10.4829	11.3649	10.1179	14.271	14.7722	15.3556	14.1388
P19971	TYPH_HUMAN Thymidine phosphorylase OS=Homo sapiens OX=9606 GN=TYMP PE=1 SV=2			14	14	14	0.541598	1.32397	0.287344	0.399434	1.15147	14.5025	14.4223	14.4089	13.8176	14.4407	14.1948	14.3273	14.1519	15.1269	15.1601	15.0642	15.2851	17.5536	17.482	14.3708	14.2069	15.5899	15.2711	15.0053	15.7943	15.0033	15.123	16.8669	15.0873	14.2647	14.159	14.0264	15.3751	10.8318	11.5857	11.4816	12.0006	14.7201	13.8298	14.1981	15.2393
P36578	RL4_HUMAN 60S ribosomal protein L4 OS=Homo sapiens OX=9606 GN=RPL4 PE=1 SV=5			13	13	13	0.540578	1.82378	0.28802	0.28248	1.14972	12.2827	10.266	14.7241	14.5733	15.1086	15.1549	16.0524	15.451	16.2597	15.5346	15.484	15.0969	16.0588	15.5326	15.9029	15.8681	13.7266	12.8005	14.304	11.9426	16.0506	15.3671	15.2731	14.9622	11.6056	11.9214	9.72964	12.6004	9.27516	10.0254	12.2243	9.28227	14.8603	14.4059	15.442	15.3976
P08571	CD14_HUMAN Monocyte differentiation antigen CD14 OS=Homo sapiens OX=9606 GN=CD14 PE=1 SV=2			2	2	2	0.539911	-0.379678	0.288462	1.30105	-1.14857	10.0975	10.0595	11.5256	11.299	9.85333	10.7222	10.6128	10.6068	11.1142	10.659	11.2996	10.9885	10.7676	11.0903	10.3646	10.4778	10.7892	12.8027	11.5663	11.3298	10.4328	10.7895	10.8592	10.8204	10.7487	11.6898	11.9766	9.21556	10.6874	9.4325	10.3428	10.7744	11.5312	10.2045	11.1549	10.7452
P55160	NCKPL_HUMAN Nck-associated protein 1-like OS=Homo sapiens OX=9606 GN=NCKAP1L PE=1 SV=3			10	10	9	0.537348	1.48313	0.29017	0.357712	1.14416	11.5915	10.1147	14.0267	14.0234	14.2617	14.1173	15.2671	15.0596	14.3814	14.2246	14.0951	13.671	13.8741	13.7018	14.4441	14.6935	11.9456	12.5729	13.0024	11.6504	14.6443	14.8619	14.5741	15.0305	12.193	11.2921	12.4573	13.751	8.40624	8.08758	10.6788	10.2423	13.0313	14.1853	14.7	14.2914
Q9NZL9	MAT2B_HUMAN Methionine adenosyltransferase 2 subunit beta OS=Homo sapiens OX=9606 GN=MAT2B PE=1 SV=1			3	3	3	0.536875	1.13032	0.290486	0.456814	1.14335	9.63124	10.8815	12.6588	12.3873	12.0864	10.6842	12.0163	9.99716	10.6158	11.8068	12.3812	12.7585	13.6249	13.9213	13.3105	13.1441	10.4667	9.95431	10.3998	11.6245	10.9591	13.1118	13.2168	10.0558	9.6656	10.3644	10.3124	9.92907	8.73726	11.0332	9.21207	9.95814	11.9677	12.2676	11.7992	11.8424
P46976	GLYG_HUMAN Glycogenin-1 OS=Homo sapiens OX=9606 GN=GYG1 PE=1 SV=4			2	2	2	0.53605	1.3978	0.291038	0.379507	1.14192	13.2377	14.355	10.0604	10.7448	10.2554	10.9008	10.5154	11.2879	14.5435	11.3776	10.8024	11.0139	10.7899	11.159	10.3996	14.5854	10.6445	13.1176	13.1435	11.5013	9.39128	10.2503	11.2485	14.9112	13.6154	13.5854	13.8313	13.6938	9.80509	11.0919	9.51573	9.77633	10.5878	11.0405	10.0506	11.5161
P60174	TPIS_HUMAN Triosephosphate isomerase OS=Homo sapiens OX=9606 GN=TPI1 PE=1 SV=3			14	14	14	0.535855	2.2437	0.291169	0.211144	1.14159	17.4666	16.964	17.9061	17.8742	17.6023	17.5578	17.481	17.5029	17.4356	17.6028	17.9598	18.2369	18.5785	18.5093	17.817	17.7737	17.8604	17.4492	17.2844	17.8352	17.2808	18.1169	17.8267	17.7532	16.1158	16.037	16.2177	17.2364	8.75037	10.5492	11.8515	9.69789	17.6278	17.4602	17.6793	17.7148
Q9NP79	VTA1_HUMAN Vacuolar protein sorting-associated protein VTA1 homolog OS=Homo sapiens OX=9606 GN=VTA1 PE=1 SV=1			2	2	2	0.535555	-0.82918	0.29137	1.77668	-1.14107	9.50468	11.8157	10.9446	10.747	10.4889	11.4836	11.7791	10.3815	10.7793	10.7254	11.1762	10.8825	9.98738	10.3508	9.97499	10.4206	12.1075	12.1366	9.8415	11.8398	12.8101	10.3934	9.90033	10.4372	9.7869	10.0927	9.7507	10.6313	10.1777	9.97103	9.83277	9.57765	10.2141	9.80826	11.247	11.4809
Q9HC38	GLOD4_HUMAN Glyoxalase domain-containing protein 4 OS=Homo sapiens OX=9606 GN=GLOD4 PE=1 SV=1			5	5	5	0.535383	1.39352	0.291486	0.380635	1.14077	13.6787	13.4614	13.3659	13.2872	12.981	12.7606	12.7171	12.5217	13.7619	13.9657	14.5915	14.8478	14.5092	14.8845	13.2496	13.3654	13.3421	13.1311	13.2308	13.3051	13.8026	14.1991	14.3148	14.5242	11.4744	9.73661	11.9902	13.8081	8.63478	11.2169	10.1518	10.7923	14.4421	12.6656	12.5884	14.0669
Q9BY43	CHM4A_HUMAN Charged multivesicular body protein 4a OS=Homo sapiens OX=9606 GN=CHMP4A PE=1 SV=3			3	3	3	0.534949	-1.4503	0.291777	2.73265	-1.14002	12.6822	10.7059	15.2335	14.2619	12.5488	13.8446	13.5493	14.3787	15.5898	15.4413	14.7537	11.5857	16.3834	16.987	14.7249	14.7351	16.9452	11.8334	13.7627	10.5859	13.9218	16.1348	15.7843	14.6414	16.0897	10.5954	12.1221	9.75175	17.9684	10.5429	9.93508	9.9065	13.8317	14.4922	16.7533	13.7423
Q92841	DDX17_HUMAN Probable ATP-dependent RNA helicase DDX17 OS=Homo sapiens OX=9606 GN=DDX17 PE=1 SV=2			21	21	18	0.53367	1.63584	0.292638	0.321783	1.13782	13.3079	13.0733	16.0141	15.9532	15.7962	15.6944	16.4435	16.4111	16.7117	16.6077	16.2453	16.207	16.7126	16.615	16.8781	16.7789	13.623	13.837	15.2405	12.9342	16.7857	16.8594	16.326	15.6088	13.6323	10.5184	12.8562	13.0214	10.3025	14.1748	10.1545	9.75637	15.6378	16.3475	16.9599	16.096
P61106	RAB14_HUMAN Ras-related protein Rab-14 OS=Homo sapiens OX=9606 GN=RAB14 PE=1 SV=4			11	11	11	0.53358	-1.49937	0.292698	2.82719	-1.13766	15.5605	15.6894	14.732	14.9729	15.3198	15.3768	15.4457	15.5033	11.4015	11.4491	15.2387	14.8362	11.0113	12.63	15.0391	15.0704	15.483	15.9649	14.9823	15.6994	15.4252	15.4608	14.7784	15.7951	15.7832	15.569	15.4448	14.8931	12.1623	9.57449	9.02926	10.8023	15.2594	15.5395	15.921	15.5899
Q13177	PAK2_HUMAN Serine/threonine-protein kinase PAK 2 OS=Homo sapiens OX=9606 GN=PAK2 PE=1 SV=3			9	9	9	0.532058	1.14112	0.293726	0.453407	1.13504	13.1158	13.9825	12.6103	12.8027	13.4759	11.1176	13.2689	13.8119	13.8743	11.9518	15.2063	14.0951	14.6149	14.3559	13.6819	12.8464	11.9305	13.1067	11.6553	12.3252	13.9809	15.6277	13.8599	13.8086	14.0954	12.1878	9.48627	10.6501	9.59809	10.2475	13.9158	15.3852	13.5406	14.2149	15.1215	14.4937
Q32P44	EMAL3_HUMAN Echinoderm microtubule-associated protein-like 3 OS=Homo sapiens OX=9606 GN=EML3 PE=1 SV=1			5	5	5	0.530748	1.42687	0.294613	0.371937	1.13277	10.4678	10.0803	11.3275	13.1957	10.6887	12.9943	13.49	13.7477	12.6459	10.5816	11.3904	11.3394	13.4132	11.1926	10.1444	13.3933	10.9191	12.3647	10.9922	10.5115	13.5275	13.5418	10.8689	14.4724	8.95464	9.53451	9.01538	10.1847	7.91263	10.6676	15.3896	15.8805	10.5713	10.6106	13.6723	9.68425
P49755	TMEDA_HUMAN Transmembrane emp24 domain-containing protein 10 OS=Homo sapiens OX=9606 GN=TMED10 PE=1 SV=2			6	6	6	0.530611	1.62653	0.294706	0.323866	1.13254	15.6256	15.7037	14.982	14.6702	15.8988	15.6067	15.3837	15.042	15.5492	15.5781	14.7287	16.015	14.9278	15.3327	15.0405	15.0294	15.1073	15.4621	15.7997	15.01	14.5985	14.7383	15.055	15.8541	16.0814	15.7443	16.1153	14.7568	8.96396	8.68388	9.84567	8.60073	14.618	15.8627	16.4384	15.243
P61421	VA0D1_HUMAN V-type proton ATPase subunit d 1 OS=Homo sapiens OX=9606 GN=ATP6V0D1 PE=1 SV=1			3	3	3	0.530485	-1.1797	0.294792	2.2653	-1.13232	11.378	10.7766	9.48969	10.7929	10.3665	10.4842	10.7685	9.60497	11.858	11.0378	11.2489	11.4679	10.9523	10.6124	10.2333	9.79025	10.5988	11.8234	9.66646	10.502	10.7813	10.9921	10.478	10.6396	13.9765	13.4911	12.4556	9.93819	14.897	8.90265	10.0298	9.9908	11.3383	10.68	11.3552	12.7623
P31948	STIP1_HUMAN Stress-induced-phosphoprotein 1 OS=Homo sapiens OX=9606 GN=STIP1 PE=1 SV=1			20	20	20	0.529971	0.699347	0.295141	0.615851	1.13143	14.8619	14.9489	15.2217	15.3192	15.1735	15.1029	14.9706	15.0952	16.0918	16.1726	16.0322	15.9549	16.2585	16.1857	15.0492	14.9736	15.4502	15.3197	15.1184	15.0626	14.6531	15.9271	15.8338	15.7043	14.4619	14.143	12.5939	12.9901	13.5498	10.2858	8.84914	10.4281	16.3705	15.1698	14.9377	15.7111
P62987	RL40_HUMAN Ubiquitin-60S ribosomal protein L40 OS=Homo sapiens OX=9606 GN=UBA52 PE=1 SV=2;sp			4	4	4	0.529851	2.22251	0.295222	0.214268	1.13122	17.5098	17.379	18.409	18.4833	17.5314	17.5417	17.7758	17.7967	19.0425	19.1034	18.8037	19.0814	19.8128	19.6389	18.3449	18.3121	18.3373	17.573	16.9576	18.5629	17.8823	18.4289	19.255	18.4547	16.8373	16.4196	17.2516	15.2736	9.65621	9.77897	15.8629	9.35488	18.545	17.1531	17.4113	17.4318
P53999	TCP4_HUMAN Activated RNA polymerase II transcriptional coactivator p15 OS=Homo sapiens OX=9606 GN=SUB1 PE=1 SV=3			8	8	8	0.529436	1.83922	0.295504	0.279473	1.13051	13.864	14.0119	16.0885	15.9887	16.1536	16.0257	15.6431	15.7251	16.6956	16.8417	16.7264	16.8617	17.0689	17.1401	15.5015	15.573	16.0367	13.5281	15.192	16.1184	15.9974	16.2455	15.7211	15.1645	11.5082	11.2558	11.3112	13.0132	10.3188	9.65511	14.366	8.95838	16.6702	16.2865	16.9652	16.4961
P46777	RL5_HUMAN 60S ribosomal protein L5 OS=Homo sapiens OX=9606 GN=RPL5 PE=1 SV=3			8	8	8	0.529066	1.71314	0.295756	0.304996	1.12987	10.2541	10.966	13.783	13.6933	14.3959	14.1897	14.3693	14.47	14.7418	15.014	13.7382	14.2637	15.1254	14.8968	14.6461	14.7142	10.7734	11.4938	13.9999	12.1322	14.9491	14.4265	14.7699	13.7167	10.3568	9.91439	10.0467	9.85505	9.83836	10.7706	10.1024	9.57395	13.6632	13.6305	14.5767	13.4143
Q9NTK5	OLA1_HUMAN Obg-like ATPase 1 OS=Homo sapiens OX=9606 GN=OLA1 PE=1 SV=2			7	7	7	0.528179	-1.27579	0.296361	2.42131	-1.12833	12.8423	13.0867	14.4223	14.1789	14.5061	14.4217	14.8917	14.879	13.8396	15.2657	14.332	14.4173	13.0743	13.535	14.5699	14.3733	14.0209	13.7558	14.3157	14.2467	14.0189	14.8604	14.3153	14.4342	13.9907	13.6832	13.3341	12.9727	18.6358	9.65605	10.9292	17.3503	13.5405	14.4497	14.7856	13.9025
P52594	AGFG1_HUMAN Arf-GAP domain and FG repeat-containing protein 1 OS=Homo sapiens OX=9606 GN=AGFG1 PE=1 SV=2			3	3	3	0.527224	0.834979	0.297013	0.560591	1.12668	11.2065	12.3476	11.2568	9.87887	10.6412	10.3665	13.1716	12.9086	11.3789	9.90841	10.0765	10.6897	11.1741	9.71768	10.7376	10.3109	9.77373	11.9635	12.1775	9.01904	12.3488	12.9203	11.367	12.1338	10.2988	10.4293	9.95778	12.2683	8.37228	10.7561	10.0291	9.4486	10.5324	10.3501	12.5081	10.2373
P00390	GSHR_HUMAN Glutathione reductase, mitochondrial OS=Homo sapiens OX=9606 GN=GSR PE=1 SV=2			10	10	10	0.527007	1.43257	0.297162	0.37047	1.12631	14.168	13.9776	15.2949	15.4528	15.4711	15.4043	15.5447	15.7543	15.0621	15.0002	15.2322	15.5983	15.5176	15.5436	16.3542	16.1545	14.1903	15.5592	15.1363	13.5729	15.8947	15.8955	15.7146	15.6643	13.9257	13.7161	11.6495	10.67	9.45494	8.94347	10.0608	10.397	14.645	14.8481	15.4746	14.9978
P36969	GPX4_HUMAN Phospholipid hydroperoxide glutathione peroxidase OS=Homo sapiens OX=9606 GN=GPX4 PE=1 SV=3			4	4	4	0.526502	1.19664	0.297508	0.43629	1.12543	12.8836	13.1568	13.5841	13.6497	14.1636	13.9342	13.8652	13.5754	12.9027	10.2854	14.2567	14.252	13.9512	14.2264	13.7138	14.0034	14.3601	13.5037	12.8229	10.2343	13.5794	14.0684	13.2907	12.398	13.1855	8.80765	9.59989	9.56212	9.84904	10.3051	11.9291	10.3736	10.419	13.6965	14.3143	13.2763
Q15233	NONO_HUMAN Non-POU domain-containing octamer-binding protein OS=Homo sapiens OX=9606 GN=NONO PE=1 SV=4			11	10	10	0.525793	1.4667	0.297994	0.361809	1.12421	13.5846	13.3106	14.5429	12.2182	15.6191	15.3513	16.1693	15.7092	15.021	14.5236	14.1998	12.5633	14.1518	13.9485	14.9871	14.5685	12.4867	13.6717	14.8356	12.9299	16.0153	15.2331	12.8571	13.319	13.563	12.674	12.3449	13.4705	9.38902	10.4624	10.562	11.496	14.1831	14.1227	15.8057	14.3092
Q9Y5S9	RBM8A_HUMAN RNA-binding protein 8A OS=Homo sapiens OX=9606 GN=RBM8A PE=1 SV=1			2	2	2	0.525223	-1.16861	0.298385	2.24795	-1.12322	9.4813	10.1185	13.2425	10.4163	9.61492	11.7794	12.0223	9.82598	10.7994	13.2107	13.2043	13.0862	11.0739	12.7438	10.4321	12.4079	12.0783	10.4437	9.72758	11.5548	12.4691	13.1449	11.4039	10.3511	9.65786	9.69288	9.36683	10.1388	9.16375	10.7568	9.75356	8.76907	13.6858	13.3688	10.737	10.8059
Q5SSJ5	HP1B3_HUMAN Heterochromatin protein 1-binding protein 3 OS=Homo sapiens OX=9606 GN=HP1BP3 PE=1 SV=1			19	19	19	0.523578	2.44278	0.299517	0.183929	1.12037	11.0018	12.7229	15.6313	15.6444	16.2178	16.1734	16.3554	16.2545	16.9439	17.0151	16.5812	16.7196	16.7709	16.5301	16.5833	16.5758	13.0288	12.3426	13.8099	14.3692	16.541	16.4859	16.2407	15.9211	10.4904	11.5555	10.295	10.5029	8.14257	9.44581	13.0253	12.4932	15.7514	15.3287	16.3551	14.6223
P63241	IF5A1_HUMAN Eukaryotic translation initiation factor 5A-1 OS=Homo sapiens OX=9606 GN=EIF5A PE=1 SV=2;sp			11	11	11	0.523196	1.73804	0.299781	0.299777	1.11971	14.0771	14.5953	16.1879	16.2379	16.5147	16.3683	15.8037	15.8739	17.0559	17.2673	17.1099	17.1341	17.1417	17.6612	16.3286	16.19	16.4433	14.6015	15.4403	15.9221	15.8362	16.3474	16.7265	17.0316	14.6331	14.7547	14.0642	14.7989	9.598	10.82	15.2438	10.9277	15.786	15.5278	15.6516	15.5028
Q13151	ROA0_HUMAN Heterogeneous nuclear ribonucleoprotein A0 OS=Homo sapiens OX=9606 GN=HNRNPA0 PE=1 SV=1			5	5	5	0.523151	1.40233	0.299812	0.378318	1.11963	10.5427	10.3104	13.0801	12.3386	13.8549	13.2837	14.6253	14.481	13.1746	12.7091	13.1804	10.2951	12.1998	12.1945	13.6103	13.9649	11.3481	9.22221	12.2793	12.074	14.5394	13.5214	12.5876	11.8575	10.1359	9.79974	9.69917	10.7845	8.94181	11.6194	10.8247	10.2207	10.2381	12.0545	14.3159	11.059
P09622	DLDH_HUMAN Dihydrolipoyl dehydrogenase, mitochondrial OS=Homo sapiens OX=9606 GN=DLD PE=1 SV=2			8	8	7	0.522487	-1.18897	0.300271	2.2799	-1.11848	12.9749	13.6987	14.0761	13.9762	14.2292	13.7952	14.2638	14.5679	12.875	11.6265	13.9188	13.3125	10.0442	12.151	14.452	14.5582	11.3219	13.8916	13.3092	13.3904	14.9629	14.501	14.5958	14.1651	13.6484	12.5206	12.3713	13.158	14.6	11.1746	9.05828	15.1727	14.0658	14.3197	14.6965	14.1232
P49748	ACADV_HUMAN Very long-chain specific acyl-CoA dehydrogenase, mitochondrial OS=Homo sapiens OX=9606 GN=ACADVL PE=1 SV=1			17	17	17	0.522252	1.05277	0.300433	0.482042	1.11807	13.2413	13.2319	14.3576	14.3039	14.4571	14.4245	15.1638	15.0639	15.1036	15.2664	14.9713	14.6595	14.9028	15.0912	15.5311	15.5276	11.1872	14.1062	13.9158	11.75	14.8291	15.1011	15.1995	14.2857	14.5188	14.5384	14.3302	13.221	11.8613	9.95868	14.494	14.3421	14.4706	15.6157	16.045	14.6518
O15143	ARC1B_HUMAN Actin-related protein 2/3 complex subunit 1B OS=Homo sapiens OX=9606 GN=ARPC1B PE=1 SV=3			12	12	12	0.52224	1.76129	0.300442	0.294984	1.11805	15.5653	15.0841	16.8255	16.8599	16.8318	16.7678	16.821	16.7549	16.7173	16.6549	16.6763	16.9049	16.6978	16.888	17.1566	17.071	16.2398	16.056	15.8404	16.0478	16.3917	17.0819	17.1857	16.9874	15.2246	14.8585	15.0833	14.6772	9.27823	10.2546	11.1932	10.0421	16.3245	16.4593	16.5946	16.2776
P51991	ROA3_HUMAN Heterogeneous nuclear ribonucleoprotein A3 OS=Homo sapiens OX=9606 GN=HNRNPA3 PE=1 SV=2			15	15	15	0.521547	1.68498	0.300921	0.311007	1.11685	13.746	13.6366	16.0595	15.9315	16.1479	15.7901	16.5849	16.5428	15.9988	15.2387	16.1411	14.849	16.18	15.9561	16.2541	16.2749	14.2453	13.901	15.7247	13.0987	16.6378	16.4173	14.969	14.8108	13.7383	12.7232	9.01965	14.0555	9.24877	11.6617	10.4828	9.65875	15.2958	15.9336	16.5601	15.3069
O00217	NDUS8_HUMAN NADH dehydrogenase [ubiquinone] iron-sulfur protein 8, mitochondrial OS=Homo sapiens OX=9606 GN=NDUFS8 PE=1 SV=1			3	3	3	0.521079	1.28495	0.301246	0.410385	1.11604	10.0281	10.4992	11.597	10.9386	13.5182	13.714	12.083	12.4515	12.7072	12.583	12.5521	13.6311	13.405	13.3771	10.249	11.9493	12.3711	10.4035	11.834	13.2649	12.6245	12.905	10.1961	9.89912	12.2755	10.8206	10.2127	10.3286	9.09732	8.07478	11.8814	10.5817	9.27985	11.6215	12.6766	10.594
P25398	RS12_HUMAN 40S ribosomal protein S12 OS=Homo sapiens OX=9606 GN=RPS12 PE=1 SV=3			2	2	2	0.518726	1.72221	0.302882	0.303084	1.11196	11.1864	11.238	13.8348	13.9712	14.41	14.3204	13.0997	13.0232	15.4645	15.4415	14.8421	15.4481	16.2555	16.1733	14.4259	14.3965	14.1527	9.44904	13.0489	14.1551	13.8978	14.2475	15.1763	14.1624	9.91734	10.5505	10.064	12.0786	10.1742	9.90872	13.59	9.93624	14.8925	13.4718	13.2854	14.1891
P62750	RL23A_HUMAN 60S ribosomal protein L23a OS=Homo sapiens OX=9606 GN=RPL23A PE=1 SV=1			8	8	8	0.516869	1.85984	0.30418	0.275507	1.10873	14.0136	13.935	16.4482	16.5385	16.4262	16.5095	16.7928	16.7866	17.5462	17.6965	16.6734	17.1941	17.4455	17.3536	17.558	17.5405	15.1757	14.1378	16.049	15.4996	17.0835	16.9631	17.253	16.6124	14.2202	10.7144	8.96526	10.2133	9.54139	10.8226	12.8072	15.7585	16.4693	15.9681	16.5509	15.8468
P06576	ATPB_HUMAN ATP synthase subunit beta, mitochondrial OS=Homo sapiens OX=9606 GN=ATP5F1B PE=1 SV=3			25	25	25	0.516735	-1.45579	0.304274	2.74307	-1.1085	18.0284	18.1911	15.114	15.032	15.004	14.9198	15.0478	14.9706	12.9124	13.3457	13.8024	13.4367	12.4765	12.6	12.14	12.5133	15.5272	18.1551	17.1195	15.5458	15.295	13.8427	12.8114	13.9566	18.436	18.1826	18.5472	16.6911	15.0414	9.47025	9.98445	11.3758	16.0059	15.5215	15.841	17.2784
O00231	PSD11_HUMAN 26S proteasome non-ATPase regulatory subunit 11 OS=Homo sapiens OX=9606 GN=PSMD11 PE=1 SV=3			7	7	7	0.516122	1.53142	0.304704	0.345937	1.10743	14.754	14.874	14.1944	14.8749	15.6115	15.3998	15.8865	15.2715	15.9529	11.0303	14.5534	10.8385	11.8283	12.2939	15.3895	15.0607	13.5704	14.3933	14.9051	10.3035	14.9526	15.1616	14.5108	13.0251	14.336	14.4281	13.032	13.4014	9.36092	20.3408	10.548	19.9737	12.8064	15.9878	15.7036	14.3628
Q9Y3I0	RTCB_HUMAN RNA-splicing ligase RtcB homolog OS=Homo sapiens OX=9606 GN=RTCB PE=1 SV=1			10	10	10	0.515319	1.60702	0.305268	0.328276	1.10604	12.8898	8.85624	13.9681	14.0355	13.3994	13.9068	14.2831	14.4749	13.9126	13.7067	14.1351	14.5195	13.5201	14.2786	14.9379	14.8352	13.0014	13.1912	13.3105	12.8643	14.8845	15.1451	14.3757	14.6113	9.07934	10.5266	10.2474	11.7582	8.53636	8.68221	9.76805	10.5036	13.6157	14.3516	14.5944	14.178
P22087	FBRL_HUMAN rRNA 2-O-methyltransferase fibrillarin OS=Homo sapiens OX=9606 GN=FBL PE=1 SV=2			6	6	5	0.515077	1.69377	0.305438	0.309118	1.10562	9.63163	10.0267	13.5287	13.2015	13.7603	14.0072	14.7158	14.5897	14.5655	14.3893	14.3975	13.8566	13.9926	14.239	15.0026	14.8958	11.2679	9.73437	12.0548	11.0545	14.1795	14.5366	13.8695	13.3938	9.03881	9.40889	10.3966	9.91916	9.048	11.2105	10.121	8.85385	12.9344	14.0152	14.8295	13.6747
O95989	NUDT3_HUMAN Diphosphoinositol polyphosphate phosphohydrolase 1 OS=Homo sapiens OX=9606 GN=NUDT3 PE=1 SV=1			3	3	3	0.514831	1.21796	0.305611	0.42989	1.10519	13.471	13.7919	12.6823	11.3582	13.8356	12.7584	12.5183	10.6946	12.4277	11.383	10.2905	10.51	10.2733	10.1264	10.6195	10.7095	10.185	8.95545	10.4494	13.3063	12.8826	14.7035	14.1924	15.3213	9.54302	10.7437	15.1003	10.5467	10.556	8.34458	10.026	9.74432	13.2531	10.926	10.6369	11.2768
P55008	AIF1_HUMAN Allograft inflammatory factor 1 OS=Homo sapiens OX=9606 GN=AIF1 PE=1 SV=1			6	6	6	0.513802	1.63987	0.306336	0.320885	1.1034	9.36058	11.4169	12.8622	12.7294	12.3367	12.0427	9.80707	9.56207	16.1873	16.1493	13.5434	13.3218	15.1091	15.7396	12.7931	12.5608	12.4876	12.3467	13.1563	14.4878	13.3891	13.6319	14.18	13.0885	10.7175	9.88751	10.5897	10.274	10.6454	11.5116	9.11511	9.57842	10.8031	10.2587	12.2125	10.5882
Q99541	PLIN2_HUMAN Perilipin-2 OS=Homo sapiens OX=9606 GN=PLIN2 PE=1 SV=2			9	9	9	0.513732	0.671814	0.306385	0.627717	1.10328	12.5035	12.5232	10.9093	10.2933	10.9962	11.3204	11.978	10.28	9.75119	9.52376	11.978	10.2438	11.3002	11.7746	14.7222	14.6261	10.4063	9.95523	12.7537	10.5277	11.4571	12.5125	10.2823	9.78341	9.50294	9.89933	11.0903	11.2187	10.3827	10.9466	9.69703	7.95185	10.5808	11.6271	14.4385	11.0451
Q96IX5	ATPMD_HUMAN ATP synthase membrane subunit DAPIT, mitochondrial OS=Homo sapiens OX=9606 GN=ATP5MD PE=1 SV=1			3	3	3	0.513588	-0.714269	0.306487	1.64065	-1.10303	13.5292	12.5864	14.1602	14.6413	14.3407	14.4561	14.872	14.7593	14.1482	14.0082	14.5069	14.7794	14.0987	14.2113	14.5214	14.568	13.4029	14.0779	13.4544	12.2582	14.81	14.493	14.5671	15.1353	14.0599	13.9384	13.1962	12.2361	16.7152	10.6532	9.16137	9.39989	14.7294	14.3732	15.1668	14.814
O60234	GMFG_HUMAN Glia maturation factor gamma OS=Homo sapiens OX=9606 GN=GMFG PE=1 SV=1			5	5	4	0.5133	1.44319	0.30669	0.367753	1.10253	14.8832	14.0191	15.0047	14.9958	15.3327	15.2002	14.5306	14.3697	15.2177	15.3279	16.0782	16.2396	16.4776	16.2877	15.0968	15.1096	15.7011	14.9547	14.7254	15.2985	14.5644	15.4913	15.4877	14.7883	15.0941	14.7648	14.4544	14.0806	9.60209	8.38821	11.1873	9.75915	15.2111	14.4755	13.7244	14.9172
Q08380	LG3BP_HUMAN Galectin-3-binding protein OS=Homo sapiens OX=9606 GN=LGALS3BP PE=1 SV=1			5	5	5	0.51311	-1.00448	0.306824	2.00622	-1.10219	9.31325	10.0871	9.4441	9.89039	11.772	10.357	10.8566	10.0875	9.50319	10.8945	10.0084	11.4812	10.4278	11.0496	11.1257	10.4808	10.0515	13.4136	13.407	11.5274	11.0487	10.5819	11.1351	9.9073	13.6299	13.681	14.8369	14.2888	9.89907	9.08369	9.95222	10.2815	11.6635	10.6626	10.2751	11.8455
P61586	RHOA_HUMAN Transforming protein RhoA OS=Homo sapiens OX=9606 GN=RHOA PE=1 SV=1;sp			4	4	3	0.512801	1.65531	0.307043	0.31747	1.10166	15.0764	14.1892	15.0347	14.6675	15.7123	15.4171	15.7187	15.7072	14.8606	15.1492	13.92	15.1895	15.1182	14.88	15.4723	15.3427	15.607	15.1179	14.9038	15.5771	14.8356	13.7271	15.5587	14.4929	14.5069	14.6765	15.1269	14.6515	8.33454	9.53463	9.61379	9.81598	14.3987	14.7053	14.424	14.305
Q16851	UGPA_HUMAN UTP--glucose-1-phosphate uridylyltransferase OS=Homo sapiens OX=9606 GN=UGP2 PE=1 SV=5			12	12	12	0.512715	0.320714	0.307104	0.800674	1.10151	14.2009	14.3834	15.2219	15.4312	15.1449	14.8964	15.4367	15.3785	14.2742	14.3551	14.6539	14.3471	14.4286	14.6245	15.2357	15.2437	13.7881	14.4005	13.9544	14.1439	14.7174	15.3266	15.3786	14.6777	14.4404	13.9944	10.0687	14.5367	14.312	10.9147	14.5245	14.8772	13.6994	15.0503	14.7368	14.3718
P06733	ENOA_HUMAN Alpha-enolase OS=Homo sapiens OX=9606 GN=ENO1 PE=1 SV=2			35	35	32	0.512694	1.44663	0.307119	0.366877	1.10147	18.3666	18.0879	18.5796	18.5397	18.6811	18.5765	18.3114	18.2286	18.2619	18.3755	18.3896	18.2036	19.2549	19.128	18.5284	18.6138	18.91	18.5073	18.2061	18.4605	18.7579	18.6515	18.7207	17.5282	17.7082	17.5366	16.8775	19.154	12.7105	13.5094	13.6544	10.2354	17.8857	18.1927	18.4136	18.0638
Q99729	ROAA_HUMAN Heterogeneous nuclear ribonucleoprotein A/B OS=Homo sapiens OX=9606 GN=HNRNPAB PE=1 SV=2			5	5	5	0.511351	0.802532	0.30807	0.573342	1.09913	11.0503	9.65943	11.6099	9.89835	12.4094	16.2872	13.8885	13.1885	12.8581	10.9043	12.3151	12.4196	11.6547	12.3646	10.2827	10.7634	11.3004	11.1343	12.4078	12.2261	12.5832	13.086	11.0371	9.42517	10.2761	8.19146	9.09585	10.8803	9.59141	9.31818	9.52043	9.9371	12.2019	9.41021	13.6544	11.2165
P52566	GDIR2_HUMAN Rho GDP-dissociation inhibitor 2 OS=Homo sapiens OX=9606 GN=ARHGDIB PE=1 SV=3			13	13	13	0.510212	1.83487	0.308879	0.280317	1.09715	17.3242	16.9685	16.9799	17.0684	16.6933	17.0435	15.8274	16.1034	17.464	17.4479	17.3954	17.7231	17.627	17.5025	16.7515	16.7707	17.1361	17.1733	16.8891	17.4465	16.6128	17.0689	17.4118	17.7045	16.5012	16.08	16.5571	16.7035	9.61081	11.7493	12.457	12.034	17.3504	16.6369	16.7196	16.9163
P01911	DRB_HUMAN HLA class II histocompatibility antigen, DRB1 beta chain OS=Homo sapiens OX=9606 GN=HLA-DRB1 PE=1 SV=2			6	6	3	0.507655	2.17778	0.310703	0.221016	1.09269	8.15952	10.6682	12.3336	12.794	12.8266	12.2582	12.3342	11.6188	15.9751	16.0289	15.4397	15.2478	16.4457	16.7529	16.4434	16.3177	10.5332	11.247	10.8714	10.6943	13.6646	13.6932	14.3924	12.3996	10.2049	10.3877	9.92809	8.7599	8.47966	10.3714	9.11068	9.36022	12.9874	14.4628	13.2058	13.557
Q01518	CAP1_HUMAN Adenylyl cyclase-associated protein 1 OS=Homo sapiens OX=9606 GN=CAP1 PE=1 SV=5			24	24	24	0.507561	1.54973	0.31077	0.341574	1.09253	17.6531	17.1881	18.1604	18.19	18.0917	18.0331	17.9909	17.9829	17.836	17.8962	17.7768	17.9371	17.9221	17.6821	18.3198	18.3253	17.8212	17.7416	17.6985	17.9628	17.9448	18.3218	18.3511	17.7888	16.9089	16.9144	16.8198	17.6617	11.3816	9.86899	11.8374	11.8135	17.5736	17.5276	17.5319	17.6149
P56385	ATP5I_HUMAN ATP synthase subunit e, mitochondrial OS=Homo sapiens OX=9606 GN=ATP5ME PE=1 SV=2			3	3	3	0.507489	0.982397	0.310821	0.506138	1.0924	13.5808	13.3389	15.1051	15.2257	14.6088	14.8433	13.36	14.6666	14.7658	15.086	14.1334	15.4938	15.7358	15.8058	14.4949	14.6704	14.8785	14.2212	14.2097	14.9567	14.5894	14.908	15.2788	14.9052	13.588	14.2755	9.76289	13.5166	10.9594	9.29159	10.1829	8.52712	14.4367	13.9536	14.0566	14.0196
O43665	RGS10_HUMAN Regulator of G-protein signaling 10 OS=Homo sapiens OX=9606 GN=RGS10 PE=1 SV=3			6	6	6	0.507237	1.36571	0.311002	0.388043	1.09196	14.7312	14.9448	13.5231	12.8043	14.7344	14.3264	15.016	14.7204	14.9584	14.9185	15.3111	15.8986	14.8688	14.7259	12.0829	14.0404	14.7446	14.8386	14.8407	15.1025	15.0408	14.6746	15.1201	14.6752	12.9294	9.77908	12.5829	11.0219	9.36145	9.65536	11.2324	8.1075	15.2113	13.9846	13.1126	13.7429
Q9UJU6	DBNL_HUMAN Drebrin-like protein OS=Homo sapiens OX=9606 GN=DBNL PE=1 SV=1			9	9	9	0.502946	1.48352	0.31409	0.357615	1.08447	15.6654	15.8566	14.9729	15.1178	14.9524	14.9633	14.3052	14.3582	15.1806	15.1092	14.4251	14.3857	15.5021	15.4861	13.4946	13.5099	15.6109	15.7722	15.38	16.4117	14.8362	14.9963	14.8345	15.2767	15.4115	15.1198	14.9068	13.835	9.1421	10.3894	9.72459	9.04037	14.2073	13.3008	12.8939	13.6992
Q92522	H1X_HUMAN Histone H1.10 OS=Homo sapiens OX=9606 GN=H1-10 PE=1 SV=1			7	7	7	0.502514	1.83814	0.314403	0.279682	1.08371	12.856	13.7983	16.2678	16.3148	16.6683	16.6213	17.2089	17.1077	17.3129	17.3062	16.9553	17.0595	17.4706	17.3304	17.0688	17.0303	14.5992	14.4658	15.6926	15.5155	17.2657	17.3846	16.998	16.4634	10.3383	12.3165	9.475	10.8245	12.7749	8.39432	9.17699	10.2337	16.2159	15.7642	16.9745	15.8316
Q9UKM9	RALY_HUMAN RNA-binding protein Raly OS=Homo sapiens OX=9606 GN=RALY PE=1 SV=1			7	7	7	0.502447	1.3597	0.314451	0.389663	1.08359	11.5378	11.2127	14.0599	14.4379	14.324	14.3559	15.2262	15.0929	14.867	15.0273	14.2663	14.7044	14.2169	14.9959	15.3365	15.2167	11.2251	11.4883	13.9866	10.9664	14.723	15.2392	14.4774	14.2847	12.5332	12.0543	10.2704	12.873	9.46109	10.6317	9.3857	10.7705	13.9414	14.5239	15.0266	14.5788
P17844	DDX5_HUMAN Probable ATP-dependent RNA helicase DDX5 OS=Homo sapiens OX=9606 GN=DDX5 PE=1 SV=1			10	7	7	0.502169	1.57745	0.314652	0.335074	1.08311	9.1047	9.93622	13.2419	11.9219	13.1571	11.728	14.1411	14.0372	14.3156	14.4955	12.7425	11.1589	13.8844	13.7779	14.6838	14.6629	10.5984	10.6277	13.2963	11.3399	13.8685	14.1169	14.313	13.2581	9.32654	9.8773	10.8722	9.70411	9.19653	9.45351	9.82517	10.3911	12.2001	13.3143	14.7084	13.3228
Q96BM9	ARL8A_HUMAN ADP-ribosylation factor-like protein 8A OS=Homo sapiens OX=9606 GN=ARL8A PE=1 SV=1			5	5	3	0.501619	0.744286	0.315051	0.596963	1.08215	12.9866	13.1265	12.549	12.071	13.4708	13.4009	13.6003	13.4043	12.6764	12.3304	12.7322	11.5322	12.8437	12.0437	13.4798	13.1328	12.7804	13.5152	12.0727	11.512	12.0629	12.8878	13.0445	12.7054	13.968	13.219	13.9105	10.37	10.3207	10.5672	10.2889	10.9988	12.1183	14.1887	14.2395	12.3593
B2RUZ4	SMIM1_HUMAN Small integral membrane protein 1 OS=Homo sapiens OX=9606 GN=SMIM1 PE=1 SV=1			2	2	1	0.501523	0.857331	0.315121	0.551973	1.08198	12.8449	8.93153	10.5318	9.94511	9.51447	10.0773	10.1887	11.4042	11.3521	9.28746	10.3669	11.1416	11.6905	10.451	10.8026	9.81146	11.6963	13.3759	13.1392	11.4455	9.58066	10.8701	10.1663	11.9659	11.3193	10.4756	11.8464	10.3016	9.45488	8.48412	9.74325	9.78603	10.4147	10.6885	12.0124	12.1552
P54136	SYRC_HUMAN Arginine--tRNA ligase, cytoplasmic OS=Homo sapiens OX=9606 GN=RARS1 PE=1 SV=2			4	4	4	0.501386	0.802987	0.31522	0.573161	1.08174	11.3956	9.14377	12.285	12.1092	11.9568	11.6245	12.3696	12.7826	9.65461	11.0504	12.7134	11.742	13.3254	11.4105	12.5758	13.0424	11.0618	11.5584	10.9285	11.2142	11.4544	11.956	10.8346	10.8683	10.08	12.0151	10.5207	11.3225	10.1114	9.65388	11.6282	10.3375	11.1931	13.3669	13.7177	12.251
P62826	RAN_HUMAN GTP-binding nuclear protein Ran OS=Homo sapiens OX=9606 GN=RAN PE=1 SV=3			9	9	9	0.501119	1.34353	0.315414	0.394055	1.08127	14.7183	14.6791	16.2883	16.4578	16.3748	16.3773	16.2291	16.4142	16.7207	16.7436	16.5532	17.0253	17.3229	17.2381	16.7852	16.8003	15.971	15.159	15.6274	16.0675	16.4988	16.5269	16.7309	16.2018	14.8413	14.6609	14.6386	14.8758	11.0798	9.22199	10.5096	10.8768	16.3123	16.3057	16.5083	15.8664
Q9BTT0	AN32E_HUMAN Acidic leucine-rich nuclear phosphoprotein 32 family member E OS=Homo sapiens OX=9606 GN=ANP32E PE=1 SV=1			2	2	2	0.500691	0.447136	0.315725	0.733498	1.08052	9.78232	10.1418	10.219	11.3544	10.9504	10.9385	10.0628	9.3043	11.0435	11.4073	9.87842	10.7224	11.2522	10.7573	10.5447	10.5716	11.042	10.203	11.0699	11.0171	9.9551	10.0202	10.5417	10.4925	10.3309	9.6944	10.0381	9.35291	9.55978	9.09531	9.63632	9.06284	10.6621	11.0966	12.295	12.9885
O95881	TXD12_HUMAN Thioredoxin domain-containing protein 12 OS=Homo sapiens OX=9606 GN=TXNDC12 PE=1 SV=1			4	4	4	0.500262	1.58783	0.316037	0.332671	1.07977	9.49695	9.19332	12.5783	11.4844	14.2414	13.1982	12.9839	12.3474	14.2251	14.0485	15.435	15.2814	13.4083	12.4787	12.2759	13.2242	11.269	10.5043	11.0784	14.6405	12.3854	13.7726	11.4708	13.7933	10.4076	11.6626	10.0931	10.4534	8.25922	9.57172	10.6374	10.0576	13.9543	13.7505	12.5864	13.0705
P09467	F16P1_HUMAN Fructose-1,6-bisphosphatase 1 OS=Homo sapiens OX=9606 GN=FBP1 PE=1 SV=5			4	4	3	0.499511	1.46647	0.316584	0.361867	1.07846	9.25587	10.3946	11.3273	10.3398	11.8171	12.1929	11.7621	12.1397	13.9196	13.7889	10.4063	12.3028	13.9119	14.1224	15.4552	15.489	10.5351	9.96234	10.4422	9.82777	9.34485	11.5468	10.7798	10.8522	13.6805	8.71792	10.5947	9.35618	8.96593	8.54505	9.80387	9.7751	11.2719	10.8634	12.4759	10.4754
Q71UI9	H2AV_HUMAN Histone H2A.V OS=Homo sapiens OX=9606 GN=H2AZ2 PE=1 SV=3;sp			5	3	3	0.499384	1.51887	0.316677	0.348959	1.07823	13.6525	13.6878	16.7224	16.6882	16.7362	16.6979	17.1165	17.1849	17.8598	17.8016	17.1818	17.5878	17.4508	17.5432	17.5218	17.4902	14.9823	14.3296	15.6412	15.1735	16.8463	17.0561	17.0561	16.6623	11.502	10.6847	12.2915	13.7282	14.2481	9.54344	13.7554	14.08	16.9511	16.3047	16.7532	16.0863
P62081	RS7_HUMAN 40S ribosomal protein S7 OS=Homo sapiens OX=9606 GN=RPS7 PE=1 SV=1			6	6	6	0.499115	1.32537	0.316873	0.399047	1.07776	10.6344	11.3437	11.7085	11.3302	12.6542	12.568	13.9132	13.456	13.5805	13.7367	12.3414	12.1453	13.6579	13.0821	13.559	13.4102	11.6521	11.8405	12.6849	11.0636	14.1299	12.9135	13.2926	12.0017	9.41618	8.99434	9.90336	11.6833	9.07018	10.0195	10.3368	9.33924	12.2635	12.3512	13.7885	12.2829
P59666	DEF3_HUMAN Neutrophil defensin 3 OS=Homo sapiens OX=9606 GN=DEFA3 PE=1 SV=1;sp			3	3	3	0.498914	-1.66073	0.31702	3.16176	-1.07741	9.74718	10.2201	9.98405	11.2274	12.9446	12.5513	11.3059	11.7249	11.7537	9.76365	11.6942	11.5587	10.7385	11.2918	12.6126	12.5684	13.8595	9.40853	11.9796	13.8017	14.2196	11.9524	13.7082	12.2992	16.498	16.0375	14.1539	16.8604	10.3117	10.143	10.6651	8.69313	9.89477	10.1185	13.5341	13.1132
Q16666	IF16_HUMAN Gamma-interferon-inducible protein 16 OS=Homo sapiens OX=9606 GN=IFI16 PE=1 SV=3			16	16	15	0.498407	-1.04311	0.31739	2.06067	-1.07652	12.2114	14.2171	15.3018	14.8727	15.4573	15.2087	16.3754	16.5052	16.3784	16.2615	15.6158	15.0461	15.4132	16.3185	16.5805	16.7697	16.5124	13.0779	14.5343	15.6353	17.0567	17.4552	16.8177	17.2324	14.1986	14.4679	15.2344	14.3699	15.804	16.7013	16.4418	16.8013	15.9691	17.0185	17.962	17.1473
P51812	KS6A3_HUMAN Ribosomal protein S6 kinase alpha-3 OS=Homo sapiens OX=9606 GN=RPS6KA3 PE=1 SV=1			10	10	9	0.498171	0.937589	0.317562	0.522105	1.07611	10.6294	9.60806	13.6333	13.4617	13.6772	13.9957	14.4723	14.5289	11.4025	12.3642	13.8075	12.473	11.5037	13.0016	13.9878	14.1759	10.612	11.0145	11.9619	10.257	12.7723	14.3344	13.0425	13.0214	11.4632	11.2661	10.6257	11.1482	9.54177	10.3085	9.98498	8.33341	9.93873	14.997	15.1878	13.5581
P00740	FA9_HUMAN Coagulation factor IX OS=Homo sapiens OX=9606 GN=F9 PE=1 SV=2			4	4	4	0.498121	-0.903649	0.317599	1.87079	-1.07602	11.8022	11.469	10.6144	10.2469	9.9222	9.95082	9.70685	10.8207	11.2344	11.5047	10.2146	10.5966	10.4956	9.91321	11.3771	10.6962	10.9862	8.98766	11.0064	10.2383	11.1519	10.1112	9.64123	9.14261	13.6028	12.0171	11.905	8.7321	13.0437	10.3385	10.8553	13.7753	10.0516	10.1864	13.1799	12.8044
Q92882	OSTF1_HUMAN Osteoclast-stimulating factor 1 OS=Homo sapiens OX=9606 GN=OSTF1 PE=1 SV=2			5	5	5	0.49788	1.24967	0.317775	0.420544	1.0756	11.7078	11.7039	13.5172	13.5923	13.9737	13.8238	13.1445	13.0598	15.935	15.6921	15.085	15.6928	16.4088	16.1421	14.0064	14.009	14.3175	12.6316	11.8782	13.7587	13.8452	14.2412	15.5602	14.5593	11.6005	9.0961	9.49982	8.73867	12.0338	11.654	10.6656	9.57651	14.4863	13.6215	12.8688	13.5687
Q86VP6	CAND1_HUMAN Cullin-associated NEDD8-dissociated protein 1 OS=Homo sapiens OX=9606 GN=CAND1 PE=1 SV=2			17	17	17	0.497641	-0.929266	0.31795	1.90431	-1.07518	13.8185	13.7377	13.74	13.8698	13.544	13.4607	13.9459	14.0115	12.2746	10.2944	13.6851	11.6999	10.8531	11.1152	14.0636	14.0179	13.6552	14.4192	13.0963	11.246	14.2616	15.2596	9.06056	13.5867	14.5631	14.352	13.0561	12.9323	11.4381	9.75587	11.8534	9.57986	13.8411	15.586	15.7832	15.3192
Q9BY44	EIF2A_HUMAN Eukaryotic translation initiation factor 2A OS=Homo sapiens OX=9606 GN=EIF2A PE=1 SV=3			3	3	3	0.497584	1.49435	0.317992	0.354941	1.07508	14.1315	13.6349	10.9294	11.1943	13.8943	10.9294	13.9605	9.98986	10.599	10.3555	10.4413	11.1198	11.3003	10.8453	10.2452	10.2702	14.7732	11.6886	14.6471	14.3561	10.6509	11.3107	11.1989	11.5901	8.68826	9.90551	9.27132	9.61193	10.4291	9.92217	10.5341	9.28514	10.3932	10.0818	10.0622	10.5465
Q9Y383	LC7L2_HUMAN Putative RNA-binding protein Luc7-like 2 OS=Homo sapiens OX=9606 GN=LUC7L2 PE=1 SV=2			4	4	4	0.497368	1.18115	0.31815	0.441	1.0747	10.8641	9.37179	12.6361	12.6312	12.8061	12.0293	13.1126	13.0594	13.2509	12.7039	12.5681	11.4908	13.1352	12.7989	12.8269	12.9135	9.69706	11.1269	10.6088	10.9978	13.8714	13.8673	12.3303	12.0761	10.7805	10.2235	9.26826	9.62883	9.48956	9.93923	11.0166	9.88731	12.8261	12.7359	13.8639	12.2439
Q96HN2	SAHH3_HUMAN Adenosylhomocysteinase 3 OS=Homo sapiens OX=9606 GN=AHCYL2 PE=1 SV=1;sp			4	4	4	0.497167	0.613621	0.318297	0.653554	1.07435	10.189	10.7688	12.5101	12.944	11.9629	12.3307	12.5694	12.8172	9.78776	10.4753	10.4338	10.9267	11.7498	11.2849	11.5733	10.3818	10.3525	12.1804	10.0403	11.1822	10.6235	12.6705	10.0072	10.9367	9.72244	9.40552	9.40202	9.05369	9.71141	11.3243	8.88438	10.5114	11.1337	11.9485	12.3187	11.8582
P09960	LKHA4_HUMAN Leukotriene A-4 hydrolase OS=Homo sapiens OX=9606 GN=LTA4H PE=1 SV=2			17	17	17	0.494427	0.727195	0.320312	0.604077	1.06955	13.4244	13.6656	13.42	13.3071	13.8873	13.7065	13.0951	12.9348	13.7323	13.5005	13.6196	13.4677	14.4597	14.5118	14.0151	14.0095	13.0397	13.8569	13.897	11.9866	14.6902	14.3276	12.3772	13.046	13.9614	13.8083	16.0824	15.2564	12.7532	10.1023	9.94304	12.0898	11.2992	13.6245	15.1466	13.6766
Q7Z4W1	DCXR_HUMAN L-xylulose reductase OS=Homo sapiens OX=9606 GN=DCXR PE=1 SV=2			3	3	3	0.493362	0.83051	0.321098	0.56233	1.06768	9.30589	9.69043	12.0464	12.1339	13.0105	12.4047	12.3245	12.2407	10.9967	11.0346	10.6072	10.423	11.7987	10.2579	12.0492	12.0329	10.6291	10.8952	10.5652	11.7423	10.6787	11.8099	11.3155	9.6215	11.3755	10.5338	10.0148	9.38458	9.37417	9.57944	9.91704	9.61897	10.1797	12.3328	11.7893	11.3069
P60983	GMFB_HUMAN Glia maturation factor beta OS=Homo sapiens OX=9606 GN=GMFB PE=1 SV=2			2	1	1	0.492973	0.742429	0.321386	0.597732	1.06699	10.4735	10.5935	9.73201	10.448	11.0539	10.0405	10.9311	10.6658	10.8019	10.431	13.9758	13.0268	13.3848	13.8339	10.6024	10.4165	11.9422	10.1212	11.5272	10.6896	10.1814	12.6171	11.3016	10.3958	10.558	10.0357	10.0174	10.2529	10.0456	11.3727	10.7206	10.95	10.7034	10.5227	10.59	10.8305
Q9P016	THYN1_HUMAN Thymocyte nuclear protein 1 OS=Homo sapiens OX=9606 GN=THYN1 PE=1 SV=1			4	4	4	0.492067	1.07387	0.322057	0.475043	1.0654	9.63938	11.3476	11.8965	11.7037	12.7924	12.179	12.3219	13.5201	12.8757	10.8464	12.9645	11.3792	13.6953	13.3644	13.5473	13.2985	11.0919	10.3279	11.5929	11.0379	13.1908	13.5649	12.4505	10.0177	9.75874	10.4801	10.8807	10.8244	10.8536	8.16703	8.78421	10.3212	10.9891	12.3104	11.6947	11.0949
P00558	PGK1_HUMAN Phosphoglycerate kinase 1 OS=Homo sapiens OX=9606 GN=PGK1 PE=1 SV=3			24	24	24	0.491331	1.50532	0.322603	0.352252	1.06411	17.0985	17.1371	17.7015	17.7177	17.5673	17.5517	17.7823	17.7814	17.5115	17.6206	17.1553	17.267	17.7374	18.0118	17.7297	17.8143	17.3393	17.1907	17.3725	16.8353	17.702	17.1865	17.5268	16.9889	16.7925	16.6257	16.9431	16.9215	11.0395	9.74782	9.67198	10.6553	16.9935	17.2386	17.9322	17.377
Q9UQ80	PA2G4_HUMAN Proliferation-associated protein 2G4 OS=Homo sapiens OX=9606 GN=PA2G4 PE=1 SV=3			12	12	12	0.491254	1.28103	0.322661	0.411502	1.06397	14.2053	13.8332	14.869	15.0133	14.8115	14.6031	15.389	15.002	14.913	14.989	15.0107	14.9926	14.7312	14.4562	15.3579	15.5236	12.7538	13.3693	14.0539	10.8524	15.6213	15.8913	15.1398	15.2744	14.0213	11.9005	14.6464	11.2299	9.62356	9.90732	15.4947	10.1774	14.9011	15.1699	15.6446	15.1051
Q06203	PUR1_HUMAN Amidophosphoribosyltransferase OS=Homo sapiens OX=9606 GN=PPAT PE=1 SV=1			2	2	2	0.489672	0.586401	0.323838	0.666002	1.06119	9.72428	9.59942	10.4065	12.2471	9.94491	9.51384	10.0343	10.3728	11.2711	10.8843	11.5169	11.662	11.6145	9.87125	10.9811	8.97133	11.06	10.3114	10.4588	10.6895	9.68559	12.976	10.8437	11.3893	10.044	9.0222	10.744	8.962	9.13175	9.94574	10.2529	9.97776	10.3401	12.8298	12.384	11.1877
O95336	6PGL_HUMAN 6-phosphogluconolactonase OS=Homo sapiens OX=9606 GN=PGLS PE=1 SV=2			8	8	8	0.489458	1.42365	0.323998	0.372768	1.06081	13.1926	13.2607	14.3903	14.3271	15.2594	15.1251	13.286	13.2355	14.3467	14.0749	15.6873	15.863	14.5513	14.4136	13.7207	13.9246	14.7357	13.5833	13.3578	15.6962	13.7993	14.8431	12.707	14.3456	12.3225	11.5333	11.7106	10.1513	8.76405	11.029	10.0449	9.52122	14.9477	14.4738	13.4644	14.0944
P42768	WASP_HUMAN Wiskott-Aldrich syndrome protein OS=Homo sapiens OX=9606 GN=WAS PE=1 SV=4			7	7	7	0.488138	1.05071	0.324984	0.482731	1.05849	12.919	13.7686	14.1223	14.5297	14.4083	14.1122	14.2551	13.65	14.7925	14.2749	14.6313	14.676	14.7951	14.5925	14.5414	14.5151	14.5309	13.4301	13.8912	15.0588	14.6981	14.9416	14.5899	14.2681	10.9503	10.1709	10.0111	10.952	11.5082	11.0575	11.3903	10.7416	14.2024	13.3837	13.5305	13.2975
P49588	SYAC_HUMAN Alanine--tRNA ligase, cytoplasmic OS=Homo sapiens OX=9606 GN=AARS1 PE=1 SV=2			6	6	6	0.488013	0.919055	0.325078	0.528855	1.05827	12.3382	12.1124	9.76922	10.0584	10.4322	10.5791	10.0853	10.5505	10.7044	10.1183	10.9503	11.1951	11.4839	11.4679	11.3916	11.1344	10.8377	12.8299	11.4761	10.8805	11.1751	13.3365	12.0487	11.0863	11.4909	12.9669	9.98141	9.96115	7.64795	8.7585	8.90006	9.15746	10.4515	11.7143	11.8837	12.9356
Q8N5M9	JAGN1_HUMAN Protein jagunal homolog 1 OS=Homo sapiens OX=9606 GN=JAGN1 PE=1 SV=1			2	2	2	0.487883	-1.02663	0.325175	2.03726	-1.05804	10.4158	9.83773	12.4004	12.134	11.7538	11.6398	12.7905	12.7986	10.8832	11.8755	13.0094	10.5602	10.1548	11.1463	13.206	13.0515	11.6655	10.5989	10.2374	11.9465	12.956	13.8341	13.4882	14.3069	10.4427	9.67641	11.1489	10.9916	9.81918	10.6942	9.08828	11.3715	14.2594	14.1338	13.9667	14.2166
P41240	CSK_HUMAN Tyrosine-protein kinase CSK OS=Homo sapiens OX=9606 GN=CSK PE=1 SV=1			11	11	11	0.487822	1.34046	0.325221	0.394895	1.05794	14.0877	14.194	14.8999	15.0165	15.3285	15.2557	15.1661	15.115	14.4625	14.9416	15.2899	15.7722	15.5306	15.9731	15.5336	15.4384	14.6896	14.34	14.2431	13.6728	14.5173	15.1395	15.4565	14.9922	14.3089	14.3803	13.6317	14.0407	9.18664	10.5466	11.8403	12.3319	14.8569	15.4614	14.9754	15.3278
P31943	HNRH1_HUMAN Heterogeneous nuclear ribonucleoprotein H OS=Homo sapiens OX=9606 GN=HNRNPH1 PE=1 SV=4			8	8	4	0.487753	1.30561	0.325272	0.40455	1.05781	15.2647	16.2065	14.5233	14.4447	15.0296	14.959	15.9571	15.6929	15.5584	15.5533	15.7707	16.5382	16.6665	16.4083	14.653	14.5968	14.6664	15.2046	15.3912	15.4172	16.4277	15.9347	14.0339	13.9744	14.8154	15.5703	16.2749	14.95	10.3035	9.1301	8.57468	8.75356	15.4079	14.7057	15.2824	15.0949
Q16181	SEPT7_HUMAN Septin-7 OS=Homo sapiens OX=9606 GN=SEPTIN7 PE=1 SV=2			18	18	18	0.487301	1.42502	0.325611	0.372414	1.05702	14.914	15.0322	16.2586	16.2297	15.9711	15.8455	16.4311	16.2325	16.1335	16.0893	16.1813	16.344	15.9853	15.8607	16.4915	16.386	15.2234	14.8878	15.3219	14.4671	16.1673	16.5671	16.3154	16.062	14.9621	14.9322	14.6962	14.5948	9.72076	10.5751	10.2094	9.29048	15.5563	16.127	15.9517	15.6334
Q86VS8	HOOK3_HUMAN Protein Hook homolog 3 OS=Homo sapiens OX=9606 GN=HOOK3 PE=1 SV=2			2	2	2	0.486579	3.45659	0.326153	0.0910883	1.05575	9.52317	9.78812	11.3171	11.0094	19.4817	10.4517	9.88456	18.9347	20.2628	11.3016	18.6121	11.8836	18.9337	9.83465	10.7824	19.043	18.5842	16.9572	10.7764	17.8594	10.0403	19.4134	18.7118	19.0268	10.9609	14.6627	9.93975	9.63963	9.4413	10.0925	15.8632	13.3714	18.9421	18.3705	13.4189	10.1564
P61353	RL27_HUMAN 60S ribosomal protein L27 OS=Homo sapiens OX=9606 GN=RPL27 PE=1 SV=2			8	8	8	0.486308	2.06635	0.326356	0.238763	1.05527	9.19269	11.819	14.0725	13.7855	14.9536	14.9365	15.3837	15.5585	16.0614	16.0755	15.3644	14.7746	15.2177	15.3889	15.8796	15.8506	10.8125	12.1583	14.2452	12.3719	15.6006	14.9897	15.4571	14.9603	9.53132	11.0097	11.1319	10.6457	9.35432	11.3398	14.571	13.5606	13.6512	13.9724	14.7416	14.1825
P11216	PYGB_HUMAN Glycogen phosphorylase, brain form OS=Homo sapiens OX=9606 GN=PYGB PE=1 SV=5			33	33	27	0.48621	0.99229	0.32643	0.502679	1.0551	15.8775	15.8533	16.3882	16.3704	16.4892	16.3818	17.2106	16.8965	15.479	15.4682	16.2703	16.1603	15.1518	15.1307	16.5264	16.4439	15.3621	15.8102	15.4671	14.9612	16.0555	16.4966	16.2755	17.2781	15.3343	15.2461	15.2735	14.5119	11.6059	11.4256	11.9552	13.0624	15.4276	16.08	16.4491	15.967
O43776	SYNC_HUMAN Asparagine--tRNA ligase, cytoplasmic OS=Homo sapiens OX=9606 GN=NARS1 PE=1 SV=1			8	8	7	0.485667	0.996801	0.326838	0.50111	1.05414	12.1339	11.3527	13.099	12.1144	13.0405	13.0118	14.2083	13.6703	12.7868	13.4102	13.2679	11.6115	12.7638	12.1173	13.2875	13.6966	13.3065	11.8302	13.0827	11.0195	13.2767	13.2424	12.4783	13.3811	12.2202	12.6928	9.77735	12.4884	9.1102	8.9758	9.55997	10.0997	10.5086	11.5438	14.9082	11.2822
P62937	PPIA_HUMAN Peptidyl-prolyl cis-trans isomerase A OS=Homo sapiens OX=9606 GN=PPIA PE=1 SV=2			11	11	11	0.485498	0.932377	0.326966	0.523994	1.05384	18.6032	18.7303	18.6946	18.7819	18.79	18.9796	18.2274	18.2	18.6305	18.7331	19.1659	19.2108	19.0403	19.4545	18.715	18.6699	19.073	18.5612	18.2914	19.1722	18.639	18.6703	19.1138	18.8904	17.1982	17.2042	17.4242	16.5502	15.0705	16.9837	17.7812	15.5755	19.1873	18.4177	18.3392	18.6492
P68036	UB2L3_HUMAN Ubiquitin-conjugating enzyme E2 L3 OS=Homo sapiens OX=9606 GN=UBE2L3 PE=1 SV=1			4	4	4	0.484403	1.07957	0.327791	0.47317	1.05191	12.9905	13.7513	13.8307	13.0812	14.1774	13.8204	13.8582	13.3729	13.8244	13.2225	14.0524	13.7036	15.0871	14.8956	13.3516	13.2366	14.9398	14.1769	14.4225	13.6911	13.6455	13.8521	14.2313	13.9184	12.5475	12.882	10.5736	10.3302	9.94032	10.1779	9.69163	9.49965	13.6283	13.395	13.53	13.0355
P62913	RL11_HUMAN 60S ribosomal protein L11 OS=Homo sapiens OX=9606 GN=RPL11 PE=1 SV=2			4	4	4	0.48413	1.60195	0.327997	0.329431	1.05143	12.9412	13.2174	15.6094	15.7474	15.7708	15.7618	16.2001	16.2077	16.624	16.6595	15.6505	16.032	16.4742	16.3657	16.6263	16.691	14.4633	13.8387	15.2867	14.8955	16.6025	16.4105	16.4663	15.8486	12.2011	12.2113	9.90916	13.478	10.2412	10.6859	11.9527	10.8306	15.7449	16.0584	16.2735	15.8936
P35232	PHB_HUMAN Prohibitin OS=Homo sapiens OX=9606 GN=PHB PE=1 SV=1			11	11	11	0.483949	1.43292	0.328134	0.37038	1.05111	14.2952	14.3959	14.2655	14.2895	14.4832	14.4234	14.1755	14.2046	14.6626	14.9273	15.1901	15.5547	16.0896	15.9695	14.3238	14.4457	14.4808	14.4156	13.9943	14.9179	14.2077	14.5981	15.4241	14.2512	15.3303	14.7668	14.5632	12.5048	8.87702	10.5852	9.38439	9.25025	14.3528	14.2479	14.1723	14.8498
P10153	RNAS2_HUMAN Non-secretory ribonuclease OS=Homo sapiens OX=9606 GN=RNASE2 PE=1 SV=2			2	2	2	0.483783	1.24706	0.328259	0.421306	1.05082	10.2625	9.57342	10.8281	11.6444	9.91869	11.4121	9.77347	10.7142	13.906	13.7683	12.2512	11.6871	12.8747	13.4998	11.5748	11.1503	9.76517	10.5715	11.9302	10.4167	11.9607	13.0751	12.9496	11.7105	12.1059	11.5375	9.80443	10.3902	8.22656	10.0776	10.1855	9.29302	10.4086	11.0827	12.219	11.5743
P32455	GBP1_HUMAN Guanylate-binding protein 1 OS=Homo sapiens OX=9606 GN=GBP1 PE=1 SV=2			8	8	8	0.483627	1.25304	0.328377	0.419563	1.05055	10.2395	10.82	10.7665	10.7514	10.5046	10.2893	12.6137	10.3637	12.4362	10.3062	10.2614	12.1208	14.3658	13.9656	12.4024	12.6037	11.6835	9.7976	10.2173	11.5183	13.0192	13.7071	13.9965	11.4825	9.89999	10.318	9.77238	14.2961	9.08754	8.94657	8.93534	10.1755	9.47717	10.2748	14.2849	11.3263
Q96RL7	VP13A_HUMAN Vacuolar protein sorting-associated protein 13A OS=Homo sapiens OX=9606 GN=VPS13A PE=1 SV=2			3	3	3	0.482021	0.947969	0.329594	0.518362	1.04771	13.1727	13.7888	12.144	11.5544	10.619	11.0393	10.2052	11.423	10.4442	10.3377	10.5858	12.4141	10.761	10.4506	9.88098	10.3489	10.5714	8.80904	12.3948	12.0204	10.0349	10.0831	9.94779	10.3899	11.6996	10.2395	10.1336	10.6261	8.07229	11.9953	10.296	10.3676	11.1281	9.56618	11.0727	10.5882
Q13428	TCOF_HUMAN Treacle protein OS=Homo sapiens OX=9606 GN=TCOF1 PE=1 SV=3			3	3	3	0.480647	1.30086	0.330638	0.405884	1.04528	9.18813	10.6688	11.1611	10.0788	12.4598	10.3513	10.7318	13.6513	13.6909	13.6167	12.0792	11.3385	14.0809	14.3467	12.7998	12.2127	10.8606	11.743	9.7802	11.1223	13.5022	13.4501	10.1208	13.1297	10.3165	9.32391	10.9856	9.97365	9.41143	9.47787	11.7886	8.41511	11.1795	12.0213	12.9211	12.1718
P52209	6PGD_HUMAN 6-phosphogluconate dehydrogenase, decarboxylating OS=Homo sapiens OX=9606 GN=PGD PE=1 SV=3			19	19	19	0.479999	1.75268	0.331132	0.29675	1.04414	15.4598	15.3197	16.3713	16.2469	16.2207	16.2358	16.5676	16.4498	16.6895	16.844	16.6138	16.7479	16.8117	16.8011	17.2276	17.2389	15.7351	16.2123	16.1013	16.2131	16.2179	16.8212	16.7196	16.1069	16.1346	15.8746	16.3254	16.673	8.70749	9.76259	9.67017	9.2826	15.9184	16.4601	16.8959	16.1928
P37108	SRP14_HUMAN Signal recognition particle 14 kDa protein OS=Homo sapiens OX=9606 GN=SRP14 PE=1 SV=2			4	4	4	0.478509	1.45181	0.33227	0.365563	1.04151	11.9873	13.8752	13.6734	13.5867	14.3853	14.5245	14.8897	14.8406	14.2276	14.2117	13.548	13.7926	12.1911	13.6807	14.3482	14.0575	10.6694	12.2018	14.7959	12.7221	15.4609	13.4374	13.8822	13.3449	10.4148	9.76806	10.9596	12.7885	9.1316	10.508	10.962	9.82639	13.0535	12.777	14.1677	12.3272
P36873	PP1G_HUMAN Serine/threonine-protein phosphatase PP1-gamma catalytic subunit OS=Homo sapiens OX=9606 GN=PPP1CC PE=1 SV=1			6	1	1	0.478496	0.835929	0.33228	0.560222	1.04148	12.6363	12.8722	11.4364	11.3401	11.2751	10.1662	12.2091	10.5633	11.4077	11.3189	9.8457	11.6161	11.1324	11.6895	10.7034	10.8861	10.0799	12.6024	12.4349	10.6394	12.6959	10.2373	10.323	10.6008	11.9434	12.5578	10.3726	9.81865	9.26216	9.66773	10.2854	10.3326	9.90331	10.651	11.4549	10.8828
Q9UN19	DAPP1_HUMAN Dual adapter for phosphotyrosine and 3-phosphotyrosine and 3-phosphoinositide OS=Homo sapiens OX=9606 GN=DAPP1 PE=1 SV=1			4	4	4	0.478469	1.00027	0.332301	0.499906	1.04144	12.0958	11.9228	9.11728	12.3567	12.9704	11.6719	12.8648	12.9317	11.3828	10.7341	13.1854	10.9935	9.82707	10.2952	10.3258	10.0695	10.1644	12.2295	12.4214	10.4376	9.25855	12.6113	11.109	12.629	13.0639	11.567	9.1298	9.52646	9.61744	10.512	10.2933	9.89984	10.7394	13.0651	12.838	9.70249
P22695	QCR2_HUMAN Cytochrome b-c1 complex subunit 2, mitochondrial OS=Homo sapiens OX=9606 GN=UQCRC2 PE=1 SV=3			11	11	11	0.478403	1.14514	0.332351	0.452146	1.04132	14.2758	14.0913	14.8612	14.9353	15.3903	15.0716	15.6532	15.7591	14.3186	14.3886	15.277	15.1495	14.7695	14.5063	15.3312	15.646	12.6494	14.568	14.3226	10.7335	15.0882	15.4448	15.4595	14.7138	15.0568	14.8215	14.805	12.6897	10.2043	13.4045	11.0486	8.62949	14.7184	15.5295	15.8662	15.0072
Q5JSH3	WDR44_HUMAN WD repeat-containing protein 44 OS=Homo sapiens OX=9606 GN=WDR44 PE=1 SV=1			18	18	17	0.477769	-0.715034	0.332837	1.64152	-1.0402	13.8658	13.3829	14.0332	13.9333	14.357	14.2953	14.499	14.4454	12.3284	12.1533	14.5774	14.845	11.7886	11.9887	14.2406	14.0874	13.4946	14.31	13.3378	13.2177	14.1476	14.9079	14.3227	15.4721	13.5419	13.2545	11.1382	7.86319	12.7753	9.03027	10.042	9.4661	15.0405	14.6863	14.4786	14.4506
P09668	CATH_HUMAN Pro-cathepsin H OS=Homo sapiens OX=9606 GN=CTSH PE=1 SV=4			2	2	2	0.477245	1.11567	0.333238	0.461477	1.03927	9.53652	9.82201	11.6527	9.74895	10.6312	11.4062	10.1109	10.6895	10.0037	11.45	10.5183	12.0609	14.7119	14.7779	11.2974	10.3081	10.4273	9.81981	9.495	11.222	10.0783	11.4011	13.0783	10.9829	9.22368	11.1854	10.8414	10.0456	10.2997	9.11765	10.1171	10.7682	10.4969	13.5745	13.3867	11.1251
Q9UKK9	NUDT5_HUMAN ADP-sugar pyrophosphatase OS=Homo sapiens OX=9606 GN=NUDT5 PE=1 SV=1			2	2	2	0.476613	-0.460538	0.333724	1.37605	-1.03815	12.1843	12.279	8.94778	10.4577	10.2053	11.4645	9.95094	11.9605	10.8404	11.0104	11.9076	11.3346	10.8364	9.92351	11.2128	10.207	11.2155	12.7719	12.3047	11.9041	12.0191	11.8503	11.535	10.7526	11.3858	11.2589	11.3506	12.0352	10.8406	8.17	10.2768	9.24024	11.9246	11.8217	10.5764	12.8464
Q9Y5B9	SP16H_HUMAN FACT complex subunit SPT16 OS=Homo sapiens OX=9606 GN=SUPT16H PE=1 SV=1			5	5	5	0.476582	0.777597	0.333747	0.583338	1.0381	9.37324	11.5002	10.6971	11.599	11.4487	9.73707	12.0427	11.6596	12.4254	11.9553	11.8894	10.8882	12.5387	11.8894	11.2807	10.5363	10.9599	10.4005	9.90475	10.8161	11.4628	12.7248	10.4719	11.2405	9.42366	9.81451	9.60823	8.41667	10.746	9.05776	11.2606	9.66285	10.7522	13.3515	14.8114	12.0259
P0DMN0	ST1A4_HUMAN Sulfotransferase 1A4 OS=Homo sapiens OX=9606 GN=SULT1A4 PE=1 SV=1;sp			8	5	5	0.476451	0.956316	0.333848	0.515371	1.03787	12.6696	13.1056	12.1668	11.1385	12.7804	12.1089	12.7668	12.4508	10.8626	9.62246	14.0416	13.7333	10.8369	10.5927	12.3709	12.0115	9.64098	12.9447	11.719	10.8384	10.0052	13.1819	12.609	12.5232	13.4619	12.623	12.6351	9.59397	10.0359	9.5164	9.24166	9.86006	11.0112	12.5749	12.4016	12.3476
Q16698	DECR_HUMAN 2,4-dienoyl-CoA reductase, mitochondrial OS=Homo sapiens OX=9606 GN=DECR1 PE=1 SV=1			9	9	9	0.47606	1.16979	0.334149	0.444486	1.03717	13.0963	12.873	14.007	14.224	14.1747	13.987	13.7449	13.7393	13.6674	13.6998	13.3826	14.077	14.6388	14.3451	14.2161	14.0754	13.5507	12.9537	13.0441	11.7764	13.4194	13.9557	14.4664	13.628	14.0513	13.289	12.9775	12.6135	8.90417	9.60651	10.6032	10.7411	13.697	13.8167	13.6383	13.4381
Q9UKY7	CDV3_HUMAN Protein CDV3 homolog OS=Homo sapiens OX=9606 GN=CDV3 PE=1 SV=1			8	8	8	0.475546	1.51229	0.334545	0.350554	1.03626	11.2217	10.1548	13.9532	13.9779	14.4208	14.5549	13.4651	12.9136	15.4496	15.8336	15.6864	15.3693	16.2124	16.1209	13.8926	13.9904	14.9312	11.0464	13.7026	14.288	14.5367	14.8109	14.9161	14.1513	10.5349	9.60823	8.98422	9.59759	10.4842	10.599	10.3731	9.62577	13.5821	12.1146	12.989	12.3935
P05386	RLA1_HUMAN 60S acidic ribosomal protein P1 OS=Homo sapiens OX=9606 GN=RPLP1 PE=1 SV=1			2	1	1	0.475106	0.655001	0.334884	0.635075	1.03549	12.2322	13.0635	10.4252	11.7545	9.84232	10.605	11.4896	10.8552	11.228	10.9803	9.73107	11.1049	10.108	11.9195	10.4552	9.83412	10.7837	12.0806	11.8228	11.3235	10.2491	10.0904	10.9332	9.76065	10.2234	10.6267	10.0286	8.91163	8.85652	11.3524	10.4689	11.2595	10.8755	11.0185	13.4566	10.1871
Q02413	DSG1_HUMAN Desmoglein-1 OS=Homo sapiens OX=9606 GN=DSG1 PE=1 SV=2			14	14	14	0.474958	0.976694	0.334998	0.508143	1.03522	10.1324	10.7863	9.26322	11.2533	10.6985	9.84372	10.3444	9.61802	12.2802	10.7817	11.8836	12.4013	11.3399	12.3482	9.50076	9.42629	10.6098	10.3532	9.33665	11.9177	10.6473	10.3902	8.97828	10.9799	7.1643	9.07085	10.4099	17.482	11.1938	8.33403	9.37704	8.85098	11.065	16.7805	11.1444	7.96671
O75380	NDUS6_HUMAN NADH dehydrogenase [ubiquinone] iron-sulfur protein 6, mitochondrial OS=Homo sapiens OX=9606 GN=NDUFS6 PE=1 SV=1			2	2	2	0.473583	0.926913	0.33606	0.525983	1.03279	9.46392	9.7772	10.9624	10.7295	10.2648	12.458	10.4443	10.7733	11.8741	10.6058	12.0085	12.1853	13.2396	12.8311	10.1669	10.6798	9.85163	10.9635	9.40121	11.5788	9.85523	11.0255	12.1877	10.4365	10.0865	10.8477	9.77147	11.0773	9.57598	10.2008	9.35888	10.016	12.0492	10.2801	10.1489	11.0951
P23193	TCEA1_HUMAN Transcription elongation factor A protein 1 OS=Homo sapiens OX=9606 GN=TCEA1 PE=1 SV=2			3	3	3	0.473263	1.06066	0.336308	0.479413	1.03222	9.50162	10.5533	12.7412	10.9768	12.9633	12.0754	13.1263	13.0254	10.9495	12.1989	9.85514	10.5847	13.3552	12.5291	10.7713	12.6811	10.6723	9.75503	12.2794	11.9298	12.7963	12.3989	11.3712	10.2806	9.39034	12.6892	9.6554	10.7285	10.1691	8.28296	10.4613	9.75577	10.1307	11.9384	11.1371	10.5337
O00567	NOP56_HUMAN Nucleolar protein 56 OS=Homo sapiens OX=9606 GN=NOP56 PE=1 SV=4			10	10	10	0.471013	1.0097	0.338055	0.49665	1.02823	12.9305	12.9103	13.5895	14.1081	14.3311	13.9561	15.3073	15.1713	15.0379	15.0365	14.3344	14.2405	14.5372	15.0055	15.0784	15.2257	10.2814	10.7102	12.7529	10.9335	15.0522	15.0008	14.6979	14.7767	13.7946	13.8747	9.62188	14.4233	13.1669	9.40191	9.55263	10.2697	13.7023	13.7969	15.2763	13.866
P78537	BL1S1_HUMAN Biogenesis of lysosome-related organelles complex 1 subunit 1 OS=Homo sapiens OX=9606 GN=BLOC1S1 PE=1 SV=2			2	2	2	0.470967	0.859348	0.338091	0.551202	1.02815	9.68017	9.93982	12.0128	11.8478	11.7739	11.4197	11.0089	11.1749	10.5925	12.8108	12.6556	10.4255	11.2929	13.7193	11.0998	10.5393	9.84491	10.1027	10.7064	9.66274	11.8996	12.7129	10.4287	12.4172	8.96443	10.5012	14.1272	8.9149	8.29287	9.63883	10.8222	10.4429	10.8758	10.6041	12.2761	12.4798
O15145	ARPC3_HUMAN Actin-related protein 2/3 complex subunit 3 OS=Homo sapiens OX=9606 GN=ARPC3 PE=1 SV=3			8	8	8	0.470169	1.97307	0.338712	0.25471	1.02673	16.7267	16.5593	17.3876	17.2628	17.5711	17.56	17.2185	17.1497	16.8402	16.9634	17.1901	17.384	17.5528	17.3391	17.4366	17.447	17.2769	16.8287	16.8551	16.6236	16.8965	17.31	17.6521	16.82	16.6054	16.2366	16.806	16.7658	8.47167	8.46894	10.3112	8.62221	16.7477	16.9372	16.7856	16.5154
O94886	CSCL1_HUMAN CSC1-like protein 1 OS=Homo sapiens OX=9606 GN=TMEM63A PE=1 SV=3			3	3	3	0.469221	-1.21594	0.339452	2.32292	-1.02505	10.8709	10.1433	9.63748	9.80279	10.3817	9.76186	10.9591	12.4761	11.242	10.7121	10.8563	11.6884	12.286	11.1162	13.0499	13.2062	10.897	12.4302	10.6631	10.7657	10.6863	11.6596	10.896	12.3645	12.6439	12.6176	11.4937	9.38094	16.1602	11.482	9.4196	11.0425	11.668	12.1563	13.2555	13.1158
P55036	PSMD4_HUMAN 26S proteasome non-ATPase regulatory subunit 4 OS=Homo sapiens OX=9606 GN=PSMD4 PE=1 SV=1			3	3	3	0.468451	0.590842	0.340055	0.663955	1.02368	11.3535	10.5738	9.05143	11.1968	10.8814	10.9606	12.0023	11.6691	11.6319	9.33948	10.5714	10.7403	9.85336	11.0224	9.52367	9.83466	11.0002	12.4237	11.5197	11.3884	11.2778	11.0554	11.8447	9.77238	9.5842	10.3671	9.81773	10.253	9.17398	10.4419	10.1106	9.54232	10.6599	9.84367	12.1328	12.0029
P23526	SAHH_HUMAN Adenosylhomocysteinase OS=Homo sapiens OX=9606 GN=AHCY PE=1 SV=4			9	9	9	0.46826	1.01201	0.340204	0.495855	1.02334	12.8857	12.6472	13.9541	13.916	13.9925	13.981	13.5377	13.735	13.3105	13.1363	14.2566	14.3143	14.4658	14.3199	14.9198	14.8564	12.5156	13.4506	12.3933	10.4108	13.6188	14.7971	13.9406	13.5451	13.9763	13.5557	11.7283	13.0889	9.48817	10.1121	12.3583	12.8256	13.6592	14.4903	14.7786	14.0761
P08603	CFAH_HUMAN Complement factor H OS=Homo sapiens OX=9606 GN=CFH PE=1 SV=4			19	19	18	0.467195	-0.596939	0.34104	1.5125	-1.02145	16.8639	16.5459	16.4327	16.4066	14.9285	14.796	15.6123	15.532	14.7031	14.4467	13.5634	13.8014	14.6156	14.3048	15.8525	15.7423	16.1878	15.7568	17.5405	13.1129	15.4611	14.7018	12.2839	14.3607	15.9159	16.2501	16.1979	15.4208	16.8083	9.52357	11.4619	13.7881	15.0006	15.9003	15.5265	15.621
O14776	TCRG1_HUMAN Transcription elongation regulator 1 OS=Homo sapiens OX=9606 GN=TCERG1 PE=1 SV=2			2	2	2	0.465267	0.930636	0.342557	0.524627	1.01802	13.1215	13.3935	10.7987	11.107	11.0622	11.2505	12.0525	12.3081	11.6649	11.0586	10.7458	12.1425	9.81097	11.401	9.08127	11.7252	11.1758	10.0705	10.4148	11.6628	12.1763	12.2005	10.2164	10.5734	9.69012	9.86705	11.5371	10.3853	8.6667	7.84624	9.75117	10.661	10.7124	11.6081	13.0551	11.5748
Q15691	MARE1_HUMAN Microtubule-associated protein RP/EB family member 1 OS=Homo sapiens OX=9606 GN=MAPRE1 PE=1 SV=3			11	11	10	0.464343	1.24609	0.343287	0.421589	1.01637	14.7671	14.556	15.0043	14.9227	15.1383	15.0084	14.2424	14.1278	14.4471	14.7739	15.5179	15.5224	15.2604	15.2755	14.1097	14.0951	14.8683	14.6315	14.6286	15.5106	14.3924	14.7451	14.8958	15.1864	13.8958	13.5618	13.0666	14.7868	9.52151	10.8696	9.21436	8.7415	15.6076	14.5237	13.8585	14.4265
P40926	MDHM_HUMAN Malate dehydrogenase, mitochondrial OS=Homo sapiens OX=9606 GN=MDH2 PE=1 SV=3			10	10	10	0.463329	1.24292	0.344089	0.422517	1.01457	15.9073	16.0178	16.0446	16.0297	16.4848	16.6804	16.2014	15.9785	15.9297	15.5665	15.3372	15.8449	16.5097	16.2832	15.9656	16.0107	16.1969	15.6798	15.8919	15.8668	16.6396	15.7081	15.8491	15.6477	15.9747	15.9105	15.7075	15.8696	10.7707	8.76926	9.46487	10.3608	15.2428	15.5568	15.8839	15.7223
P14314	GLU2B_HUMAN Glucosidase 2 subunit beta OS=Homo sapiens OX=9606 GN=PRKCSH PE=1 SV=2			7	7	7	0.462828	1.04914	0.344486	0.483256	1.01368	14.49	13.5046	11.4868	11.0335	13.1342	10.2771	12.3912	12.033	12.5272	10.4141	12.0518	11.0908	12.3843	11.307	11.6862	11.5403	13.6251	14.8024	14.1013	13.5761	12.5076	12.4283	13.3479	13.4329	12.7259	10.0052	12.479	11.0883	8.84094	10.1439	9.66852	10.172	12.7243	10.7683	11.429	13.6239
P31939	PUR9_HUMAN Bifunctional purine biosynthesis protein PURH OS=Homo sapiens OX=9606 GN=ATIC PE=1 SV=3			14	14	14	0.461654	1.37861	0.345419	0.384589	1.01158	12.5218	13.3048	13.4872	13.5666	14.093	13.4612	14.3901	13.6274	11.1263	10.199	14.1455	12.9129	13.9818	13.1285	14.39	13.2833	9.64981	12.9407	12.5238	12.4868	14.2724	14.8606	13.5887	13.153	12.8444	12.3747	11.2245	12.1626	8.48492	11.5523	9.72049	9.59016	12.509	14.2794	14.5366	13.5084
P00403	COX2_HUMAN Cytochrome c oxidase subunit 2 OS=Homo sapiens OX=9606 GN=MT-CO2 PE=1 SV=1			6	6	6	0.461293	-0.746953	0.345706	1.67824	-1.01094	14.4067	14.4455	14.8822	15.1578	14.4551	14.6895	16.0364	15.9296	15.5141	15.5745	15.3376	15.626	14.9699	15.3342	15.8601	15.7401	13.6697	14.283	14.158	14.4952	15.219	16.3186	15.6829	16.5876	15.1981	15.096	14.4809	12.2872	17.2268	8.5681	10.4934	9.15769	16.6036	16.079	16.6333	16.4312
Q00013	EM55_HUMAN 55 kDa erythrocyte membrane protein OS=Homo sapiens OX=9606 GN=MPP1 PE=1 SV=2			11	11	11	0.460926	-1.38957	0.345998	2.62001	-1.01028	13.848	14.1451	14.8793	14.1557	14.248	14.0933	14.5425	14.6309	10.4915	11.5885	13.659	14.7599	10.6345	11.9592	13.5436	14.1404	14.8869	14.452	15.109	15.1564	15.1368	14.9871	14.2374	15.0991	14.3969	14.2183	13.4115	13.6963	10.0731	9.31694	9.39776	9.49996	13.9817	14.5504	14.9919	14.2287
Q9BXS5	AP1M1_HUMAN AP-1 complex subunit mu-1 OS=Homo sapiens OX=9606 GN=AP1M1 PE=1 SV=3			11	11	11	0.460774	0.676792	0.346119	0.625555	1.01001	13.9239	14.0368	13.7193	14.0317	14.5574	14.319	15.3165	15.2858	14.062	13.8187	14.2448	14.1071	13.9512	13.7135	14.4976	14.3917	11.6697	13.8777	12.7715	11.0698	14.5464	14.7743	14.2717	13.2442	13.4544	13.0798	12.311	10.8055	14.8142	10.5602	13.1985	13.6637	12.7495	14.6695	14.7058	13.682
P02745	C1QA_HUMAN Complement C1q subcomponent subunit A OS=Homo sapiens OX=9606 GN=C1QA PE=1 SV=2			3	3	3	0.460589	0.53845	0.346267	0.68851	1.00968	12.0779	12.8587	10.2849	10.9801	10.7788	10.3274	10.4066	10.0419	11.0844	9.68697	11.0414	11.5241	11.016	10.6049	10.8832	11.3506	10.147	10.2123	10.8884	11.6429	12.0814	11.2493	11.1203	10.5362	10.8771	9.94394	13.8569	14.1632	9.61279	9.36541	8.03826	11.9995	10.7858	10.9332	11.0003	10.7334
Q14254	FLOT2_HUMAN Flotillin-2 OS=Homo sapiens OX=9606 GN=FLOT2 PE=1 SV=2			12	12	12	0.460578	-1.29836	0.346276	2.45949	-1.00967	10.0311	10.0753	10.3525	10.9349	12.6154	11.458	11.9351	11.8171	11.7904	11.0167	12.4107	12.4972	11.1708	11.5355	10.5621	10.0304	13.4341	11.9533	11.9418	14.3324	10.5339	12.729	12.2272	13.6076	15.9074	15.2655	14.4767	10.1109	10.22	10.1416	9.02466	10.0434	13.4059	11.9831	13.0702	14.6517
Q9UMX0	UBQL1_HUMAN Ubiquilin-1 OS=Homo sapiens OX=9606 GN=UBQLN1 PE=1 SV=2;sp			3	3	3	0.460561	1.11315	0.346289	0.462284	1.00963	8.39672	10.1932	10.379	11.1619	13.409	12.9119	11.7312	10.6571	10.6576	11.8251	14.1832	11.0586	12.1158	10.2724	10.1165	10.5414	10.194	10.1596	12.4665	11.258	8.63386	11.4117	10.5368	10.7893	9.77511	13.0009	10.4532	10.354	9.8052	8.61721	9.87466	9.41917	11.75	10.7682	10.8338	10.0027
P83111	LACTB_HUMAN Serine beta-lactamase-like protein LACTB, mitochondrial OS=Homo sapiens OX=9606 GN=LACTB PE=1 SV=2			4	4	4	0.460123	1.02081	0.346639	0.49284	1.00885	9.37519	9.18087	11.2044	11.6189	9.83003	13.3886	13.018	13.4344	13.4464	13.491	11.8769	11.1684	12.8625	12.1721	13.7985	13.132	9.10384	9.13373	10.0578	10.468	10.7408	12.2815	13.2221	12.2888	10.9872	9.19426	9.79732	9.63028	9.81045	9.9886	9.87058	10.5799	11.1463	12.3114	13.2246	12.7658
P02808	STAT_HUMAN Statherin OS=Homo sapiens OX=9606 GN=STATH PE=1 SV=2			2	2	2	0.459674	-1.97811	0.346997	3.93977	-1.00805	9.41404	9.3952	10.1617	9.30709	17.1839	9.83079	11.5411	11.0011	11.2975	10.8924	14.2818	11.3464	10.7777	11.1453	11.0924	10.4076	13.7374	11.0925	10.105	17.5891	10.1727	9.48756	10.9198	10.4392	16.7879	17.2195	17.1466	13.3024	14.9334	19.1748	16.1878	8.61207	15.1007	15.9705	10.1726	10.2533
P23381	SYWC_HUMAN Tryptophan--tRNA ligase, cytoplasmic OS=Homo sapiens OX=9606 GN=WARS1 PE=1 SV=2			8	8	8	0.457288	1.30113	0.348909	0.405808	1.00379	13.3496	13.4524	13.5287	13.1999	14.147	14.1626	13.9169	13.7215	11.3048	11.9365	12.0807	12.1845	14.1337	13.4667	14.4139	14.5378	10.2851	13.7955	13.123	12.272	14.3799	14.2057	14.2206	12.3304	13.6156	12.3974	13.2216	13.5069	8.93914	9.94807	9.84032	9.70168	12.4434	14.1517	14.9838	13.7298
Q9UQE7	SMC3_HUMAN Structural maintenance of chromosomes protein 3 OS=Homo sapiens OX=9606 GN=SMC3 PE=1 SV=2			11	11	11	0.456822	0.641188	0.349283	0.641185	1.00296	11.797	9.50587	10.4953	10.4166	11.3633	13.8623	14.0968	13.6532	11.1529	12.6046	12.2679	11.8655	10.1167	11.312	13.8544	13.6714	10.6882	9.82794	10.2188	10.4702	11.0128	13.3045	9.50931	11.5623	10.2284	10.0823	13.1798	9.19403	8.73684	9.27083	9.56096	10.3239	11.6653	13.065	14.8552	12.5959
P24666	PPAC_HUMAN Low molecular weight phosphotyrosine protein phosphatase OS=Homo sapiens OX=9606 GN=ACP1 PE=1 SV=3			6	6	6	0.456526	0.550677	0.349522	0.6827	1.00243	14.3561	13.5597	14.9093	14.729	14.9111	14.3965	14.1299	14.4366	14.7456	15.013	15.5155	15.45	15.6469	15.6085	14.7901	14.7549	14.9479	13.4699	13.4398	14.4865	14.212	14.7144	15.4556	15.6226	14.0817	13.4132	8.85311	12.6396	12.9931	10.0834	10.1342	10.4242	15.5865	14.2698	14.0058	14.5501
Q99829	CPNE1_HUMAN Copine-1 OS=Homo sapiens OX=9606 GN=CPNE1 PE=1 SV=1			6	6	6	0.456408	-0.800609	0.349617	1.74184	-1.00222	11.5589	12.4261	12.4028	12.0078	9.87052	10.9699	11.8387	9.2758	10.5921	10.6943	12.3647	10.5641	11.2773	10.6399	12.0139	9.9741	10.8555	12.8129	11.7962	11.2852	12.6459	14.0599	10.357	10.7733	13.087	13.0019	13.6314	12.2626	9.54824	8.40702	9.74424	9.93295	11.99	12.434	12.5273	12.4631
Q969X5	ERGI1_HUMAN Endoplasmic reticulum-Golgi intermediate compartment protein 1 OS=Homo sapiens OX=9606 GN=ERGIC1 PE=1 SV=1			5	5	5	0.456309	-1.01092	0.349696	2.0152	-1.00204	9.77951	10.5865	9.0747	10.7886	11.445	11.6914	13.5425	13.2134	11.5079	10.6784	12.032	11.8593	10.9689	10.2236	11.2227	12.1366	11.2907	9.42013	9.5777	11.6503	10.2144	13.1761	11.2893	13.9475	10.4178	9.82454	13.2506	10.827	14.4586	10.3693	10.2577	10.0197	13.2996	13.3125	14.5608	13.7361
P46063	RECQ1_HUMAN ATP-dependent DNA helicase Q1 OS=Homo sapiens OX=9606 GN=RECQL PE=1 SV=3			6	6	6	0.455719	0.92444	0.350172	0.526885	1.00099	9.73302	10.934	9.28256	10.843	12.8546	12.8343	14.8994	13.8143	13.0908	11.6532	11.7225	11.7144	11.7065	11.7054	13.5978	12.658	10.8035	11.3069	10.0869	11.5016	12.8803	9.90777	10.1379	11.3388	9.86212	11.0113	10.1002	9.18083	9.84622	10.1846	9.70463	10.0548	11.2167	12.0585	13.4759	11.2451
P02549	SPTA1_HUMAN Spectrin alpha chain, erythrocytic 1 OS=Homo sapiens OX=9606 GN=SPTA1 PE=1 SV=5			28	28	28	0.454974	-1.79137	0.350773	3.46143	-0.999654	15.0435	11.0875	12.3	11.4627	10.7473	10.7674	12.0651	10.4269	10.6253	14.7097	14.8089	11.4397	10.5669	10.8055	10.6172	10.5355	10.7624	12.7114	11.1152	11.6878	12.1463	11.2306	11.1769	10.6132	18.5774	17.8426	14.7792	12.8929	13.1873	14.7009	10.3271	9.44637	13.0121	13.1292	12.3258	12.0059
Q92888	ARHG1_HUMAN Rho guanine nucleotide exchange factor 1 OS=Homo sapiens OX=9606 GN=ARHGEF1 PE=1 SV=2			14	14	14	0.454732	1.39145	0.350968	0.381181	0.99922	11.6872	12.1244	13.887	13.5946	14.6684	14.3834	15.2949	15.0638	11.8418	13.0666	14.4684	13.7658	14.5928	14.3154	14.396	14.4534	10.713	11.3854	12.0746	11.0018	14.5494	14.3845	11.6372	13.1978	10.2837	11.783	12.0372	10.0584	9.40882	9.69395	9.30282	10.1228	14.0755	14.9522	14.5882	14.2343
P22061	PIMT_HUMAN Protein-L-isoaspartate(D-aspartate) O-methyltransferase OS=Homo sapiens OX=9606 GN=PCMT1 PE=1 SV=4			11	11	11	0.454712	1.12666	0.350985	0.457975	0.999186	13.6512	13.1512	14.5904	14.5282	15.0988	14.9669	14.4809	14.3487	15.0068	15.1075	15.3815	15.4895	15.6845	15.7271	14.0723	14.0363	15.326	14.0623	14.519	15.6613	14.7744	15.2942	15.5705	14.9994	13.4521	13.0512	10.1408	11.1029	10.2025	7.90052	10.9821	11.2137	14.9131	14.1925	13.7454	14.1122
Q00577	PURA_HUMAN Transcriptional activator protein Pur-alpha OS=Homo sapiens OX=9606 GN=PURA PE=1 SV=2			3	3	3	0.454272	0.965952	0.35134	0.51194	0.998398	12.412	12.4257	13.5148	13.4244	13.339	13.2279	14.2125	13.4163	13.7484	13.7379	13.5768	14.2168	13.8347	13.8428	13.5725	13.5702	12.6962	12.1811	12.4268	9.90791	13.2295	14.1227	13.4703	13.8392	12.9028	12.7272	9.91521	10.0409	9.1958	15.3259	14.852	9.8912	13.8136	13.9593	13.5714	13.3975
P61077	UB2D3_HUMAN Ubiquitin-conjugating enzyme E2 D3 OS=Homo sapiens OX=9606 GN=UBE2D3 PE=1 SV=1;sp			2	2	2	0.453504	1.57025	0.351962	0.33675	0.997023	12.8872	12.8588	14.7688	15.1142	15.388	15.3872	13.7768	14.0226	16.5329	15.6554	15.4042	15.9699	16.2788	16.2228	15.0123	15.0655	16.5129	9.67233	13.9516	16.3658	14.7468	15.2527	15.4919	15.3563	12.7463	12.6104	10.0944	12.791	9.40806	9.06463	13.6658	10.9468	15.0934	14.5712	13.1165	14.242
P11171	41_HUMAN Protein 4.1 OS=Homo sapiens OX=9606 GN=EPB41 PE=1 SV=4			7	7	7	0.45338	-1.03617	0.352063	2.05078	-0.996802	10.2759	12.996	12.4729	13.4236	12.261	12.3917	13.5498	13.2153	12.7757	12.9517	12.9569	10.8524	12.8844	12.8314	13.6253	13.7961	13.4035	11.8661	11.0132	11.8443	14.3166	14.1163	13.5572	14.1761	14.5103	13.4991	12.6576	8.94176	10.128	8.86739	10.3275	10.044	13.0686	13.7368	13.9256	13.3159
P02679	FIBG_HUMAN Fibrinogen gamma chain OS=Homo sapiens OX=9606 GN=FGG PE=1 SV=3			31	31	31	0.452181	-0.727666	0.353036	1.65596	-0.994654	20.8675	20.476	19.2862	19.2335	18.4144	18.4411	18.3126	18.2771	18.8535	18.9703	19.4531	19.6071	19.729	19.6252	18.6197	18.6091	20.3796	20.4838	20.9073	19.7652	18.6807	18.8673	19.4382	18.8438	20.53	20.4557	22.2037	21.5262	21.6595	20.6959	21.0564	21.6173	19.7189	18.6169	19.4181	19.917
P17096	HMGA1_HUMAN High mobility group protein HMG-I/HMG-Y OS=Homo sapiens OX=9606 GN=HMGA1 PE=1 SV=3			5	5	5	0.452116	1.60088	0.353089	0.329676	0.994538	9.89365	9.98966	14.1356	13.7167	14.0122	12.5033	14.8069	14.6133	14.2586	14.149	14.011	12.4858	14.3462	13.6747	14.5637	14.7305	10.458	10.429	10.1401	10.8274	14.1404	14.5491	14.5525	13.9388	10.1645	9.81069	10.3551	11.5311	8.56719	9.93581	9.83179	10.5569	14.3039	13.3888	15.2643	13.9174
P60891	PRPS1_HUMAN Ribose-phosphate pyrophosphokinase 1 OS=Homo sapiens OX=9606 GN=PRPS1 PE=1 SV=2;sp			3	1	1	0.450836	0.788757	0.354131	0.578843	0.992244	8.87409	9.60851	10.2848	9.56466	12.3012	10.3738	11.9272	9.95359	11.098	10.6572	11.895	11.3956	11.1209	11.7637	12.9044	12.9782	9.7089	10.3603	9.0639	11.9692	9.30007	11.8647	10.5915	12.3847	9.12143	10.6136	9.79104	9.74272	11.0355	10.5723	10.1119	9.43235	11.133	12.7083	12.5526	10.5975
O75791	GRAP2_HUMAN GRB2-related adapter protein 2 OS=Homo sapiens OX=9606 GN=GRAP2 PE=1 SV=1			8	8	8	0.44974	1.41533	0.355026	0.374924	0.990278	14.2731	14.1539	14.7538	15.089	14.8439	14.7884	14.8551	14.8455	14.4427	14.6341	15.3556	15.5597	14.6334	15.0379	14.716	14.6303	14.5096	13.4316	13.1922	14.4995	14.4186	14.8259	14.4628	15.2604	13.6117	13.6869	10.2049	12.6553	8.17985	8.99974	8.66313	10.7098	14.9449	14.6655	14.4522	14.4751
P06310	KV230_HUMAN Immunoglobulin kappa variable 2-30 OS=Homo sapiens OX=9606 GN=IGKV2-30 PE=3 SV=2;sp			3	3	2	0.449273	0.90703	0.355408	0.533282	0.98944	18.7096	18.4205	18.7345	18.8495	17.631	17.6951	17.6266	17.634	16.349	16.4664	15.815	16.3711	17.0904	17.0547	16.5791	16.5381	17.8233	15.5355	17.6036	16.6527	14.0563	13.914	14.872	13.8448	16.4222	17.1058	16.7752	17.6155	18.0385	17.817	17.479	18.2674	16.3495	15.8747	15.0702	16.2578
O75844	FACE1_HUMAN CAAX prenyl protease 1 homolog OS=Homo sapiens OX=9606 GN=ZMPSTE24 PE=1 SV=2			9	9	8	0.448847	-0.979705	0.355757	1.97206	-0.988676	10.0889	11.1136	11.1848	10.2173	10.9516	11.2861	13.0216	13.4293	10.4955	11.3055	12.0514	10.8367	9.85733	10.4166	13.0182	12.4106	10.4793	11.3635	10.9541	11.264	12.5663	13.9018	13.2727	14.2542	11.0295	9.60711	9.04291	13.2994	8.80931	8.97245	9.85626	10.8602	13.7557	13.3021	13.8165	13.7546
Q15404	RSU1_HUMAN Ras suppressor protein 1 OS=Homo sapiens OX=9606 GN=RSU1 PE=1 SV=3			13	13	13	0.447925	1.13945	0.356513	0.453933	0.987021	17.1242	16.8746	17.1589	17.1204	17.4604	17.5921	17.6015	17.5989	16.568	16.6915	16.3417	17.2838	15.4703	15.4641	17.1279	17.0722	17.784	17.6288	17.4275	17.5669	16.929	16.0885	17.1255	17.4612	14.5473	12.5448	13.1881	14.3387	12.3306	8.68208	10.4693	9.22443	15.9906	16.3983	14.7292	15.6691
P05089	ARGI1_HUMAN Arginase-1 OS=Homo sapiens OX=9606 GN=ARG1 PE=1 SV=2			9	9	9	0.447925	0.479216	0.356513	0.717367	0.987021	10.4009	9.12922	10.1091	10.9331	11.1312	10.6931	10.1179	8.65718	10.4182	11.1151	9.09183	10.4613	9.703	10.296	10.6334	10.6531	10.4341	11.8436	11.084	10.8848	9.1265	11.6308	10.8241	10.2167	9.90332	9.99986	10.1134	17.2347	9.18497	9.85623	10.3432	10.1899	11.0215	11.7283	8.65696	10.0752
P23786	CPT2_HUMAN Carnitine O-palmitoyltransferase 2, mitochondrial OS=Homo sapiens OX=9606 GN=CPT2 PE=1 SV=2			3	3	3	0.447468	-0.780236	0.356888	1.71741	-0.9862	9.12982	11.2646	9.82847	10.933	10.2138	11.4675	11.5848	11.8325	11.3423	11.0713	10.1325	10.6962	9.30975	11.366	10.8738	10.9992	10.7765	10.3469	10.1003	9.56395	10.8658	11.2156	10.5909	9.73493	9.43082	10.3921	10.2918	10.5638	12.831	9.9671	10.7407	10.2163	9.99178	11.3298	12.6819	11.3911
Q9Y2V2	CHSP1_HUMAN Calcium-regulated heat-stable protein 1 OS=Homo sapiens OX=9606 GN=CARHSP1 PE=1 SV=2			2	2	2	0.447327	0.95915	0.357004	0.51436	0.985948	11.0308	10.1512	11.602	9.97806	12.6944	12.6631	11.3582	11.289	12.1206	12.9922	12.7166	11.7918	13.6945	13.3075	12.3826	12.3329	12.4928	9.27787	11.4827	10.0389	11.9746	12.8958	12.7665	13.1125	9.93377	10.141	10.2077	10.9991	9.44931	9.54359	10.4646	9.48546	13.2792	12.2359	12.6386	12.2279
P19878	NCF2_HUMAN Neutrophil cytosol factor 2 OS=Homo sapiens OX=9606 GN=NCF2 PE=1 SV=2			3	3	3	0.446612	0.653512	0.357592	0.635731	0.984662	10.0616	10.3311	10.2847	10.0931	10.8331	10.3438	9.93942	10.1324	10.9407	11.037	10.562	12.0513	12.2804	11.3766	11.1451	10.3996	11.5299	10.4862	10.351	10.1692	10.5269	12.4912	9.8262	10.7202	9.92009	9.80185	9.41857	11.4792	8.85942	11.2016	10.2642	9.98312	11.0408	12.4616	13.2309	12.62
P36542	ATPG_HUMAN ATP synthase subunit gamma, mitochondrial OS=Homo sapiens OX=9606 GN=ATP5F1C PE=1 SV=1			9	9	9	0.446584	1.39387	0.357615	0.380543	0.984613	14.5341	14.8919	15.347	15.5117	15.6208	15.7486	16.0779	16.1449	15.9481	15.9174	15.2701	15.6611	15.2328	14.9984	15.8893	15.8323	14.221	14.788	15.5552	14.5744	15.3823	14.6528	16.3391	16.2794	15.2758	14.8762	14.6702	13.069	9.13627	9.53688	9.9636	8.74001	15.6851	15.4738	15.7835	15.5725
O43242	PSMD3_HUMAN 26S proteasome non-ATPase regulatory subunit 3 OS=Homo sapiens OX=9606 GN=PSMD3 PE=1 SV=2			14	14	14	0.446039	0.784387	0.358064	0.580599	0.983633	11.0447	10.8059	12.5645	12.7136	13.3926	12.7159	14.6582	14.218	13.1156	12.7374	14.1335	12.5357	12.5026	12.9568	13.9134	13.8194	11.4411	11.0877	10.8519	10.867	13.5285	14.4049	13.557	14.254	10.6846	12.6134	10.5658	9.81928	10.477	9.40545	10.7792	10.4884	12.5163	14.2141	15.2785	14.0277
P26196	DDX6_HUMAN Probable ATP-dependent RNA helicase DDX6 OS=Homo sapiens OX=9606 GN=DDX6 PE=1 SV=2			6	6	6	0.445539	0.771846	0.358477	0.585668	0.982734	10.0904	10.465	12.3331	12.2735	13.3937	12.5777	14.5415	14.5353	12.0556	10.5525	13.0201	11.0089	11.5136	11.3759	13.277	13.281	11.2396	10.8647	10.1908	10.876	12.1253	13.5986	11.4242	13.0097	9.49794	9.03076	10.3455	11.0739	10.596	9.85216	9.85945	8.79201	11.4983	13.8516	14.8037	13.0882
P06703	S10A6_HUMAN Protein S100-A6 OS=Homo sapiens OX=9606 GN=S100A6 PE=1 SV=1			5	5	5	0.444355	2.057	0.359455	0.240315	0.980606	14.405	12.0392	16.9369	16.7585	17.3271	17.2566	15.7597	15.547	18.333	18.4327	17.1242	17.5875	18.7735	18.4576	16.7462	16.7958	18.2776	15.103	16.4568	18.4296	16.6651	17.1131	17.8487	17.0733	14.3671	14.9741	15.181	15.1517	8.93876	15.143	15.8114	13.5384	17.5147	15.9976	16.3528	16.156
Q7KZF4	SND1_HUMAN Staphylococcal nuclease domain-containing protein 1 OS=Homo sapiens OX=9606 GN=SND1 PE=1 SV=1			23	23	23	0.444282	1.13762	0.359516	0.454509	0.980474	14.1373	14.213	14.3269	14.206	14.9013	14.8733	15.4947	15.3873	14.738	14.6703	14.6291	14.6092	14.057	14.2375	15.2084	14.9881	12.3048	14.8403	14.9197	11.5303	15.5149	14.9737	14.9673	14.9864	14.2261	13.0943	11.996	12.3469	9.87423	12.5874	12.5137	12.2371	14.684	14.6672	14.953	14.3967
P00734	THRB_HUMAN Prothrombin OS=Homo sapiens OX=9606 GN=F2 PE=1 SV=2			10	10	10	0.443978	-1.45229	0.359768	2.73642	-0.979927	17.1213	17.0226	14.6979	14.7333	12.7236	12.9063	13.2963	13.315	14.0083	14.0372	12.23	11.6455	10.9667	11.043	12.6738	13.031	14.8177	15.1941	16.0855	12.987	12.094	11.8615	12.3023	11.2972	16.9009	16.5988	16.6021	16.5719	16.102	18.0681	17.2864	18.7067	15.8718	15.3312	15.9287	16.9416
Q9BUJ2	HNRL1_HUMAN Heterogeneous nuclear ribonucleoprotein U-like protein 1 OS=Homo sapiens OX=9606 GN=HNRNPUL1 PE=1 SV=2			5	5	5	0.443801	0.480398	0.359914	0.71678	0.979609	12.831	9.90226	13.6167	12.7038	13.7793	14.0463	14.3589	14.4178	13.7816	13.7519	13.5386	13.7405	14.3318	13.2606	14.2689	14.1166	13.4194	13.6401	12.7643	11.6677	14.418	14.383	13.7022	13.266	12.332	9.91508	10.4171	13.411	12.6622	14.2415	14.1072	16.1267	13.1708	14.0958	15.148	13.6445
P31946	1433B_HUMAN 14-3-3 protein beta/alpha OS=Homo sapiens OX=9606 GN=YWHAB PE=1 SV=3			13	10	8	0.443325	0.73206	0.360309	0.602044	0.978753	16.2245	15.2936	15.0772	14.9558	14.0524	13.7657	13.721	13.9231	14.6653	14.5803	14.7834	14.2317	15.036	14.234	12.6131	13.0983	14.4409	15.9214	15.4264	14.0512	13.7586	14.8004	14.1515	13.5541	15.4729	15.0965	14.113	13.9847	12.3971	10.744	10.6925	9.0283	15.2429	14.6452	14.7108	16.144
Q9UNM6	PSD13_HUMAN 26S proteasome non-ATPase regulatory subunit 13 OS=Homo sapiens OX=9606 GN=PSMD13 PE=1 SV=2			3	3	3	0.442973	0.875593	0.360601	0.54503	0.978119	14.1874	9.99967	11.5854	10.1276	10.5448	10.9529	10.2129	9.15934	10.444	11.3255	11.8583	10.9515	10.6323	10.9405	10.0027	10.7652	11.2898	12.0609	10.6854	11.0898	10.6503	12.7437	11.5685	10.0733	10.6778	11.8461	10.7003	9.53297	9.25121	11.3498	10.1329	10.3248	11.0137	9.15369	12.8636	12.8779
Q9ULC5	ACSL5_HUMAN Long-chain-fatty-acid--CoA ligase 5 OS=Homo sapiens OX=9606 GN=ACSL5 PE=1 SV=1			6	5	5	0.442866	-0.256804	0.36069	1.19483	-0.977926	10.5441	10.99	10.8654	11.3933	10.7688	11.0976	12.8258	11.7005	10.194	10.5833	10.3474	11.78	10.4051	10.5562	9.741	11.3411	10.7586	9.70774	11.1212	10.4531	10.747	11.7246	11.6745	11.7674	11.4614	10.4247	8.45177	10.7551	10.5513	10.6302	10.6871	9.63365	10.1556	10.5719	12.5348	11.5838
P08133	ANXA6_HUMAN Annexin A6 OS=Homo sapiens OX=9606 GN=ANXA6 PE=1 SV=3			33	33	33	0.442507	1.63258	0.360988	0.322511	0.977279	15.2793	15.2802	15.4126	15.3591	15.3148	15.2149	15.4917	15.2682	15.1282	15.2861	15.2301	15.111	14.2401	14.3355	14.9945	15.0401	12.9502	14.7922	14.6617	12.7837	15.8381	16.1518	12.6598	14.4262	15.1464	15.0158	15.4608	15.1368	7.84494	11.1036	8.91098	11.5414	15.0104	15.4479	16.2471	15.9131
P12429	ANXA3_HUMAN Annexin A3 OS=Homo sapiens OX=9606 GN=ANXA3 PE=1 SV=3			13	13	13	0.441915	-1.32886	0.361481	2.51204	-0.976213	13.8389	13.7556	12.2164	10.6377	9.67585	11.6249	12.293	11.8645	10.7558	10.3314	11.8808	12.266	9.86157	11.1817	10.8313	10.4532	11.1963	12.7326	12.648	10.2434	12.7053	12.8077	10.6391	13.0066	15.3111	15.2337	15.2746	16.3071	9.68231	10.6179	10.5709	10.5651	12.9145	13.6677	13.5421	13.7768
P62328	TYB4_HUMAN Thymosin beta-4 OS=Homo sapiens OX=9606 GN=TMSB4X PE=1 SV=2			8	8	8	0.441627	1.64047	0.36172	0.320752	0.975695	17.8081	17.2369	18.0199	17.9132	18.8422	18.7529	16.8054	16.6038	17.6765	17.5549	18.2128	18.1765	17.5801	17.4358	16.6263	16.5611	19.2753	17.318	17.7876	19.1381	17.1006	17.0035	17.3319	17.7185	13.7759	13.793	14.689	10.6865	12.1234	8.6708	9.8847	11.9498	19.406	16.7642	18.2235	17.9438
P61160	ARP2_HUMAN Actin-related protein 2 OS=Homo sapiens OX=9606 GN=ACTR2 PE=1 SV=1			12	12	12	0.441376	1.65054	0.36193	0.318521	0.975243	16.8081	16.6561	17.0468	17.3586	17.2947	17.165	16.8934	16.8986	16.6705	16.6024	17.4541	17.4472	16.6384	16.8047	17.2252	17.4305	16.9123	16.8234	16.2318	16.445	16.2614	17.5341	17.2086	16.8695	16.7371	16.5573	16.6257	15.882	9.2678	9.76665	14.7474	14.4392	16.8333	17.3687	17.1819	17.2404
Q99832	TCPH_HUMAN T-complex protein 1 subunit eta OS=Homo sapiens OX=9606 GN=CCT7 PE=1 SV=2			11	11	11	0.440106	0.994474	0.362989	0.501919	0.972954	14.8298	14.7845	15.139	15.2263	15.7524	15.8089	15.8521	15.922	15.083	15.086	15.0866	15.0336	15.0186	15.3351	15.6535	15.6804	14.8966	15.1336	15.116	14.1953	15.3816	15.3272	15.7496	14.5857	15.2309	15.0565	14.6631	14.4379	10.6564	10.3652	9.04914	9.83213	14.7169	15.592	15.8102	15.162
P07686	HEXB_HUMAN Beta-hexosaminidase subunit beta OS=Homo sapiens OX=9606 GN=HEXB PE=1 SV=3			12	12	12	0.439365	1.91389	0.363609	0.265376	0.971617	9.87781	10.103	13.2651	13.3428	13.819	13.7253	12.423	12.4576	16.6119	16.6286	15.65	15.9835	17.7167	17.9156	14.919	14.4178	15.5437	12.0394	15.0301	14.8994	14.1282	14.2014	15.2934	13.1384	10.7824	8.69823	9.84645	10.2503	9.55201	8.98293	9.7417	10.764	12.9561	12.5414	12.9763	12.3855
P50225	ST1A1_HUMAN Sulfotransferase 1A1 OS=Homo sapiens OX=9606 GN=SULT1A1 PE=1 SV=3			9	9	6	0.439242	1.65311	0.363712	0.317954	0.971397	16.4318	16.347	15.7109	15.4315	15.5736	15.6763	15.6942	15.4814	10.5611	10.7282	13.3954	11.1811	11.1951	10.7834	10.5277	10.9642	9.87235	12.8554	13.1963	12.8602	13.5904	14.5405	14.0938	12.776	12.9259	9.0915	9.64221	10.201	9.09706	9.32361	9.5938	11.47	13.4508	15.1879	14.5596	14.4309
P38117	ETFB_HUMAN Electron transfer flavoprotein subunit beta OS=Homo sapiens OX=9606 GN=ETFB PE=1 SV=3			5	5	5	0.437689	1.24892	0.365015	0.420763	0.968593	13.2308	12.8656	13.8652	13.9379	13.8898	13.8063	13.9176	13.7846	14.818	14.7513	13.9865	14.5594	15.0625	14.8596	14.3929	14.2474	13.7884	13.4855	13.5043	10.6773	14.6072	14.517	14.6793	14.3214	13.7142	13.2832	12.8665	13.0318	8.69326	9.82327	8.57962	9.44002	14.2036	14.0801	14.2806	14.2436
P62829	RL23_HUMAN 60S ribosomal protein L23 OS=Homo sapiens OX=9606 GN=RPL23 PE=1 SV=1			5	5	5	0.437398	1.61085	0.36526	0.327405	0.968068	13.3404	9.10052	14.2469	14.1645	14.9694	14.8271	14.8032	14.257	15.4373	15.7788	14.7625	15.1736	15.2098	14.867	15.0465	15.7192	10.6084	13.3926	15.4483	11.2181	14.8853	15.4783	15.2697	15.3766	9.06758	9.4662	10.508	13.5347	16.7216	10.1028	13.8722	9.32188	14.3589	14.5427	15.0542	14.7872
P62861	RS30_HUMAN 40S ribosomal protein S30 OS=Homo sapiens OX=9606 GN=FAU PE=1 SV=1			2	2	2	0.436975	1.80502	0.365616	0.286177	0.967303	10.7197	11.1388	14.7939	14.8347	14.8825	14.458	14.2677	14.4624	16.2956	16.9018	15.3162	16.2695	16.7653	16.1315	16.0714	16.3548	14.4786	10.6367	14.9488	10.7591	15.3314	15.5915	16.135	14.8873	10.3568	11.2992	9.25702	11.0062	9.30836	8.21092	9.96629	9.31187	14.8285	14.0049	14.8576	13.7827
P35659	DEK_HUMAN Protein DEK OS=Homo sapiens OX=9606 GN=DEK PE=1 SV=1			9	9	9	0.435832	1.39709	0.366579	0.379694	0.965238	12.5342	9.87704	14.8399	14.8134	15.229	14.9267	15.9237	15.8915	16.8258	16.6533	16.5969	16.0392	16.3879	16.5726	16.1903	16.573	13.5054	9.59568	12.9359	14.3335	15.7031	16.2366	15.5322	15.5234	13.1258	10.2736	10.643	10.0163	10.5319	9.39868	10.0146	11.687	16.3695	15.2471	16.6213	15.6795
Q6NUK1	SCMC1_HUMAN Calcium-binding mitochondrial carrier protein SCaMC-1 OS=Homo sapiens OX=9606 GN=SLC25A24 PE=1 SV=2			6	6	6	0.435786	0.849427	0.366618	0.555005	0.965156	11.006	10.2772	10.4705	10.5759	11.3577	11.0544	11.6704	11.7004	13.4371	13.2647	10.6863	12.7082	13.0667	12.9863	12.8339	11.0089	11.7997	12.7226	10.8087	10.6002	11.2302	10.8056	12.8838	10.5557	12.9099	11.9226	12.0929	10.2612	9.15255	9.76025	9.85756	9.36282	11.7449	12.1018	13.6769	11.7397
Q9Y6F6	MRVI1_HUMAN Protein MRVI1 OS=Homo sapiens OX=9606 GN=MRVI1 PE=1 SV=4			4	4	4	0.435148	0.745147	0.367157	0.596607	0.964003	10.0042	9.56141	12.1995	10.2274	12.4104	11.2314	11.6479	10.6281	10.7977	11.4616	12.7795	11.912	11.02	10.6646	11.5944	11.1014	10.981	10.8174	10.1344	10.675	12.2154	12.6651	13.5095	14.121	9.51934	9.54872	8.96177	10.4036	9.35064	12.3877	9.89041	9.21597	9.49814	10.18	11.6553	10.3444
Q969H8	MYDGF_HUMAN Myeloid-derived growth factor OS=Homo sapiens OX=9606 GN=MYDGF PE=1 SV=1			3	3	3	0.434239	1.03503	0.367926	0.488006	0.96236	13.7269	13.9466	13.6702	13.8358	13.4497	11.0899	13.0379	12.9457	13.6797	13.8449	13.9931	13.9676	14.404	15.0026	13.792	13.8618	13.5772	13.9712	13.6143	13.5405	13.9411	14.3107	13.733	14.3777	13.0087	12.7824	10.5296	10.5378	9.13117	9.9739	9.60884	8.91958	14.2419	14.0886	14.7079	14.8299
P35579	MYH9_HUMAN Myosin-9 OS=Homo sapiens OX=9606 GN=MYH9 PE=1 SV=4			164	164	141	0.434188	1.30099	0.36797	0.405848	0.962267	19.7587	19.4775	19.601	19.5536	19.4512	19.463	20.0066	19.9154	19.204	19.2422	19.2895	19.3805	18.3857	18.4176	19.2371	19.2091	19.0321	19.729	19.4335	18.8652	18.8419	18.9145	19.2566	19.6506	19.2697	19.0111	18.9009	17.7296	13.2256	12.1861	13.9854	14.4658	19.125	18.9165	18.824	19.1726
P02746	C1QB_HUMAN Complement C1q subcomponent subunit B OS=Homo sapiens OX=9606 GN=C1QB PE=1 SV=3			5	5	5	0.433969	0.62105	0.368155	0.650198	0.96187	15.8754	15.8866	15.8181	15.5676	15.3486	15.4485	15.7292	15.967	14.8855	14.6804	14.5878	14.2536	14.8097	14.4267	15.2603	15.1592	15.4643	13.4539	16.0249	10.7234	12.8057	12.8627	12.1526	10.2959	15.0667	15.3772	15.755	17.4845	15.704	13.6678	15.6963	16.092	14.003	14.6239	14.2917	14.4015
Q12982	BNIP2_HUMAN BCL2/adenovirus E1B 19 kDa protein-interacting protein 2 OS=Homo sapiens OX=9606 GN=BNIP2 PE=1 SV=1;sp			2	2	2	0.433387	-0.479404	0.368649	1.39417	-0.960817	9.85367	10.5406	11.5253	10.3565	9.49003	11.3733	10.9073	10.4116	10.2629	11.0273	9.4912	10.9946	10.4735	9.63954	9.97441	10.6492	11.3752	10.5922	10.8147	11.5857	10.2412	10.4143	11.1423	12.4953	10.9471	11.2617	9.79832	9.98712	9.0454	10.0017	9.67143	9.35798	10.8884	11.6193	12.0878	11.7035
O14880	MGST3_HUMAN Microsomal glutathione S-transferase 3 OS=Homo sapiens OX=9606 GN=MGST3 PE=1 SV=1			3	3	3	0.432694	-0.832712	0.369238	1.78103	-0.959563	9.13497	11.7694	10.2083	11.718	10.3967	11.2976	13.3685	13.0713	10.3277	12.2654	10.9744	10.8089	12.2311	9.83992	10.9651	11.573	11.8096	11.9499	13.3486	11.0894	13.1986	11.5101	11.1156	10.2439	11.2187	11.3125	10.0926	10.5971	9.61954	9.55499	9.48665	10.9068	10.9303	13.6755	14.8895	12.6049
Q06830	PRDX1_HUMAN Peroxiredoxin-1 OS=Homo sapiens OX=9606 GN=PRDX1 PE=1 SV=1			16	16	12	0.432205	0.666312	0.369654	0.630115	0.958678	16.4402	16.2607	17.5251	17.5778	17.8328	17.8498	16.8239	16.9667	18.2434	18.3794	17.8869	18.5375	19.5325	19.3582	18.0824	18.0073	18.1762	16.9065	17.5612	18.1922	17.8887	17.4855	18.2311	17.319	16.8677	16.5742	15.6634	16.5821	16.1797	15.2543	16.55	15.4571	17.6172	16.874	16.8808	16.9089
O15144	ARPC2_HUMAN Actin-related protein 2/3 complex subunit 2 OS=Homo sapiens OX=9606 GN=ARPC2 PE=1 SV=1			20	20	20	0.431416	1.63484	0.370326	0.322006	0.95725	15.9879	15.3154	16.786	16.8177	16.9694	17.0251	17.0104	17.0366	16.6229	16.5572	16.7628	17.144	16.5042	16.4427	17.2903	17.2896	15.9965	16.4394	16.2241	16.0621	16.812	17.333	17.3342	17.583	15.9682	15.7842	15.8439	16.1399	8.93593	9.22534	9.34607	10.6752	16.7187	16.5876	17.0783	16.7603
P40939	ECHA_HUMAN Trifunctional enzyme subunit alpha, mitochondrial OS=Homo sapiens OX=9606 GN=HADHA PE=1 SV=2			20	20	20	0.431363	0.767774	0.370371	0.587323	0.957153	14.4295	14.2578	15.0435	14.9859	15.4376	15.3114	16.0175	15.9992	15.9529	16.3904	15.203	15.4212	15.5744	15.3802	16.3573	16.3234	13.9641	14.9176	15.6389	13.3536	15.9513	15.4502	16.3586	16.115	15.0981	14.7889	14.261	13.4526	12.3012	13.4736	12.3666	14.1514	15.5895	15.2334	16.2092	15.6051
P55735	SEC13_HUMAN Protein SEC13 homolog OS=Homo sapiens OX=9606 GN=SEC13 PE=1 SV=3			2	2	2	0.430675	0.804936	0.370958	0.572387	0.955907	13.1736	11.4332	10.7334	11.2179	11.0504	12.7107	10.2291	12.0596	9.54862	10.0965	11.1812	11.5859	10.8721	10.8327	10.9556	9.98875	10.0861	9.8344	10.3948	10.9944	9.6726	10.4051	10.4046	10.2913	9.81456	10.1397	9.31024	10.0133	10.0241	9.91235	9.89974	9.18425	12.1838	13.6409	10.8928	13.5704
P13073	COX41_HUMAN Cytochrome c oxidase subunit 4 isoform 1, mitochondrial OS=Homo sapiens OX=9606 GN=COX4I1 PE=1 SV=1			10	10	10	0.429972	1.4867	0.371559	0.356828	0.954633	14.0015	13.9727	14.1004	14.1189	15.1568	15.3719	15.485	15.1983	14.4924	14.5532	13.9555	12.3194	14.1402	14.5067	14.4055	14.324	14.4482	14.0956	14.5941	15.0744	14.9965	13.8519	14.602	13.5404	14.7195	14.6028	14.0642	13.8518	7.71887	9.24014	10.2695	9.78642	12.922	13.9306	14.0896	12.569
P00739	HPTR_HUMAN Haptoglobin-related protein OS=Homo sapiens OX=9606 GN=HPR PE=2 SV=2			16	3	3	0.429276	1.73305	0.372155	0.300815	0.953372	16.0657	16.0911	14.6866	14.559	13.3428	14.4095	13.4057	13.1595	13.8768	13.9027	13.9342	13.8507	14.0484	14.4042	13.912	13.8946	14.9838	14.5111	15.4329	13.8538	12.638	11.8157	10.9683	11.2341	15.0986	15.6545	15.6325	17.2268	6.74164	8.92585	12.8332	9.88444	13.5398	13.0105	11.7561	14.3276
Q9UNH7	SNX6_HUMAN Sorting nexin-6 OS=Homo sapiens OX=9606 GN=SNX6 PE=1 SV=1			2	2	2	0.428758	0.817222	0.372599	0.567534	0.952432	10.6866	10.819	10.3852	11.0048	11.3605	10.5816	11.8754	10.0558	11.2967	11.521	10.9007	10.3939	11.2231	11.5092	10.1509	11.7163	10.1352	10.7489	12.4259	11.7606	13.0619	12.8303	12.0579	9.52859	8.84375	9.62108	10.0287	10.2426	9.12921	9.63191	7.69941	10.124	10.4525	11.8436	12.84	11.0895
Q86U42	PABP2_HUMAN Polyadenylate-binding protein 2 OS=Homo sapiens OX=9606 GN=PABPN1 PE=1 SV=3			2	2	2	0.428269	0.894924	0.373019	0.537776	0.951544	11.4944	11.6089	10.1986	10.3206	12.0074	12.0067	12.9969	13.1247	13.5094	12.9839	13.1441	10.6963	12.672	13.0968	11.6311	11.8663	11.0657	11.8721	11.7007	11.246	13.1798	12.8985	12.1853	11.6058	10.0538	10.369	9.59473	10.3655	9.88612	10.1096	9.4912	9.34733	13.444	13.1649	13.7489	13.3911
O14618	CCS_HUMAN Copper chaperone for superoxide dismutase OS=Homo sapiens OX=9606 GN=CCS PE=1 SV=1			4	4	4	0.426339	-0.489448	0.37468	1.40391	-0.948039	14.3727	14.3562	15.1386	15.1187	15.2299	15.3133	14.5652	14.5459	14.4108	14.5484	15.1941	15.3482	14.3585	14.2656	14.2527	14.2513	15.8361	14.1206	14.4821	15.3031	13.8154	14.6063	14.4059	15.1292	14.3524	14.2378	11.2341	10.2856	15.4547	9.57187	9.38246	12.4869	15.9536	15.0955	14.0575	15.0214
P50995	ANX11_HUMAN Annexin A11 OS=Homo sapiens OX=9606 GN=ANXA11 PE=1 SV=1			13	13	13	0.425325	0.422743	0.375556	0.746005	0.946198	14.7782	14.76	15.4996	15.2226	15.6836	15.6091	15.8602	15.8856	15.273	15.089	15.2623	15.2612	15.115	15.1753	15.7375	15.7304	14.4212	14.8871	14.5639	14.5221	15.07	15.4473	15.4402	15.2735	16.045	15.839	15.7988	15.2573	13.882	11.0244	10.4619	14.6207	14.5304	15.4248	15.9178	15.422
P31949	S10AB_HUMAN Protein S100-A11 OS=Homo sapiens OX=9606 GN=S100A11 PE=1 SV=2			6	6	5	0.425051	1.55889	0.375793	0.339412	0.945699	12.3736	13.8032	14.6817	14.4729	14.8487	14.9593	13.4779	13.239	16.3718	16.4822	15.724	16.0526	17.2388	16.8498	15.3412	15.3942	16.1551	13.5354	15.1236	15.1053	14.1472	15.5654	15.5769	14.824	12.9734	9.26877	9.63522	13.9256	9.40869	9.5521	10.8847	11.2919	15.5623	14.2065	14.8416	15.0998
Q04760	LGUL_HUMAN Lactoylglutathione lyase OS=Homo sapiens OX=9606 GN=GLO1 PE=1 SV=4			7	7	7	0.42476	1.27291	0.376045	0.413824	0.94517	12.9047	12.1125	14.4855	14.8446	15.4731	14.8697	13.4368	13.3613	14.2581	14.3869	15.9121	15.9728	13.6418	13.7546	14.2642	14.268	13.785	13.4977	12.1029	15.7153	13.5078	14.6479	13.2979	14.6394	12.9178	10.0737	10.3688	11.5672	8.60631	10.0399	13.8525	9.65553	15.1657	14.6073	12.3094	14.4191
O14818	PSA7_HUMAN Proteasome subunit alpha type-7 OS=Homo sapiens OX=9606 GN=PSMA7 PE=1 SV=1;sp			10	10	10	0.424229	1.28226	0.376505	0.411151	0.944205	13.9533	14.6705	15.7375	15.6427	15.5603	15.4467	15.1854	15.247	15.3701	15.3453	15.5325	15.0575	16.049	16.0782	15.7331	15.8626	15.6624	14.5184	14.7231	13.4349	15.1362	15.945	15.977	14.9505	14.486	14.9897	11.9177	15.5641	9.42875	9.89177	10.8505	10.1298	15.0412	15.445	15.6866	15.1575
O60884	DNJA2_HUMAN DnaJ homolog subfamily A member 2 OS=Homo sapiens OX=9606 GN=DNAJA2 PE=1 SV=1			3	3	3	0.4231	1.11944	0.377485	0.460272	0.942151	13.9832	12.6107	14.3951	14.4384	13.8138	13.8825	14.0632	14.111	14.2735	14.2365	14.3598	14.766	14.4041	14.497	14.7463	14.6057	14.1641	13.1889	13.0761	14.3313	14.2319	15.0309	14.8292	15.111	12.6354	12.8396	9.15327	10.2399	9.09554	11.0035	10.6169	10.8657	14.8691	14.7394	14.6026	14.36
P35998	PRS7_HUMAN 26S proteasome regulatory subunit 7 OS=Homo sapiens OX=9606 GN=PSMC2 PE=1 SV=3			6	6	6	0.422967	1.52044	0.377601	0.34858	0.941908	15.85	15.5243	12.5954	13.866	13.5905	10.9699	14.0752	13.6242	11.2591	11.2892	13.6589	14.849	9.52011	18.4545	11.0629	9.27822	9.72906	10.9829	13.3322	10.9519	14.4062	14.7814	18.1706	10.9129	10.3366	9.29517	10.1023	13.3026	9.082	11.4977	10.4818	11.8104	11.6187	13.6473	14.6835	9.82541
Q9NR31	SAR1A_HUMAN GTP-binding protein SAR1a OS=Homo sapiens OX=9606 GN=SAR1A PE=1 SV=1			4	4	1	0.422756	1.47239	0.377784	0.360385	0.941525	15.0784	15.1677	15.6373	15.6963	15.8752	15.8394	15.6227	15.6486	15.7285	15.7773	16.0292	16.4912	15.9161	15.9011	16.1511	15.9403	16.2455	15.3109	15.0951	16.0348	14.913	15.7894	15.8416	16.1092	14.9801	15.0107	14.5444	14.2394	8.79467	10.7181	9.88029	9.16485	15.9527	15.9676	15.7408	15.7902
P49411	EFTU_HUMAN Elongation factor Tu, mitochondrial OS=Homo sapiens OX=9606 GN=TUFM PE=1 SV=2			15	15	14	0.42185	1.52442	0.378573	0.347619	0.939876	14.0412	14.1621	15.3586	14.9411	15.6127	14.8652	15.8914	15.5091	14.2897	14.3859	15.0825	13.6208	15.5667	15.5915	15.4506	15.4708	14.306	14.5122	14.4128	14.0044	15.6516	15.2821	15.6662	14.3704	14.2524	13.7202	13.0972	14.6432	7.86848	10.472	10.5699	9.89514	14.6873	15.4541	15.6857	14.8967
P24534	EF1B_HUMAN Elongation factor 1-beta OS=Homo sapiens OX=9606 GN=EEF1B2 PE=1 SV=3			4	4	4	0.421499	1.71317	0.378879	0.304989	0.939235	15.3913	15.2615	13.8714	13.579	14.781	14.7867	13.7785	13.7888	14.7608	14.2896	14.7419	12.8374	13.7683	13.8829	11.9795	12.4011	15.8029	15.149	14.727	15.965	14.9669	14.1858	13.5603	14.0749	9.34488	13.1713	9.86524	11.5463	8.85013	9.90372	8.5291	9.69062	15.8461	15.2377	14.4741	15.1868
P0C0L4	CO4A_HUMAN Complement C4-A OS=Homo sapiens OX=9606 GN=C4A PE=1 SV=2			64	4	4	0.420325	-1.8965	0.379905	3.72309	-0.937096	16.62	17.0033	13.5857	11.1695	14.8838	15.0254	14.5054	14.86	11.2463	10.687	12.1282	11.2394	10.9933	11.3172	13.3259	10.4925	16.6976	16.2425	17.4063	16.4009	16.7627	12.7519	11.3367	9.87876	16.0644	16.5053	15.8606	18.5313	17.4447	17.0981	16.4959	9.74649	9.6924	14.3296	14.2653	12.7531
P61221	ABCE1_HUMAN ATP-binding cassette sub-family E member 1 OS=Homo sapiens OX=9606 GN=ABCE1 PE=1 SV=1			3	3	3	0.419657	1.21425	0.38049	0.430997	0.935879	9.92212	10.4872	12.2822	12.4118	13.0139	12.6213	12.6595	13.2989	13.3555	13.3284	12.42	13.4131	12.1036	12.693	13.5848	13.4883	14.2075	9.71569	8.44553	14.0021	11.4498	12.8389	12.708	13.6946	9.64687	10.3772	9.97951	9.40539	8.41358	13.7347	13.6436	13.4059	10.7049	13.0244	12.5003	12.1309
Q9BTV4	TMM43_HUMAN Transmembrane protein 43 OS=Homo sapiens OX=9606 GN=TMEM43 PE=1 SV=1			8	8	8	0.419093	-0.818819	0.380984	1.76396	-0.934851	11.7932	11.7042	11.3191	10.6067	12.5017	10.2447	13.9793	13.9105	10.5598	11.6059	11.5981	11.9052	10.5598	9.30998	12.9091	12.7936	11.2388	12.4343	10.3705	11.2764	13.2176	13.5519	12.4761	13.8308	12.4374	12.2859	12.8107	9.591	10.1057	9.32387	8.33295	8.49592	13.8626	14.611	15.0875	14.3763
Q96IU4	ABHEB_HUMAN Protein ABHD14B OS=Homo sapiens OX=9606 GN=ABHD14B PE=1 SV=1			6	6	6	0.418524	1.42551	0.381484	0.372288	0.933812	13.5847	13.5636	14.073	13.7679	15.3664	15.2175	13.1542	12.9171	12.8732	13.2608	15.3176	14.818	11.7497	12.9267	13.0086	12.904	13.5047	13.6941	12.893	13.8308	12.8212	13.5848	10.8863	12.884	12.7714	12.4625	12.5363	8.84562	7.1686	10.8279	10.1699	9.56615	13.5739	13.9921	13.5912	13.6579
Q14683	SMC1A_HUMAN Structural maintenance of chromosomes protein 1A OS=Homo sapiens OX=9606 GN=SMC1A PE=1 SV=2			9	9	9	0.41826	0.618845	0.381716	0.651192	0.933331	9.64492	10.2601	12.9561	9.6204	11.8997	11.4183	12.9641	14.0206	12.1753	12.7348	12.4484	12.0659	11.0568	10.8996	13.5943	13.014	11.2982	13.2	10.2235	10.6067	10.8947	13.5258	11.1871	12.4419	9.12428	10.6072	10.7011	10.8249	10.51	8.90362	9.1404	10.2384	11.0495	11.7655	13.4423	12.2174
P25786	PSA1_HUMAN Proteasome subunit alpha type-1 OS=Homo sapiens OX=9606 GN=PSMA1 PE=1 SV=1			7	7	7	0.417195	1.12562	0.382653	0.458305	0.931387	14.3889	13.6644	15.2883	15.2975	15.0993	15.075	15.2059	15.0455	14.4226	14.1337	15.4161	14.5892	15.4828	15.3649	15.2409	15.2937	15.1214	14.5378	14.4888	14.9493	15.2977	15.7062	15.3035	14.7458	13.8434	13.2573	11.4639	13.8383	9.66328	9.62577	10.919	8.83003	14.6881	15.0124	15.1196	14.672
Q9H2U2	IPYR2_HUMAN Inorganic pyrophosphatase 2, mitochondrial OS=Homo sapiens OX=9606 GN=PPA2 PE=1 SV=2			3	3	3	0.416831	1.06321	0.382974	0.478566	0.930721	11.2411	11.8236	13.3796	13.2333	13.0587	10.448	12.1173	11.879	13.0768	13.1275	13.9794	14.1947	14.0183	13.8096	12.6522	13.195	11.241	9.81772	11.4382	11.3489	12.3876	13.1939	13.6439	13.5364	13.0804	12.9966	14.9842	11.9018	8.55969	9.26171	10.0094	10.7904	13.6589	12.5793	12.8008	13.8066
O94776	MTA2_HUMAN Metastasis-associated protein MTA2 OS=Homo sapiens OX=9606 GN=MTA2 PE=1 SV=1			6	6	6	0.416695	1.01731	0.383094	0.494037	0.930473	8.89502	8.81854	13.6637	13.6616	11.3519	11.4678	13.3652	13.2279	13.3457	13.3951	12.9158	10.9393	12.7835	12.7074	13.3756	13.8881	10.5339	9.58389	10.0393	10.9905	12.2486	13.5693	12.0475	12.6491	10.0488	11.1543	10.1075	10.4634	8.78398	11.2958	11.1638	10.8551	11.2683	12.0799	12.2662	12.5587
Q8N1G4	LRC47_HUMAN Leucine-rich repeat-containing protein 47 OS=Homo sapiens OX=9606 GN=LRRC47 PE=1 SV=1			6	6	6	0.416463	0.928899	0.383298	0.525259	0.930049	9.80044	11.323	12.4142	10.8674	12.227	11.2376	13.3715	13.1267	11.5576	12.2982	12.8395	12.6404	12.8361	13.0728	11.2433	13.2148	9.6592	12.0053	13.7595	11.6563	13.2284	13.6452	13.4676	13.2955	9.36057	9.96078	10.6549	10.017	9.84132	12.5536	9.48966	8.79736	11.2925	12.3257	13.6125	12.2949
P23142	FBLN1_HUMAN Fibulin-1 OS=Homo sapiens OX=9606 GN=FBLN1 PE=1 SV=4			5	5	5	0.415085	1.21347	0.384517	0.43123	0.927532	13.5772	14.568	10.4986	10.8934	10.387	10.3423	9.99534	11.0088	11.5994	10.5675	10.4241	12.583	13.013	12.3298	10.8306	10.4322	11.4428	10.0157	11.4193	10.5577	11.1746	10.193	10.9972	10.0721	13.4534	12.5322	14.2858	14.0789	7.2455	10.8261	10.2041	9.09285	11.3372	10.9843	10.4456	10.5863
Q13148	TADBP_HUMAN TAR DNA-binding protein 43 OS=Homo sapiens OX=9606 GN=TARDBP PE=1 SV=1			3	3	3	0.414628	0.722831	0.384921	0.605907	0.926696	12.1219	12.4854	12.5781	11.9821	12.476	10.679	12.779	12.4557	11.1346	11.4487	12.7405	11.8444	12.9665	13.0451	12.3285	10.94	10.8694	9.4231	10.1062	11.356	11.4407	13.3487	12.3521	12.2525	12.767	10.1304	10.279	11.466	9.45833	11.1334	10.5338	10.077	12.7242	13.2131	13.6111	12.9925
P62308	RUXG_HUMAN Small nuclear ribonucleoprotein G OS=Homo sapiens OX=9606 GN=SNRPG PE=1 SV=1;sp			2	2	2	0.414021	1.22644	0.38546	0.427371	0.925587	13.9609	12.4036	12.0864	12.3635	13.5951	13.6764	12.7336	12.8293	10.9846	11.3843	11.7724	11.4449	10.5527	11.4872	12.2708	10.6513	12.7357	12.1969	12.4952	12.9169	13.8651	10.9984	9.81436	10.5759	9.24668	9.88415	9.51915	9.45893	9.2483	9.33858	10.3481	9.19806	10.1387	11.6932	12.046	10.6412
Q92608	DOCK2_HUMAN Dedicator of cytokinesis protein 2 OS=Homo sapiens OX=9606 GN=DOCK2 PE=1 SV=2			14	14	14	0.414017	-1.40135	0.385463	2.64149	-0.925578	9.20934	9.28086	11.802	12.0396	9.73279	10.7484	14.8793	14.6004	12.7055	13.4444	12.765	11.5431	13.4519	13.3034	14.3787	13.3876	11.2394	9.11296	9.23013	10.9529	11.8986	13.7651	11.0053	10.8848	9.96166	8.83413	10.8879	10.9826	15.2851	13.9551	13.5402	10.6954	14.9963	13.8519	14.9506	13.207
P07711	CATL1_HUMAN Cathepsin L1 OS=Homo sapiens OX=9606 GN=CTSL PE=1 SV=2			2	2	2	0.413986	-1.11534	0.385491	2.16646	-0.925523	10.7122	10.1765	10.0993	9.98493	9.54454	12.7959	10.8707	10.0665	11.6429	11.3372	11.0605	11.6379	10.8337	10.4346	12.472	12.4805	15.0776	9.65976	15.3079	15.4109	12.5341	9.9169	10.4328	9.88847	11.3021	9.82626	11.4689	9.0216	8.89447	10.9511	10.0233	9.66179	11.1851	10.9109	9.83278	10.2321
P16949	STMN1_HUMAN Stathmin OS=Homo sapiens OX=9606 GN=STMN1 PE=1 SV=3			4	4	2	0.413756	1.73709	0.385695	0.299974	0.9251	10.7667	11.1297	13.6147	13.7474	13.7311	13.5143	12.8406	12.799	16.4317	16.4205	15.0187	15.4052	16.5631	16.6334	14.4406	14.4339	14.6508	11.7567	12.9935	15.0035	14.7591	14.2311	15.7063	14.9022	10.518	10.1711	10.9596	11.0772	8.68494	11.8979	13.9474	11.1894	14.5675	12.7196	12.5888	12.9508
Q15019	SEPT2_HUMAN Septin-2 OS=Homo sapiens OX=9606 GN=SEPTIN2 PE=1 SV=1			11	11	11	0.413179	-0.583755	0.386208	1.49875	-0.924045	15.0063	14.4389	15.4871	15.6671	15.7947	15.6969	15.7896	15.6372	12.8884	12.6478	14.9956	14.8047	14.2658	14.0311	15.139	15.5024	14.9861	14.9086	14.5637	15.1729	16.144	15.9112	15.6421	14.7706	15.0538	15.1418	14.6821	15.0538	14.5644	10.4766	10.1861	9.80567	14.6145	15.6553	15.621	15.0358
P27816	MAP4_HUMAN Microtubule-associated protein 4 OS=Homo sapiens OX=9606 GN=MAP4 PE=1 SV=3			2	2	2	0.411546	0.433775	0.387663	0.740322	0.921055	9.90317	9.9964	9.98597	9.74902	10.579	10.4016	10.5899	10.5558	11.6612	10.923	10.4456	11.3532	11.1129	11.6442	10.9598	10.8005	10.348	10.5041	10.7237	11.3578	10.9207	11.0922	9.94801	10.9004	9.60966	10.3439	10.7756	10.3063	9.86474	8.86256	10.8258	9.0647	11.1585	11.2314	11.0871	10.8221
Q8IZ83	A16A1_HUMAN Aldehyde dehydrogenase family 16 member A1 OS=Homo sapiens OX=9606 GN=ALDH16A1 PE=1 SV=2			5	5	5	0.411149	0.91927	0.388017	0.528777	0.920328	12.6861	12.1047	13.1929	13.4221	13.1816	12.8912	13.469	13.107	10.8299	10.5171	13.5008	11.1378	10.9896	10.3306	12.6853	13.0535	9.75346	12.8118	11.8124	10.5929	12.5738	12.972	10.8969	10.9791	13.0374	12.6815	12.2469	13.0103	9.41188	11.6515	10.6973	10.2936	10.2361	12.594	12.5086	10.6971
Q9NY33	DPP3_HUMAN Dipeptidyl peptidase 3 OS=Homo sapiens OX=9606 GN=DPP3 PE=1 SV=2			2	2	2	0.40993	0.782476	0.389108	0.581368	0.918094	12.879	12.6944	9.66558	10.1038	11.1647	11.3613	10.0879	10.3022	10.7803	10.9877	10.2658	11.4973	11.2876	11.2504	10.4732	10.164	11.1025	12.8338	11.4583	10.7877	10.0324	10.6298	10.0751	10.9644	13.1703	12.453	10.6527	9.50833	9.89682	9.01045	10.2086	10.1015	9.52511	9.98189	11.1076	10.5078
O75116	ROCK2_HUMAN Rho-associated protein kinase 2 OS=Homo sapiens OX=9606 GN=ROCK2 PE=1 SV=4			32	32	28	0.409575	-0.876943	0.389426	1.83648	-0.917443	14.8017	14.7909	15.583	14.9696	14.8045	14.2943	16.1552	16.0616	13.2976	12.2283	15.4135	14.4104	10.8417	9.79391	15.4479	15.3523	12.796	15.5386	15.6974	10.8958	15.1634	15.6806	15.6301	16.8023	15.0469	14.5855	9.33298	14.7975	13.9977	13.0381	10.9889	14.4557	14.5627	15.262	15.6978	15.6065
P62314	SMD1_HUMAN Small nuclear ribonucleoprotein Sm D1 OS=Homo sapiens OX=9606 GN=SNRPD1 PE=1 SV=1			3	3	3	0.406872	1.3683	0.391857	0.387347	0.912482	9.08876	10.9085	12.4978	12.8825	13.2933	13.5456	13.859	14.0243	14.2599	14.5196	13.5614	14.0086	13.9376	14.4799	14.1895	13.9078	11.6021	12.1245	11.3891	10.6427	13.2584	14.1335	13.7717	13.1886	9.35834	10.587	11.3854	11.0637	8.8636	8.88456	11.9205	8.15034	13.3006	12.5886	13.1162	12.607
O75390	CISY_HUMAN Citrate synthase, mitochondrial OS=Homo sapiens OX=9606 GN=CS PE=1 SV=2			11	11	11	0.406792	0.762863	0.39193	0.589326	0.912334	14.8783	14.8175	15.9139	15.9647	15.9236	15.9555	16.3672	16.3831	15.8708	15.8775	16.4353	16.5584	16.0183	15.9848	16.3349	16.3821	15.4292	15.4898	15.3502	15.1377	15.5062	16.2518	16.6221	15.4242	16.0439	15.6237	15.1599	14.9576	12.1145	10.4111	9.61846	8.07482	15.4556	16.5762	16.4016	15.5391
P84090	ERH_HUMAN Enhancer of rudimentary homolog OS=Homo sapiens OX=9606 GN=ERH PE=1 SV=1			3	3	3	0.406217	1.9698	0.392449	0.255288	0.911278	9.81415	8.47836	14.9161	15.0165	16.138	16.1417	13.7087	13.6594	16.3008	16.685	17.0238	17.4854	16.6098	16.3297	15.834	15.7024	12.7763	11.1253	10.3809	15.4312	13.9407	15.172	15.7988	15.5583	9.23824	10.5631	8.95538	9.40842	10.4087	9.98995	14.0648	9.16013	17.3654	15.51	15.7323	15.7255
P04075	ALDOA_HUMAN Fructose-bisphosphate aldolase A OS=Homo sapiens OX=9606 GN=ALDOA PE=1 SV=2			24	24	23	0.406101	1.76478	0.392554	0.294272	0.911065	18.4306	18.3196	19.0343	19.02	18.617	18.68	18.5078	18.4748	17.8989	18.0867	18.4145	18.4607	18.8641	18.8943	18.5364	18.5078	19.0686	18.5174	18.2644	18.4249	18.3992	18.7204	18.73	18.1835	17.9726	17.9454	17.9977	18.1176	9.92753	8.62778	12.5803	12.9569	18.0714	18.1862	18.1142	18.1501
P09486	SPRC_HUMAN SPARC OS=Homo sapiens OX=9606 GN=SPARC PE=1 SV=1			5	5	5	0.405953	-1.28274	0.392687	2.43301	-0.910793	14.4163	13.9204	12.3774	9.78646	10.5274	10.7124	9.44607	10.1329	11.4929	10.916	12.5421	11.3694	10.3234	11.9984	10.4937	10.4067	13.6928	15.2175	13.2243	9.80487	11.276	12.8955	10.3087	14.0433	15.76	14.335	13.001	9.52736	10.1493	8.92502	10.0515	10.528	13.9855	12.065	10.9956	14.022
P01624	KV315_HUMAN Immunoglobulin kappa variable 3-15 OS=Homo sapiens OX=9606 GN=IGKV3-15 PE=1 SV=2			3	3	0	0.405696	0.776181	0.39292	0.58391	0.91032	16.4823	16.5267	16.4991	16.7537	15.8216	15.796	15.1558	15.4431	15.4185	15.7501	15.049	15.1257	15.9498	15.7311	15.4703	15.2471	15.7501	14.1323	15.7819	14.959	12.3645	11.5319	13.4213	10.0834	15.9275	16.2765	16.5174	17.1934	16.5659	15.5352	15.4522	15.7825	15.1013	14.3962	13.5811	15.1825
O75306	NDUS2_HUMAN NADH dehydrogenase [ubiquinone] iron-sulfur protein 2, mitochondrial OS=Homo sapiens OX=9606 GN=NDUFS2 PE=1 SV=2			5	5	5	0.404338	-0.356994	0.39415	1.28075	-0.907822	10.7334	12.7151	12.5874	11.0009	11.1368	10.4756	12.8284	12.3709	9.68288	10.7227	12.2505	11.675	10.6122	10.5968	12.4661	12.7678	10.0907	9.86465	12.3425	10.1574	11.0413	11.3547	10.9861	10.2377	11.6671	11.998	11.5421	8.82642	10.8841	9.1518	9.60379	8.22842	10.8083	13.496	13.8514	12.4392
P49589	SYCC_HUMAN Cysteine--tRNA ligase, cytoplasmic OS=Homo sapiens OX=9606 GN=CARS1 PE=1 SV=3			9	9	9	0.404157	1.04561	0.394315	0.48444	0.907489	9.6837	10.1879	12.7115	12.4872	13.0091	12.4863	14.3172	13.7035	14.6945	14.7741	13.021	11.9166	11.7241	12.365	13.461	13.5943	10.8164	11.6698	12.0865	11.2895	13.5328	13.6705	12.7773	13.3954	11.1202	9.82692	10.8651	10.1462	10.0374	9.42479	11.5871	10.9629	10.6544	12.6517	14.2902	11.7233
P25705	ATPA_HUMAN ATP synthase subunit alpha, mitochondrial OS=Homo sapiens OX=9606 GN=ATP5F1A PE=1 SV=1			26	26	26	0.404113	1.51951	0.394355	0.348804	0.907409	16.7183	16.734	17.2006	17.3041	17.3597	17.3814	17.5953	17.676	17.3942	17.4429	16.95	17.4164	17.1111	17.1474	17.3214	17.3295	16.8879	17.0138	17.1664	17.5962	17.1026	16.9875	17.8378	17.2445	17.176	17.0423	17.2878	16.083	9.74323	9.99635	9.65835	9.58076	17.2219	17.0953	17.0607	17.0314
P61956	SUMO2_HUMAN Small ubiquitin-related modifier 2 OS=Homo sapiens OX=9606 GN=SUMO2 PE=1 SV=3;sp			2	2	2	0.402887	1.53307	0.39547	0.345541	0.905153	13.8717	12.8219	15.7827	15.8872	16.6928	16.6906	14.68	14.6749	16.8992	16.8078	17.3047	17.6512	16.0855	15.8051	15.9464	15.8024	16.6298	14.5365	14.4171	17.1898	15.2858	15.4198	15.1804	15.9752	12.2659	11.7464	10.7762	9.9506	10.0654	10.3797	13.2864	9.40791	17.5241	15.7169	16.1807	16.0701
P04632	CPNS1_HUMAN Calpain small subunit 1 OS=Homo sapiens OX=9606 GN=CAPNS1 PE=1 SV=1			5	5	5	0.402484	1.37093	0.395837	0.386642	0.904409	14.6175	14.3021	14.5389	14.5344	14.5655	14.5288	14.1644	14.1081	15.7579	15.7222	15.9975	16.2876	15.9246	15.6929	14.8811	14.7787	16.3117	14.6246	15.0566	15.9558	14.1953	15.0769	15.8011	15.4616	14.0208	14.6154	13.3032	15.2726	8.92513	13.3443	14.0947	10.7146	15.7742	14.6672	13.4383	14.5949
Q96AG4	LRC59_HUMAN Leucine-rich repeat-containing protein 59 OS=Homo sapiens OX=9606 GN=LRRC59 PE=1 SV=1			7	7	7	0.401997	1.08021	0.396281	0.47296	0.903513	13.209	13.1849	13.7488	13.0666	14.072	14.3051	15.3918	14.9909	13.9289	12.8206	13.4238	13.2742	13.0597	10.749	14.1415	14.4058	13.2946	13.672	13.7238	14.3343	14.1058	14.5945	14.0511	15.4034	12.2495	12.1789	11.7577	9.62692	8.58762	15.2371	11.2274	10.7518	14.1984	14.7939	14.8696	14.9694
Q9H299	SH3L3_HUMAN SH3 domain-binding glutamic acid-rich-like protein 3 OS=Homo sapiens OX=9606 GN=SH3BGRL3 PE=1 SV=1			4	4	4	0.401773	1.47684	0.396485	0.359275	0.903099	17.6589	16.4537	16.6979	17.0608	16.3831	16.6633	15.0393	15.1309	14.9037	14.3945	16.7168	15.7692	15.0447	14.6714	15.483	15.5163	16.3068	16.6474	16.2532	16.3892	15.4096	16.281	14.4764	15.8672	14.9374	14.4965	14.7491	9.57829	9.2566	9.97239	8.97862	10.217	16.6936	15.5248	15.273	16.6802
P53990	IST1_HUMAN IST1 homolog OS=Homo sapiens OX=9606 GN=IST1 PE=1 SV=1			2	2	2	0.399609	0.506016	0.398466	0.704164	0.899111	10.1301	10.8099	11.61	11.5859	11.1558	11.1142	12.1762	12.0292	11.3202	11.6231	12.3621	11.9926	12.5134	12.1427	12.1447	11.3654	11.2676	10.7062	10.4235	13.0627	11.7346	12.6456	12.3182	11.8264	10.1165	10.2179	9.25575	10.4597	10.1014	9.56081	10.5712	10.5823	10.6492	12.7637	12.2694	11.1689
P55327	TPD52_HUMAN Tumor protein D52 OS=Homo sapiens OX=9606 GN=TPD52 PE=1 SV=2			2	2	2	0.398811	1.14012	0.399199	0.453722	0.897638	9.8127	11.0928	11.5901	11.2579	11.1254	10.5771	10.702	10.8279	13.6292	11.3068	13.0393	13.9888	14.0459	13.5389	11.7969	9.9597	10.6379	11.643	11.4071	11.1965	12.0225	11.3137	11.4309	11.0669	9.90919	9.86948	10.4146	10.185	8.9777	9.31566	9.66603	10.4845	13.5188	11.7552	11.8291	10.0047
P62277	RS13_HUMAN 40S ribosomal protein S13 OS=Homo sapiens OX=9606 GN=RPS13 PE=1 SV=2			8	8	8	0.398709	1.67356	0.399292	0.313479	0.89745	9.89404	10.7867	14.2293	14.383	15.0361	14.8047	15.3888	15.4965	16.1099	16.1958	14.9223	15.4721	15.5502	15.6879	15.865	15.8101	11.8884	12.2518	14.4215	12.2978	15.8181	15.4046	15.3429	14.7968	10.2092	10.7667	11.2251	9.98268	9.71557	10.7576	11.0087	9.90313	14.7387	14.5908	15.0441	14.552
P05141	ADT2_HUMAN ADP/ATP translocase 2 OS=Homo sapiens OX=9606 GN=SLC25A5 PE=1 SV=7			12	4	4	0.398046	1.2579	0.399902	0.418152	0.896225	14.625	14.7985	14.7669	14.8814	15.1354	15.084	15.5012	15.6506	15.2365	14.7165	14.9624	15.1671	14.5292	14.6147	15.5906	15.5377	14.0478	14.4417	14.5081	14.3588	14.8409	15.1651	15.7845	15.4605	14.7534	14.9584	14.8437	13.601	8.81125	16.9778	9.62013	10.7661	15.6648	15.7803	15.9427	15.6113
Q9HCN6	GPVI_HUMAN Platelet glycoprotein VI OS=Homo sapiens OX=9606 GN=GP6 PE=1 SV=4			3	3	3	0.397096	0.935141	0.400778	0.522991	0.894471	14.4848	14.5275	9.77219	9.83661	10.4207	10.8728	10.8253	10.4885	9.64486	10.8367	11.4788	10.7942	9.87988	10.2595	9.69195	9.90215	9.71541	14.9228	13.6853	10.6696	10.1772	10.7036	10.4772	9.12148	11.1243	10.9151	10.7295	10.7761	9.57728	8.98634	10.0917	10.5027	10.2678	9.8305	10.7605	11.3094
Q14554	PDIA5_HUMAN Protein disulfide-isomerase A5 OS=Homo sapiens OX=9606 GN=PDIA5 PE=1 SV=1			17	17	17	0.397066	-1.19505	0.400806	2.28953	-0.894415	12.5779	12.317	14.0063	14.2927	14.1469	14.0822	14.8936	14.7133	10.8749	10.6866	12.8935	9.90081	9.89476	10.5629	10.1594	9.29632	12.9411	13.6547	13.852	10.0271	15.3971	15.3752	15.587	16.7071	13.6784	12.9431	12.4233	12.2026	9.73548	9.86655	9.81415	9.51967	13.5912	13.1181	13.1832	12.3765
P08559	ODPA_HUMAN Pyruvate dehydrogenase E1 component subunit alpha, somatic form, mitochondrial OS=Homo sapiens OX=9606 GN=PDHA1 PE=1 SV=3			3	3	3	0.395674	1.0241	0.402093	0.491717	0.891841	12.8436	12.4798	12.8229	15.2665	14.769	14.6195	14.5187	14.8168	14.6239	14.5515	14.4537	14.8767	14.8027	14.7487	14.4995	14.6503	14.2114	12.9227	14.1012	11.194	14.543	14.7345	14.909	12.4112	13.1407	12.6833	10.2989	11.0564	9.6163	9.72736	9.71594	10.4542	14.6672	15.0742	14.8301	14.3399
Q9H2K8	TAOK3_HUMAN Serine/threonine-protein kinase TAO3 OS=Homo sapiens OX=9606 GN=TAOK3 PE=1 SV=2			9	9	7	0.395515	-1.585	0.40224	3.00008	-0.891547	12.0388	11.7475	13.3655	12.5239	12.2879	12.476	13.6312	13.044	13.2248	12.6312	13.7841	13.6519	10.7585	11.4813	14.06	13.861	9.37522	13.2528	12.8761	11.9685	13.8512	14.7171	14.1436	14.9858	13.8862	11.0579	9.43767	8.68095	18.7693	9.05221	10.1815	9.63491	12.4307	13.6194	13.7352	12.8688
P05198	IF2A_HUMAN Eukaryotic translation initiation factor 2 subunit 1 OS=Homo sapiens OX=9606 GN=EIF2S1 PE=1 SV=3			2	2	2	0.395421	0.800295	0.402327	0.574232	0.891374	13.1656	10.2195	13.3876	9.77569	13.2563	17.0081	11.8333	12.1483	12.8841	11.1515	13.3613	14.1654	13.0522	10.1181	13.1946	13.6486	11.1005	13.0394	13.1714	17.1358	13.3323	14.0827	13.4078	13.2767	12.92	9.76048	11.0802	9.00055	9.87357	10.0991	9.46707	9.06926	14.2199	13.8869	14.0141	13.7942
P51648	AL3A2_HUMAN Aldehyde dehydrogenase family 3 member A2 OS=Homo sapiens OX=9606 GN=ALDH3A2 PE=1 SV=1			3	3	3	0.394243	-2.27052	0.40342	4.82497	-0.889195	9.07453	9.64128	10.7588	11.2263	10.8092	11.8738	13.014	16.1925	15.3841	14.1468	18.3889	11.1553	14.3918	11.5524	17.24	16.6203	11.761	10.3412	9.82679	11.9586	17.8095	20.1727	9.88949	12.7043	19.6403	20.8236	10.649	18.2421	9.04083	9.10121	10.9867	11.1546	15.1755	16.4144	18.8918	16.7285
P07384	CAN1_HUMAN Calpain-1 catalytic subunit OS=Homo sapiens OX=9606 GN=CAPN1 PE=1 SV=1			28	28	28	0.394218	1.56997	0.403443	0.336815	0.889148	15.9819	16.0807	16.4346	16.5652	16.5996	16.6499	16.3407	16.4915	15.928	16.1736	16.1473	16.3994	15.4763	15.7021	15.9574	15.951	16.1934	16.4148	15.9586	16.4608	15.6458	16.3205	16.2956	16.1134	16.1058	15.9634	15.8158	15.6071	8.25015	9.34848	10.1812	10.2009	15.9371	16.5068	15.7524	16.0528
P42566	EPS15_HUMAN Epidermal growth factor receptor substrate 15 OS=Homo sapiens OX=9606 GN=EPS15 PE=1 SV=2			4	4	4	0.393902	1.22833	0.403736	0.426811	0.888563	13.2583	11.8927	13.7131	13.7944	14.1168	13.9285	12.904	12.8649	13.467	13.32	13.8864	12.3869	12.3279	11.8007	10.9121	11.3708	14.9427	14.5121	10.4187	10.6711	10.408	12.9766	14.233	14.4964	10.4448	9.84958	9.23717	9.33957	9.58368	6.80066	10.9167	9.36696	14.9418	12.5021	10.5389	13.3899
Q9UBQ7	GRHPR_HUMAN Glyoxylate reductase/hydroxypyruvate reductase OS=Homo sapiens OX=9606 GN=GRHPR PE=1 SV=1			6	6	6	0.392351	0.945305	0.405181	0.51932	0.88569	13.2554	13.3093	14.0476	13.5406	13.9336	13.7624	14.245	13.7796	12.8677	14.0643	13.9046	13.1251	13.4164	10.3188	13.0793	13.0921	12.8747	13.2521	12.4964	10.4405	13.9015	13.9424	13.6171	12.4433	13.8416	13.5398	12.4417	9.01795	8.8611	8.44549	13.5547	10.2998	12.6359	14.0683	14.1172	13.5452
O94925	GLSK_HUMAN Glutaminase kidney isoform, mitochondrial OS=Homo sapiens OX=9606 GN=GLS PE=1 SV=1			2	2	2	0.392165	0.435989	0.405355	0.739187	0.885346	12.0734	10.5832	10.3999	9.81616	11.1916	11.5542	11.5988	10.7126	11.0955	11.4285	11.6577	11.6921	10.3119	10.861	10.3186	11.2887	10.9531	12.0555	9.55263	12.1194	11.5458	10.1627	10.5765	11.8826	11.1865	10.7603	8.86636	9.42456	9.68107	10.414	10.1607	9.39621	10.2941	11.2816	12.2713	10.1054
P50453	SPB9_HUMAN Serpin B9 OS=Homo sapiens OX=9606 GN=SERPINB9 PE=1 SV=1			14	13	13	0.392059	1.09334	0.405453	0.468675	0.885149	15.0707	15.2825	14.6527	14.8333	14.2603	13.3056	13.8245	13.8111	13.2516	11.4837	14.4632	14.9592	12.9555	14.0615	14.5847	14.6317	12.4383	14.5369	13.8978	11.7845	14.9071	15.6211	10.5558	14.5044	13.9217	13.2946	13.4779	13.8176	9.01466	11.8274	9.13938	11.1637	13.6742	14.61	15.6495	15.5639
P16452	EPB42_HUMAN Erythrocyte membrane protein band 4.2 OS=Homo sapiens OX=9606 GN=EPB42 PE=1 SV=3			4	4	4	0.39149	-0.961183	0.405985	1.94691	-0.884094	8.5173	9.60565	9.65348	11.49	11.3656	11.237	10.6146	10.3712	10.905	10.9732	10.5763	11.9464	9.88601	10.6746	8.73545	10.8716	11.0325	9.737	9.68869	10.3666	9.45015	12.3541	9.40776	9.97262	14.2534	12.5958	12.7617	10.4409	10.2221	11.7917	9.3167	9.48377	10.6902	11.751	12.1021	9.87341
Q92930	RAB8B_HUMAN Ras-related protein Rab-8B OS=Homo sapiens OX=9606 GN=RAB8B PE=1 SV=2			6	2	2	0.391302	1.13716	0.406161	0.454654	0.883746	13.704	13.8183	10.4302	10.2197	13.0306	12.7707	14.4432	14.3531	11.2989	12.2966	11.6323	11.4309	11.434	9.91896	10.5525	11.2518	12.1624	14.1964	12.7789	11.0633	12.071	10.6901	9.83818	9.55207	13.3618	13.6618	13.3741	12.1145	7.30637	8.28947	10.0357	11.3752	11.2472	14.1758	14.0917	13.6446
P22392	NDKB_HUMAN Nucleoside diphosphate kinase B OS=Homo sapiens OX=9606 GN=NME2 PE=1 SV=1;sp			10	10	6	0.390794	1.35676	0.406636	0.390458	0.882804	15.2862	14.925	16.1298	16.1201	15.9546	15.8255	15.3975	15.3287	15.6049	15.5638	16.4899	16.608	16.8657	16.8627	16.0305	15.9787	16.3584	15.6271	15.3689	15.3253	15.3933	16.3416	16.5452	16.5902	15.3019	14.7944	14.0788	14.617	9.33988	9.77813	10.7077	9.34967	16.462	15.7788	15.4726	16.0471
P01871	IGHM_HUMAN Immunoglobulin heavy constant mu OS=Homo sapiens OX=9606 GN=IGHM PE=1 SV=4			17	17	17	0.389957	0.808197	0.407421	0.571095	0.88125	19.2249	19.0654	18.8769	18.9182	17.7906	17.7886	17.7814	17.8748	16.4774	16.4086	15.3473	15.5549	16.3018	16.1707	16.8854	16.8016	17.1798	15.6923	17.5193	14.9485	14.3216	14.2484	13.9265	13.2269	17.4495	17.9824	17.841	18.5445	17.7419	16.418	16.8778	16.792	16.5095	16.7945	16.488	17.1737
O95168	NDUB4_HUMAN NADH dehydrogenase [ubiquinone] 1 beta subcomplex subunit 4 OS=Homo sapiens OX=9606 GN=NDUFB4 PE=1 SV=3			3	3	3	0.389719	1.04676	0.407644	0.484054	0.88081	9.88099	10.6217	13.3994	13.1161	13.1967	12.7647	13.4419	13.5036	13.6654	13.852	13.8085	14.1822	14.1211	14.0665	13.9399	13.6171	12.3377	11.5914	11.4502	9.91509	13.6921	14.2358	14.1749	13.4277	12.2954	11.833	9.6978	10.0655	9.5675	10.9614	9.48315	9.66578	10.4539	13.6734	13.9068	12.9495
Q9UHQ9	NB5R1_HUMAN NADH-cytochrome b5 reductase 1 OS=Homo sapiens OX=9606 GN=CYB5R1 PE=1 SV=1			3	3	3	0.388894	0.808057	0.408419	0.571151	0.879277	11.844	10.3926	13.4883	13.6543	13.2237	12.6029	14.0546	14.021	12.9041	13.0579	13.8632	14.1339	13.2075	10.0504	13.8437	13.5253	11.056	12.5127	12.3218	11.2872	12.953	13.5255	13.906	13.9049	13.3662	12.9973	11.8	10.1925	9.38676	10.3414	10.2734	10.4421	13.172	13.4017	13.6209	12.8286
P28066	PSA5_HUMAN Proteasome subunit alpha type-5 OS=Homo sapiens OX=9606 GN=PSMA5 PE=1 SV=3			5	5	5	0.388545	-1.29449	0.408747	2.4529	-0.87863	15.1512	14.6802	11.8147	10.895	11.8983	11.2886	10.1241	10.7073	10.8553	10.2203	11.8996	11.9761	10.1909	10.1941	11.414	11.0158	11.0775	15.2084	14.2323	10.3912	11.9167	14.2998	10.7362	12.3609	15.0336	14.1648	12.3003	13.0126	16.2133	9.86545	9.14723	10.083	12.351	12.2163	12.0412	14.6369
P30084	ECHM_HUMAN Enoyl-CoA hydratase, mitochondrial OS=Homo sapiens OX=9606 GN=ECHS1 PE=1 SV=4			4	4	4	0.388431	0.900437	0.408855	0.535724	0.878418	13.4053	13.4219	14.6098	10.9784	10.9609	10.9374	12.6556	12.7082	12.8219	10.9383	12.4197	10.9671	14.4242	13.9877	13.5089	11.6385	11.8553	13.2953	12.771	10.567	12.9412	12.0305	12.1568	11.466	13.4207	13.4934	13.3379	12.2298	9.37377	9.51425	9.666	10.0749	12.4221	10.21	12.0399	12.2909
P69905	HBA_HUMAN Hemoglobin subunit alpha OS=Homo sapiens OX=9606 GN=HBA1 PE=1 SV=2			14	14	9	0.386599	-0.971222	0.410583	1.9605	-0.875012	18.824	18.7348	19.9518	20.0335	19.6746	19.7951	19.3002	19.1993	22.4365	22.6173	22.1766	22.5147	22.3763	22.5827	22.3394	22.2794	21.6002	19.3158	20.3179	20.6446	22.8162	22.2003	22.3939	21.6086	23.1718	23.4679	21.0736	22.9968	19.3856	21.1547	21.3845	20.4477	22.0215	21.8731	21.795	21.9358
Q15819	UB2V2_HUMAN Ubiquitin-conjugating enzyme E2 variant 2 OS=Homo sapiens OX=9606 GN=UBE2V2 PE=1 SV=4			7	2	2	0.386048	0.982765	0.411104	0.506009	0.873988	12.9226	11.5666	13.2873	13.1368	13.5716	13.3697	12.4156	12.4995	10.8408	11.5603	13.4207	13.0293	13.0841	12.0789	10.8744	8.69974	12.5351	12.4351	12.7157	14.198	13.3326	12.6809	9.8226	12.9507	9.86233	9.68379	11.0605	9.94432	9.1823	9.29247	10.95	9.49791	13.1978	9.80869	10.8354	10.5119
P22352	GPX3_HUMAN Glutathione peroxidase 3 OS=Homo sapiens OX=9606 GN=GPX3 PE=1 SV=2			5	5	5	0.385821	0.572421	0.411319	0.672487	0.873566	16.2533	16.3705	13.9772	14.0919	14.4424	14.2616	14.5484	14.1908	13.8825	14.4967	14.9231	14.4587	14.4414	14.4549	14.459	13.7531	15.3948	14.9301	15.3728	14.6215	13.584	14.4645	13.1195	11.4094	14.9269	14.4303	14.4385	13.6982	13.2098	14.8997	14.1323	14.0741	13.797	13.1814	13.3103	13.4666
P30153	2AAA_HUMAN Serine/threonine-protein phosphatase 2A 65 kDa regulatory subunit A alpha isoform OS=Homo sapiens OX=9606 GN=PPP2R1A PE=1 SV=4			8	8	8	0.385594	0.934892	0.411534	0.523082	0.873143	14.3464	13.3809	10.3255	10.4905	10.6557	11.3439	10.9728	10.077	11.7015	10.6285	11.5987	11.5242	11.5597	11.5217	12.3561	10.191	9.71982	14.599	12.6617	11.1405	10.0647	11.0017	11.8071	11.5439	13.7748	13.5844	13.405	10.951	10.7998	10.5108	10.9299	9.95477	11.2957	11.7207	12.3311	13.6196
P04004	VTNC_HUMAN Vitronectin OS=Homo sapiens OX=9606 GN=VTN PE=1 SV=1			11	11	11	0.385354	-0.479943	0.411762	1.39469	-0.872696	17.5109	18.4572	17.3555	17.2536	16.5698	16.6088	16.4929	16.4135	17.1185	17.1169	16.2688	16.8021	15.8439	15.5478	17.0259	17.0537	16.3922	17.2738	17.6073	13.2643	16.418	16.4207	16.5889	16.3139	18.4248	18.3614	18.2402	17.4724	17.8155	17.1517	17.9889	17.9667	17.153	17.0177	16.5186	17.8697
P13798	ACPH_HUMAN Acylamino-acid-releasing enzyme OS=Homo sapiens OX=9606 GN=APEH PE=1 SV=4			3	3	3	0.385216	-0.66825	0.411893	1.58914	-0.872439	12.4045	12.814	10.4702	10.5181	10.6534	11.3852	10.9641	9.22574	9.48098	11.444	10.9414	11.1712	10.6685	10.6721	10.8229	11.1997	10.6962	12.3845	9.05476	11.3284	11.5199	11.642	10.2878	10.2516	13.2839	12.4901	12.5112	10.7932	11.3049	9.76427	9.97103	10.8449	10.5455	10.7255	10.5948	12.0642
P42229	STA5A_HUMAN Signal transducer and activator of transcription 5A OS=Homo sapiens OX=9606 GN=STAT5A PE=1 SV=1			10	1	1	0.385169	0.439233	0.411937	0.737527	0.872351	11.5904	9.63469	10.245	11.3361	11.2173	10.0229	12.7439	12.1937	10.0307	12.1863	10.4963	12.404	10.7319	10.3067	11.0434	9.76043	11.2127	11.3124	12.1574	10.3046	11.2931	10.9831	10.5822	10.8292	10.4401	9.43321	9.18204	9.38414	9.514	10.9193	10.1916	9.26146	9.80674	10.2911	11.2235	9.91662
P50502	F10A1_HUMAN Hsc70-interacting protein OS=Homo sapiens OX=9606 GN=ST13 PE=1 SV=2;sp			6	6	6	0.384906	1.14109	0.412187	0.453417	0.871862	14.909	14.8416	14.7942	13.6862	15.2235	14.8938	14.5735	14.5073	16.0846	16.136	15.8628	16.7791	16.0369	16.1397	15.3032	14.8955	14.8676	14.986	14.4816	15.7166	15.702	16.0839	15.9512	16.1418	14.8743	15.0276	14.072	10.8461	10.0785	10.0831	10.9118	14.0792	16.5898	15.5546	14.3132	16.2254
Q9UNF1	MAGD2_HUMAN Melanoma-associated antigen D2 OS=Homo sapiens OX=9606 GN=MAGED2 PE=1 SV=2			5	5	5	0.384888	1.09977	0.412204	0.466591	0.871828	12.8247	13.5233	12.8611	12.7329	12.0397	11.9692	12.9458	12.984	12.9327	10.7544	13.5427	11.5623	10.2285	9.81598	13.2109	13.4477	11.144	11.9793	13.1409	10.9523	12.8331	13.687	11.5251	14.3388	8.38748	11.162	9.07899	10.3081	8.86095	9.1729	8.80867	9.6802	13.3076	14.0975	13.621	13.6866
P06753	TPM3_HUMAN Tropomyosin alpha-3 chain OS=Homo sapiens OX=9606 GN=TPM3 PE=1 SV=2			26	15	13	0.384746	1.39625	0.412339	0.379915	0.871564	17.0808	16.8083	15.4385	15.475	15.736	15.8102	15.1565	14.9475	16.5581	16.5853	15.8881	16.0318	13.9632	14.0027	14.7108	14.6588	15.4891	17.1283	16.119	15.7219	14.6054	15.2824	15.0859	16.0138	16.3187	16.0819	15.0129	14.2299	9.36306	10.2095	10.3262	10.1307	16.415	15.3682	14.9436	16.6657
Q8IV08	PLD3_HUMAN 5-3 exonuclease PLD3 OS=Homo sapiens OX=9606 GN=PLD3 PE=1 SV=1			3	3	3	0.384115	1.45189	0.412938	0.365542	0.870389	9.16333	8.48942	10.9724	10.7475	10.5914	10.1938	10.0658	13.2733	14.7732	14.7093	12.7487	11.8296	15.5053	15.5247	14.9742	14.7099	11.3135	12.8313	11.7106	11.2845	10.5541	12.4526	11.4231	10.8014	12.5113	9.96497	10.3664	9.25215	8.09138	9.51908	8.89418	9.66846	12.8119	15.0751	11.4952	10.6789
P02747	C1QC_HUMAN Complement C1q subcomponent subunit C OS=Homo sapiens OX=9606 GN=C1QC PE=1 SV=3			5	5	5	0.384081	0.525574	0.41297	0.694683	0.870326	15.9593	15.8429	16.6098	16.6176	15.9715	15.9228	16.2136	16.1621	15.7287	15.6981	15.4953	15.5055	16.0953	16.0754	16.4157	16.4503	16.027	13.9497	16.0754	13.0319	13.6847	13.6933	14.0945	12.7164	15.5271	16.0386	16.0299	18.8081	16.8421	17.3136	17.6954	18.3778	14.9846	15.7183	14.8013	15.1874
P04066	FUCO_HUMAN Tissue alpha-L-fucosidase OS=Homo sapiens OX=9606 GN=FUCA1 PE=1 SV=4			4	4	4	0.383535	1.02071	0.41349	0.492874	0.869308	10.8716	10.0639	8.63174	10.8633	11.0182	11.3604	9.65789	9.76031	12.6428	11.1379	12.5598	11.4037	13.7793	14.6582	10.7184	12.602	11.4441	13.2645	14.6913	12.8283	13.8826	11.5615	12.0087	9.08981	9.30805	9.13518	10.7425	9.61802	9.02359	11.4521	11.1623	11.1668	11.6279	10.592	11.9754	10.798
P50416	CPT1A_HUMAN Carnitine O-palmitoyltransferase 1, liver isoform OS=Homo sapiens OX=9606 GN=CPT1A PE=1 SV=2			15	15	15	0.3835	-0.61214	0.413523	1.52852	-0.869243	13.9773	14.1928	14.2077	16.7966	13.8809	13.5143	15.9542	15.308	13.7335	12.931	15.2004	14.6933	14.3856	10.2113	16.1918	15.6352	12.4759	14.5795	15.076	11.6118	15.8072	16.8172	16.6096	17.3229	14.9964	14.2321	11.5756	15.8532	14.1014	10.4144	9.58078	10.6441	15.6515	15.5079	16.8657	16.2911
Q04837	SSBP_HUMAN Single-stranded DNA-binding protein, mitochondrial OS=Homo sapiens OX=9606 GN=SSBP1 PE=1 SV=1			3	3	2	0.380981	0.774409	0.415929	0.584628	0.864545	13.358	12.9362	14.7073	14.7106	14.2835	14.2074	13.8002	13.5979	14.0992	14.2896	14.6743	14.8248	15.259	15.2412	14.3651	14.341	14.1646	13.1056	13.1663	13.8083	14.354	14.6247	14.6463	14.2365	13.6164	13.3494	13.6707	12.667	10.6316	10.5161	9.16019	10.7518	14.6109	13.6912	13.7026	14.3414
Q9Y6K5	OAS3_HUMAN 2-5-oligoadenylate synthase 3 OS=Homo sapiens OX=9606 GN=OAS3 PE=1 SV=3			11	11	11	0.379563	-1.16815	0.417289	2.24723	-0.861897	10.1435	11.2093	10.9951	10.719	9.79437	10.0922	9.41411	9.21951	10.7675	11.3549	11.3126	11.309	9.69681	10.7086	7.02691	10.7288	9.80935	11.4378	10.6174	10.1847	13.5844	14.5231	14.1495	14.916	11.1288	11.1296	9.42422	10.5363	7.74012	9.41143	10.5919	10.609	14.0808	15.5337	15.8569	14.687
P51659	DHB4_HUMAN Peroxisomal multifunctional enzyme type 2 OS=Homo sapiens OX=9606 GN=HSD17B4 PE=1 SV=3			21	21	21	0.37932	1.15367	0.417523	0.44948	0.861444	13.8069	13.7967	14.4599	14.5653	14.6331	14.6294	15.0954	15.1151	15.3362	15.3677	14.8426	14.9819	14.6525	14.7684	15.3095	15.2795	13.9966	14.5781	14.458	12.723	15.2073	15.363	15.4754	15.3736	14.6789	14.5669	14.2818	13.0469	8.89512	9.42453	11.5629	9.54634	14.4894	15.091	14.979	14.6152
P37802	TAGL2_HUMAN Transgelin-2 OS=Homo sapiens OX=9606 GN=TAGLN2 PE=1 SV=3			15	15	15	0.378932	0.836577	0.417896	0.559971	0.860719	19.3467	19.0316	19.0571	19.0298	19.2859	19.4274	18.7667	18.6531	18.5577	18.6894	19.2738	19.436	18.6277	18.7916	18.2837	18.2424	19.8273	19.2194	19.0711	20.3169	18.5044	18.1623	18.9949	19.4058	17.9106	17.9472	17.8337	17.4144	15.0208	16.98	16.7063	15.9856	19.3265	18.3739	17.6459	18.6423
P05023	AT1A1_HUMAN Sodium/potassium-transporting ATPase subunit alpha-1 OS=Homo sapiens OX=9606 GN=ATP1A1 PE=1 SV=1			13	13	13	0.378783	-0.964988	0.418039	1.95205	-0.860441	12.7472	12.7936	12.1306	11.4533	9.50308	10.4988	13.911	13.5713	11.1472	10.6432	10.9674	11.209	10.927	10.3053	10.3095	11.2945	11.3157	13.2422	12.2143	9.17291	12.8904	13.9328	10.8372	13.2894	13.6132	13.4887	13.2048	9.88105	9.06599	9.8556	10.7589	8.97646	13.3453	14.1598	15.0817	15.6581
P08246	ELNE_HUMAN Neutrophil elastase OS=Homo sapiens OX=9606 GN=ELANE PE=1 SV=1			3	3	3	0.37795	-0.871927	0.418842	1.83011	-0.858884	11.072	9.85111	12.3358	10.5116	12.204	11.5844	12.6931	12.6612	12.1734	11.9152	11.608	10.4959	10.4401	10.873	12.0953	12.3142	11.1766	9.24528	12.2854	11.3013	13.1076	12.8965	13.859	12.5989	14.2307	13.4451	14.9026	13.5311	9.70912	9.56209	10.1575	9.51797	13.4976	13.9688	13.8937	13.527
P30740	ILEU_HUMAN Leukocyte elastase inhibitor OS=Homo sapiens OX=9606 GN=SERPINB1 PE=1 SV=1			22	22	21	0.37783	1.09675	0.418958	0.467569	0.85866	16.1055	15.9403	16.6575	16.7284	16.7707	16.8218	16.5439	16.5711	16.1835	16.0844	16.3431	16.4528	15.8932	15.9496	16.6869	16.7585	16.5999	16.4237	16.2045	16.749	16.7399	17.0548	16.7608	16.6516	15.9078	15.5509	16.0479	16.6141	10.7422	9.03422	10.2313	9.94595	15.7175	16.294	16.5793	15.941
Q96QK1	VPS35_HUMAN Vacuolar protein sorting-associated protein 35 OS=Homo sapiens OX=9606 GN=VPS35 PE=1 SV=2			8	8	8	0.37777	0.922042	0.419015	0.527761	0.858547	13.1508	12.7835	12.5733	11.354	10.5026	11.9649	12.116	10.534	11.3921	13.8735	12.5396	12.6588	13.2378	12.8107	11.2088	12.1206	10.4294	13.7208	12.1005	10.508	12.4633	14.6259	13.7817	12.1135	13.249	13.3691	12.1871	13.1204	8.75118	9.07199	10.8273	9.97136	10.8511	13.8187	14.501	13.3408
A6NHQ2	FBLL1_HUMAN rRNA/tRNA 2-O-methyltransferase fibrillarin-like protein 1 OS=Homo sapiens OX=9606 GN=FBLL1 PE=3 SV=2			2	1	1	0.376744	1.62127	0.420006	0.325049	0.856627	9.7869	11.5859	15.2607	15.3287	14.8289	14.846	15.1883	15.3857	16.0207	16.0147	15.1109	15.6391	15.72	15.9585	15.9709	15.9719	12.2199	10.6108	13.6196	11.5649	15.2919	15.8145	15.6899	15.2194	10.7065	10.7474	9.37158	9.94292	8.99443	10.4333	10.6521	9.75019	15.1266	15.428	15.142	14.9603
O43150	ASAP2_HUMAN Arf-GAP with SH3 domain, ANK repeat and PH domain-containing protein 2 OS=Homo sapiens OX=9606 GN=ASAP2 PE=1 SV=3			3	2	2	0.37671	0.647818	0.420039	0.638245	0.856564	12.1813	12.3781	11.0654	10.2236	10.7629	11.0991	12.0699	12.1612	11.4435	10.4011	11.467	10.4687	11.7945	11.2911	10.4383	10.9642	10.0289	11.4911	12.3144	11.3354	11.8061	10.7297	10.4485	11.8888	12.9068	12.7563	10.3659	10.0611	9.6572	9.33176	9.93715	9.10751	10.0897	9.93611	11.5613	11.4606
P23083	HV102_HUMAN Immunoglobulin heavy variable 1-2 OS=Homo sapiens OX=9606 GN=IGHV1-2 PE=1 SV=2			2	2	2	0.376499	1.03814	0.420243	0.486955	0.856168	15.1901	15.2566	14.4777	14.5027	14.3672	14.4222	14.1928	14.4831	10.9272	11.1075	10.7998	10.9459	11.2286	11.3565	10.4824	10.2299	13.9113	13.5031	14.3981	10.7219	10.9293	10.0285	10.483	10.8788	13.0339	13.5177	13.2594	13.1742	10.9398	8.59262	11.6374	8.94647	10.6364	10.7318	11.76	10.1076
Q8NE86	MCU_HUMAN Calcium uniporter protein, mitochondrial OS=Homo sapiens OX=9606 GN=MCU PE=1 SV=1			7	7	7	0.376372	1.6523	0.420366	0.318133	0.85593	15.1246	13.3407	14.5829	15.9322	11.3828	10.5387	15.5667	14.9313	15.7377	16.6959	15.4134	10.9416	17.3488	16.3913	15.4494	13.501	10.7652	14.5872	9.6084	10.9671	10.1647	15.5173	13.605	14.217	15.5875	15.3677	10.2003	11.1903	12.354	8.40788	9.72751	9.81985	17.3595	16.167	16.4934	15.4956
P06681	CO2_HUMAN Complement C2 OS=Homo sapiens OX=9606 GN=C2 PE=1 SV=2			8	8	8	0.376174	-0.98077	0.420558	1.97352	-0.855561	13.6854	13.6395	14.8274	14.672	12.579	10.1983	13.3911	13.0474	11.2786	10.4777	10.8805	11.8187	9.85153	10.216	14.577	14.5944	10.4123	9.10074	15.0452	10.5998	11.8063	13.513	14.162	11.1325	13.2318	14.3704	13.5255	15.7224	14.8757	10.2297	14.3285	13.8588	13.8208	14.8489	13.0522	13.7775
P02545	LMNA_HUMAN Prelamin-A/C OS=Homo sapiens OX=9606 GN=LMNA PE=1 SV=1			20	20	20	0.375532	1.20301	0.42118	0.434368	0.854357	10.6776	9.36069	14.1325	14.0991	13.9436	13.1176	15.1185	14.4222	16.0387	15.9083	14.6293	14.2156	16.2166	16.0686	15.2905	15.1355	11.5081	12.3488	12.7072	12.3189	15.2596	16.2028	14.5739	12.3638	13.5525	14.3324	9.36961	12.8825	11.2577	11.1901	12.3611	8.99346	13.5026	14.0769	15.0996	13.7874
Q6VY07	PACS1_HUMAN Phosphofurin acidic cluster sorting protein 1 OS=Homo sapiens OX=9606 GN=PACS1 PE=1 SV=2			5	5	5	0.374707	0.733574	0.421981	0.601412	0.852812	9.84406	9.7228	10.3736	10.9027	12.643	10.4935	14.2213	13.6595	10.513	11.2203	11.0584	11.8652	12.3988	12.038	11.5697	13.012	10.7354	10.1021	11.5012	12.0083	12.3555	12.8236	11.2946	11.2493	10.8902	10.7759	10.4396	8.67526	9.11356	9.54628	10.4341	9.93045	9.98601	12.6097	13.4778	10.6355
Q01813	PFKAP_HUMAN ATP-dependent 6-phosphofructokinase, platelet type OS=Homo sapiens OX=9606 GN=PFKP PE=1 SV=2			24	24	20	0.374323	1.03487	0.422354	0.48806	0.852093	15.2493	15.3556	15.0656	15.1754	15.6186	15.5994	15.822	15.7183	14.8003	14.6994	14.8468	15.4416	14.3239	13.9995	15.3026	15.3942	15.2292	15.8821	15.415	15.3104	15.9151	16.1761	16.2505	16.4734	14.323	14.0826	14.3579	11.9407	9.93143	10.7593	9.28852	9.46138	14.4171	14.9566	14.7272	14.4951
Q8TDZ2	MICA1_HUMAN [F-actin]-monooxygenase MICAL1 OS=Homo sapiens OX=9606 GN=MICAL1 PE=1 SV=2			4	4	4	0.374224	0.740208	0.422451	0.598653	0.851908	10.4283	10.1879	10.014	10.8784	10.3956	11.2588	11.2937	11.7249	10.5481	11.2564	11.5397	11.3073	13.2417	12.5336	11.1518	10.9244	10.3076	9.7112	10.2538	10.602	12.352	12.7389	10.6947	13.1243	9.68638	10.331	10.3968	10.616	9.15079	9.03479	10.6865	10.089	10.5692	10.5509	13.2041	10.2292
P45880	VDAC2_HUMAN Voltage-dependent anion-selective channel protein 2 OS=Homo sapiens OX=9606 GN=VDAC2 PE=1 SV=2			8	8	8	0.374175	1.14027	0.422498	0.453675	0.851816	15.4056	15.3047	15.5172	15.5991	15.9122	15.8366	15.6648	15.6124	15.744	15.8186	15.8408	16.1195	16.0604	16.1475	16.1663	16.133	15.6541	15.6631	15.3505	13.888	15.9598	16.0179	15.9048	15.6844	16.1237	15.9492	15.8494	14.9719	9.95845	9.3783	10.4502	14.028	15.5052	16.2151	16.5298	16.2137
P23528	COF1_HUMAN Cofilin-1 OS=Homo sapiens OX=9606 GN=CFL1 PE=1 SV=3			11	11	10	0.373676	0.833058	0.422984	0.561338	0.85088	19.9785	20.2047	18.9027	19.1227	19.1186	19.1753	19.2153	18.9279	19.4747	19.7161	19.0684	19.9791	19.8421	19.7207	18.4867	19.2179	19.6363	20.4158	19.7721	20.2723	19.9006	18.4774	19.4115	19.0891	19.7476	19.6777	19.2901	19.5288	15.405	16.6873	16.7748	16.644	19.1625	18.3068	18.4429	18.6944
Q99439	CNN2_HUMAN Calponin-2 OS=Homo sapiens OX=9606 GN=CNN2 PE=1 SV=4			9	9	9	0.373569	1.34008	0.423088	0.394999	0.850679	15.6709	15.2333	16.0388	16.1361	15.8245	15.7311	15.7247	15.6526	15.5648	15.5144	15.9321	16.2752	16.2156	15.7722	15.1492	15.2325	16.8213	16.0541	15.6709	16.6734	15.5653	15.7623	16.0652	16.2293	13.8776	14.733	14.5413	13.3276	9.36832	10.0184	10.0747	10.2597	16.7619	15.2608	15.135	15.5726
Q63HN8	RN213_HUMAN E3 ubiquitin-protein ligase RNF213 OS=Homo sapiens OX=9606 GN=RNF213 PE=1 SV=3			13	13	13	0.373513	-0.441263	0.423143	1.35779	-0.850575	9.69754	11.1408	10.198	11.2992	10.3454	10.8254	12.917	12.4033	11.6425	10.2701	11.7539	10.4414	9.37071	11.201	11.4296	11.6781	10.2726	11.3647	9.56239	10.5119	11.1875	12.8607	10.4541	10.0847	10.0933	10.725	10.594	14.56	11.3093	10.6498	11.9432	9.94485	10.6636	13.0204	15.0921	12.838
P27348	1433T_HUMAN 14-3-3 protein theta OS=Homo sapiens OX=9606 GN=YWHAQ PE=1 SV=1			10	7	7	0.373268	1.06281	0.423382	0.478699	0.850115	15.5998	15.1078	13.7984	13.4349	13.2639	11.6562	13.6614	13.1456	13.5968	12.7339	14.3017	13.2627	14.6283	14.1978	13.055	13.1073	13.9188	15.9626	14.9829	11.3848	12.7519	13.8887	14.1474	13.5184	15.5875	15.1866	13.2526	13.5174	9.53592	10.7934	16.8534	17.7004	14.2527	13.9519	14.1527	15.2239
P35241	RADI_HUMAN Radixin OS=Homo sapiens OX=9606 GN=RDX PE=1 SV=1			14	2	2	0.373236	1.16779	0.423413	0.445103	0.850055	9.80097	10.9049	13.1251	13.6312	13.3633	13.0964	13.358	13.2802	14.0644	14.1338	12.4915	13.9381	12.7484	13.6085	12.8977	12.7714	10.3214	10.2493	13.0886	13.6433	13.4196	12.8131	13.906	14.144	9.69698	9.951	9.32529	9.20171	9.2923	9.12609	10.2461	9.11443	13.9022	11.2768	12.6129	10.5168
P04406	G3P_HUMAN Glyceraldehyde-3-phosphate dehydrogenase OS=Homo sapiens OX=9606 GN=GAPDH PE=1 SV=3			23	23	23	0.373097	1.28772	0.423548	0.409598	0.849794	19.7351	19.7691	19.8929	19.7367	20.3583	20.4553	20.3791	20.393	19.4012	19.5938	19.6531	19.521	19.5371	19.5806	20.0955	20.1597	19.8892	19.9722	19.9929	20.3432	20.4031	19.5705	19.8706	19.314	19.4375	19.3098	19.7303	19.4319	13.2147	11.2982	15.4832	14.6723	19.4064	19.668	20.0124	19.3284
P43243	MATR3_HUMAN Matrin-3 OS=Homo sapiens OX=9606 GN=MATR3 PE=1 SV=2			12	12	12	0.37148	1.23401	0.425128	0.425134	0.846759	10.5703	10.5808	10.4412	10.3619	13.0774	12.2289	14.726	14.863	12.461	12.2099	12.5731	10.6771	14.1959	13.8006	13.4881	13.2724	10.763	8.69676	12.3797	11.2131	15.2488	14.1505	12.309	11.436	9.66422	10.0761	10.8185	10.4132	8.73517	10.5936	9.55424	9.34242	12.2996	13.2416	15.2784	12.9034
P61326	MGN_HUMAN Protein mago nashi homolog OS=Homo sapiens OX=9606 GN=MAGOH PE=1 SV=1;sp			2	2	2	0.370871	0.645195	0.425725	0.639406	0.845616	9.904	11.3757	9.55845	10.0324	11.1706	12.3451	10.4413	11.0886	11.1137	10.7544	12.7702	11.1421	11.0008	10.4285	10.7626	9.42317	10.6502	9.95809	10.5875	10.8493	12.3387	11.4574	10.5702	10.1234	9.47215	10.4786	11.788	10.5308	8.66203	9.6228	9.49364	10.2205	9.6373	10.6023	12.0396	12.7178
P19367	HXK1_HUMAN Hexokinase-1 OS=Homo sapiens OX=9606 GN=HK1 PE=1 SV=3			32	32	28	0.369475	1.13442	0.427096	0.455518	0.842992	15.2924	14.9075	16.0996	16.1976	16.2756	16.1252	16.3611	16.6231	16.1862	16.2555	16.1587	16.5375	15.9545	15.7094	16.5344	16.6771	15.3413	15.7897	15.5571	15.9141	16.4356	16.5121	16.9075	17.3012	15.8842	15.6546	15.3817	14.9221	10.1515	10.8042	10.5735	9.96206	16.1511	15.7547	16.4005	16.2177
P54578	UBP14_HUMAN Ubiquitin carboxyl-terminal hydrolase 14 OS=Homo sapiens OX=9606 GN=USP14 PE=1 SV=3			4	4	4	0.369352	1.05976	0.427216	0.479712	0.842761	13.1946	13.401	10.563	10.4787	11.6462	11.1892	12.1612	12.4824	10.601	9.38344	11.6391	11.3714	13.8751	10.6708	10.3509	11.5351	11.305	13.5156	9.38943	10.96	11.0057	12.0066	11.148	12.2671	13.2042	12.8233	13.5905	9.04934	7.89272	10.1019	8.93444	9.70736	12.9396	11.1604	12.6623	13.8335
O00299	CLIC1_HUMAN Chloride intracellular channel protein 1 OS=Homo sapiens OX=9606 GN=CLIC1 PE=1 SV=4			11	11	11	0.368629	1.36558	0.427928	0.388078	0.8414	17.5945	17.4652	16.9062	17.0053	17.1404	17.1238	16.8349	16.8607	16.8786	16.9983	17.6467	17.8989	17.8602	17.7847	17.1117	17.1148	17.999	17.5815	17.1699	17.7114	16.5017	17.4566	17.8886	17.2619	17.6244	17.5269	17.3003	16.3369	10.4052	9.32168	8.50246	13.0304	17.4838	17.3541	17.4407	17.8536
P54920	SNAA_HUMAN Alpha-soluble NSF attachment protein OS=Homo sapiens OX=9606 GN=NAPA PE=1 SV=3			12	12	11	0.36824	-0.958739	0.428312	1.94361	-0.840669	14.9131	14.6122	12.9378	12.6011	12.0263	10.6648	12.4684	11.3746	10.6767	10.6215	13.8947	12.5065	11.1673	11.3778	12.1972	12.5549	12.8693	15.233	14.1302	11.4283	12.3055	13.5777	13.3544	14.3251	15.1558	14.9491	14.4851	13.758	11.2598	9.18833	10.9442	11.0972	14.1825	13.7403	13.6532	15.1882
Q08170	SRSF4_HUMAN Serine/arginine-rich splicing factor 4 OS=Homo sapiens OX=9606 GN=SRSF4 PE=1 SV=2;sp			3	3	3	0.368077	1.08223	0.428473	0.472298	0.840362	10.399	9.94723	10.4511	10.4513	10.3182	11.1935	12.1102	12.4637	14.2611	14.281	12.4156	10.5825	12.6497	12.3037	9.62337	11.2493	10.0413	10.9856	9.64388	11.81	9.81563	12.7101	10.7234	12.1841	10.3652	10.7161	10.0749	8.8227	9.65676	7.70297	10.2478	8.65061	14.2451	13.7878	14.1611	14.2876
P04179	SODM_HUMAN Superoxide dismutase [Mn], mitochondrial OS=Homo sapiens OX=9606 GN=SOD2 PE=1 SV=3			14	14	14	0.367322	1.11819	0.429218	0.460671	0.838941	17.2015	17.0127	17.9334	17.9196	18.0284	18.0359	17.5337	17.534	17.7697	18.0167	18.3915	18.5568	19.6465	19.5513	17.8108	17.768	18.7464	17.5679	18.2022	17.9906	18.4562	18.066	19.5052	17.7543	17.5522	17.0321	18.4575	14.1672	12.7198	13.7151	11.1587	13.0306	17.742	17.7481	19.5148	17.631
Q8NCW5	NNRE_HUMAN NAD(P)H-hydrate epimerase OS=Homo sapiens OX=9606 GN=NAXE PE=1 SV=2			3	3	3	0.366672	1.0047	0.429861	0.498374	0.837716	10.7156	10.435	11.9637	10.7536	13.8021	13.963	12.0936	11.845	12.0495	9.90113	14.0812	11.7572	10.9522	10.183	12.0176	12.2849	13.1643	12.2366	9.52849	14.1385	12.1069	11.47	9.98279	10.3267	9.86947	9.435	11.6034	10.9934	7.95871	10.9332	10.7751	11.0293	11.2763	13.0358	13.1407	11.4263
P12236	ADT3_HUMAN ADP/ATP translocase 3 OS=Homo sapiens OX=9606 GN=SLC25A6 PE=1 SV=4			13	13	4	0.366385	1.48062	0.430145	0.358335	0.837176	16.6151	16.4532	16.4932	16.5787	16.7947	16.7917	17.439	17.5302	16.8806	16.8298	16.6763	16.9204	16.8688	16.7524	17.284	17.1809	15.5059	16.5302	16.4858	16.4343	17.0255	16.6204	17.4476	17.2549	17.2972	17.2416	17.0505	15.8169	9.23163	8.64504	12.1916	9.54086	17.4857	17.3452	17.7849	17.4614
Q05655	KPCD_HUMAN Protein kinase C delta type OS=Homo sapiens OX=9606 GN=PRKCD PE=1 SV=2			11	11	11	0.365887	-0.595615	0.430639	1.51112	-0.836238	13.9806	14.2506	14.7017	14.425	14.6624	14.5624	15.1898	15.1961	14.4466	13.1283	14.9486	14.268	12.1707	13.632	14.6891	14.7128	12.7376	14.3551	14.2422	11.7745	14.3241	15.2165	15.1357	15.4523	14.7553	14.3368	13.9121	13.5022	15.3594	9.1986	9.8526	11.9507	14.8772	14.9955	15.4264	14.9871
Q9HD20	AT131_HUMAN Manganese-transporting ATPase 13A1 OS=Homo sapiens OX=9606 GN=ATP13A1 PE=1 SV=2			5	5	4	0.365376	-0.890563	0.431146	1.8539	-0.835273	10.8515	9.88947	10.3066	10.947	10.998	10.1218	13.1063	12.8385	10.5979	10.0841	10.4776	14.4459	10.1713	10.6512	12.9605	11.384	10.5421	9.54401	12.3273	10.8366	11.4479	14.8048	9.99344	14.5398	10.2611	10.6632	10.2814	8.59429	10.3105	10.1985	10.8005	9.96159	15.1646	13.8471	15.7912	15.5771
P25789	PSA4_HUMAN Proteasome subunit alpha type-4 OS=Homo sapiens OX=9606 GN=PSMA4 PE=1 SV=1			3	3	3	0.364179	0.989888	0.432336	0.503517	0.833016	14.396	14.8526	15.2602	15.1657	15.0646	15.0748	14.6172	14.6017	14.4951	14.5909	14.8792	14.7904	14.9696	14.9133	14.8557	14.8743	15.1048	14.4473	14.5822	14.3308	14.9051	15.1198	14.6363	14.6337	14.6458	15.3143	12.4902	14.3316	9.60582	9.2699	9.93475	10.9344	14.4457	15.0436	15.0742	14.8619
P01857	IGHG1_HUMAN Immunoglobulin heavy constant gamma 1 OS=Homo sapiens OX=9606 GN=IGHG1 PE=1 SV=1			15	15	6	0.364067	0.706934	0.432447	0.612621	0.832804	22.0033	22.0757	21.6612	21.5705	21.2943	21.3209	21.3699	21.3764	20.7047	20.8008	19.5983	19.8433	20.3789	20.7405	21.0301	21.0029	21.0565	19.6471	21.4805	19.8709	17.9233	16.6891	17.3383	16.0131	21.1543	21.7085	21.7334	21.8952	21.9133	19.0633	19.7684	20.1648	19.8945	20.4937	20.1554	20.2632
P10768	ESTD_HUMAN S-formylglutathione hydrolase OS=Homo sapiens OX=9606 GN=ESD PE=1 SV=2			3	3	3	0.363623	0.849932	0.432889	0.554811	0.831967	13.0257	10.1416	13.9554	13.8817	14.2243	14.1289	13.5949	13.5881	12.958	10.9002	14.1829	14.0789	14.4731	13.9955	14.0393	14.4077	14.1486	13.7368	11.9495	10.9952	13.8297	14.6183	14.6537	13.48	12.9624	12.6	13.1309	9.9681	9.52107	10.1933	9.36808	10.7073	13.64	14.042	13.9965	13.4684
Q9NUJ1	ABHDA_HUMAN Mycophenolic acid acyl-glucuronide esterase, mitochondrial OS=Homo sapiens OX=9606 GN=ABHD10 PE=1 SV=1			2	2	2	0.363564	0.748253	0.432948	0.595324	0.831856	12.6879	12.5237	13.1532	11.3124	13.1043	13.072	13.6136	13.5826	11.009	10.266	13.435	11.1238	11.8822	10.7049	10.1546	11.1241	10.4773	13.0686	9.45904	11.4962	13.0324	13.2325	10.9252	10.5313	13.1798	12.1859	9.85412	10.5662	9.70729	9.92931	11.3058	9.86901	10.7161	13.5082	12.2438	10.8452
Q7Z6Z7	HUWE1_HUMAN E3 ubiquitin-protein ligase HUWE1 OS=Homo sapiens OX=9606 GN=HUWE1 PE=1 SV=3			4	4	4	0.362959	-0.421903	0.433552	1.33969	-0.830713	10.1166	9.73278	9.60674	11.3904	9.91968	11.4861	11.5741	10.491	9.98151	10.7469	10.7938	10.2752	10.6386	11.2456	9.7485	9.38934	11.6298	10.8737	9.21965	10.4398	10.976	11.259	9.88953	11.2597	11.1049	10.818	10.3858	10.416	9.23903	10.2315	9.99803	10.6003	9.98033	10.5423	12.001	11.3407
P26583	HMGB2_HUMAN High mobility group protein B2 OS=Homo sapiens OX=9606 GN=HMGB2 PE=1 SV=2			11	10	10	0.362836	1.04003	0.433675	0.486317	0.830481	12.7425	12.2521	16.1324	16.1522	15.6494	15.5915	16.1005	15.8853	16.1163	16.0881	16.095	16.112	16.6426	16.6399	16.4047	16.5865	13.4548	13.318	15.2246	13.9303	16.4511	16.7496	16.1141	15.4183	11.5152	10.8157	10.4675	9.98914	14.0597	10.8942	12.1135	13.1751	15.7575	15.0098	16.3433	15.2763
P00441	SODC_HUMAN Superoxide dismutase [Cu-Zn] OS=Homo sapiens OX=9606 GN=SOD1 PE=1 SV=2			3	3	3	0.362576	1.46987	0.433934	0.361015	0.829989	16.1037	9.67865	17.3859	17.6288	17.9628	17.9311	16.8145	16.8733	18.1245	18.148	19.0117	19.1503	17.3683	17.6345	17.7112	17.7691	18.1958	16.1289	16.4371	18.7798	16.9063	18.0436	16.8385	18.2786	15.9592	18.5838	10.9887	9.12501	10.1063	14.2722	15.2373	9.03018	18.4321	17.282	16.621	17.27
Q99986	VRK1_HUMAN Serine/threonine-protein kinase VRK1 OS=Homo sapiens OX=9606 GN=VRK1 PE=1 SV=1			3	3	3	0.36061	0.533993	0.435903	0.690641	0.826274	10.8099	10.2981	11.6494	10.9326	11.0913	10.5698	12.3217	12.2655	10.6871	11.0735	11.2223	11.967	11.9778	11.187	12.1823	12.038	11.7872	9.42541	11.3906	11.1196	11.9287	12.1657	10.564	10.0291	9.74416	10.7692	11.4953	11.2361	9.43146	10.4173	9.8392	10.928	10.1461	11.9966	13.2548	12.1333
Q8WUW1	BRK1_HUMAN Protein BRICK1 OS=Homo sapiens OX=9606 GN=BRK1 PE=1 SV=1			2	2	2	0.360388	-0.764772	0.436126	1.6991	-0.825854	12.2103	12.2967	12.3361	11.7181	12.5066	10.2557	11.0681	11.2826	10.5807	10.1954	12.8122	12.3483	10.644	10.8602	11.6782	10.7054	11.61	12.3326	10.7476	12.0701	9.81109	11.4793	10.969	12.5442	12.9732	12.6031	11.9887	9.54147	13.9702	9.09272	11.7195	9.51888	12.8864	11.7375	12.9368	13.0638
P30511	HLAF_HUMAN HLA class I histocompatibility antigen, alpha chain F OS=Homo sapiens OX=9606 GN=HLA-F PE=1 SV=3			3	1	1	0.359186	-0.67755	0.437335	1.59942	-0.823578	10.177	10.2889	8.96088	11.5854	11.4312	10.9801	13.6865	10.569	9.694	10.5025	12.8059	11.4694	10.3263	12.1221	10.5772	11.1987	10.2977	11.7967	11.9239	11.9253	11.0432	13.8486	10.4002	10.5685	13.5644	9.7767	9.32908	9.95674	9.63534	9.78526	10.3123	9.21755	10.8827	13.9216	13.6216	13.353
P41252	SYIC_HUMAN Isoleucine--tRNA ligase, cytoplasmic OS=Homo sapiens OX=9606 GN=IARS1 PE=1 SV=2			2	2	2	0.358622	-0.563823	0.437903	1.47818	-0.82251	9.93022	10.4036	11.2948	12.2606	9.76314	10.7393	11.4719	10.7031	11.2071	12.2604	10.8774	11.4772	10.3974	10.1104	11.6575	10.0472	10.8186	10.8101	11.0613	12.0818	12.3813	12.084	10.3129	11.46	9.20698	10.353	11.0096	10.3002	10.3243	9.73872	9.34888	10.1261	11.7103	12.0631	12.6215	11.7861
P10412	H14_HUMAN Histone H1.4 OS=Homo sapiens OX=9606 GN=H1-4 PE=1 SV=2			11	3	3	0.356746	2.54411	0.439799	0.171454	0.818955	9.80029	9.87368	18.3587	17.9385	16.4992	17.1173	17.3877	17.5011	19.4023	18.8945	15.4843	11.465	19.3274	19.3199	17.4451	16.7095	11.0741	9.73355	15.4791	16.6153	19.7032	19.054	19.7656	11.161	10.3151	10.1048	11.2334	9.13384	9.574	9.84589	8.28975	9.13244	17.8996	15.4374	17.0742	16.8538
Q07812	BAX_HUMAN Apoptosis regulator BAX OS=Homo sapiens OX=9606 GN=BAX PE=1 SV=1			4	4	3	0.356677	0.818335	0.439869	0.567096	0.818825	13.6288	13.4437	9.92231	10.113	13.3596	13.4409	13.3453	13.0859	11.9243	11.1841	11.8711	12.054	12.6249	12.306	11.0133	11.3812	10.1718	13.7329	13.3401	10.2999	13.5114	13.5736	12.1306	12.3526	13.2193	12.7432	12.2142	10.7797	9.90936	10.1225	9.91802	9.69172	13.5184	12.6531	13.7287	12.9161
P24844	MYL9_HUMAN Myosin regulatory light polypeptide 9 OS=Homo sapiens OX=9606 GN=MYL9 PE=1 SV=4			12	5	5	0.356264	0.88699	0.440287	0.540741	0.818041	17.1318	17.5234	18.2718	18.3999	18.5013	18.5585	17.7487	17.8728	18.2866	18.3608	18.2313	18.6584	17.4789	17.7961	17.3922	17.4012	19.6062	17.3686	17.7909	19.4377	17.9325	17.9868	18.6198	18.8962	15.9768	16.0109	15.7853	14.9868	14.1213	16.7918	15.9608	15.5742	17.1765	16.3683	15.1897	16.3102
P30048	PRDX3_HUMAN Thioredoxin-dependent peroxide reductase, mitochondrial OS=Homo sapiens OX=9606 GN=PRDX3 PE=1 SV=3			9	9	9	0.355707	1.44503	0.440852	0.367285	0.816985	15.3457	15.2362	16.3322	16.3925	16.9175	16.8539	15.7108	15.7171	16.4963	17.1205	17.195	17.2512	17.2781	17.2832	16.2347	16.1621	17.1861	15.7761	15.8318	17.3846	16.3412	16.7009	16.9216	17.0113	15.809	15.8229	15.7169	13.3233	9.03788	8.73822	10.56	10.4238	16.9478	15.9598	15.7557	16.7313
P11215	ITAM_HUMAN Integrin alpha-M OS=Homo sapiens OX=9606 GN=ITGAM PE=1 SV=2			22	22	21	0.355438	-1.31016	0.441125	2.47969	-0.816473	9.57931	10.5797	10.631	11.7275	9.74693	11.4861	9.24527	8.0838	11.8617	11.3961	10.2844	11.054	11.1517	11.3222	12.6564	12.0227	10.8006	10.6781	10.273	11.4629	10.9778	11.9796	11.8241	9.95652	16.7284	17.3513	17.1893	10.1606	8.61233	11.4744	9.48862	9.86694	12.3563	13.1899	13.3302	13.1414
Q8N9U0	TAC2N_HUMAN Tandem C2 domains nuclear protein OS=Homo sapiens OX=9606 GN=TC2N PE=1 SV=2			4	4	4	0.355264	-0.578097	0.441302	1.49288	-0.816143	9.61739	9.98452	11.2895	10.3471	10.336	11.4754	10.7641	10.6845	10.3199	9.43652	11.09	12.3375	11.7923	11.192	12.0339	10.7924	11.8936	11.0601	11.6983	11.6423	10.5395	12.0779	9.76778	13.5365	10.6234	10.6108	10.4654	10.4479	9.77567	9.97441	10.6188	9.62934	12.6403	12.3626	13.4521	12.7533
Q9ULV4	COR1C_HUMAN Coronin-1C OS=Homo sapiens OX=9606 GN=CORO1C PE=1 SV=1			14	14	14	0.355188	0.911593	0.441379	0.531598	0.815999	17.0616	16.651	17.167	17.1122	17.321	17.1878	17.3776	17.3945	15.7979	15.5521	16.8443	16.9985	16.1721	15.9074	17.0803	16.9278	16.8133	17.5185	16.8003	16.844	16.8812	17.5114	17.8033	17.6046	16.4312	16.3857	16.8174	16.5624	11.9207	9.67	9.66154	11.1586	16.3366	16.664	16.4994	16.4862
P14406	CX7A2_HUMAN Cytochrome c oxidase subunit 7A2, mitochondrial OS=Homo sapiens OX=9606 GN=COX7A2 PE=1 SV=1			2	2	2	0.355096	1.45812	0.441473	0.363967	0.815824	14.8651	14.9831	16.0573	15.6927	16.6976	16.7881	15.4044	15.4897	15.433	14.758	16.8732	15.8743	16.0382	15.9681	15.0557	14.9551	17.0472	14.9329	15.6893	17.2267	15.9347	15.3307	14.8081	14.7429	15.185	15.1379	14.6062	15.0572	8.27898	11.0804	9.95426	10.145	15.056	14.9427	14.9548	14.5557
Q9H1E5	TMX4_HUMAN Thioredoxin-related transmembrane protein 4 OS=Homo sapiens OX=9606 GN=TMX4 PE=1 SV=1			3	3	3	0.354795	-0.57578	0.441779	1.49048	-0.815252	9.8493	11.1081	9.84734	10.5391	11.0531	10.486	12.5344	12.38	10.787	11.4757	12.6861	12.4581	11.3815	12.0021	9.39493	10.9364	10.0641	10.6616	10.9151	11.0508	12.6627	13.792	10.7918	13.431	11.0451	10.0462	10.8026	9.94005	10.2568	9.46507	9.81168	8.63913	12.6889	12.4133	12.6312	12.278
P07195	LDHB_HUMAN L-lactate dehydrogenase B chain OS=Homo sapiens OX=9606 GN=LDHB PE=1 SV=2			15	15	15	0.354452	1.37549	0.442128	0.385422	0.814601	17.7812	17.2409	17.3968	17.3591	17.2591	17.1895	16.9186	16.7469	16.318	16.4895	17.7499	17.8947	17.4234	17.1955	17.3559	17.3311	17.1755	17.5679	16.7524	17.5651	17.3255	18.1295	16.7932	17.3387	17.3743	16.7892	15.8519	16.6031	9.94384	8.93849	10.4047	11.2305	17.2806	17.2628	17.4103	17.7521
Q13045	FLII_HUMAN Protein flightless-1 homolog OS=Homo sapiens OX=9606 GN=FLII PE=1 SV=2			17	17	17	0.354159	0.91652	0.442426	0.529785	0.814045	12.901	13.1731	13.4075	13.4954	13.4293	12.617	14.915	14.3384	12.7714	12.2728	14.0501	13.9367	12.79	11.8701	14.3728	14.5286	9.99653	13.9309	13.813	10.0201	14.3809	14.5949	14.2323	15.1246	13.4394	12.8825	10.5246	10.7905	9.42782	10.0906	8.87744	10.9356	13.0373	14.0626	14.581	13.8806
Q684P5	RPGP2_HUMAN Rap1 GTPase-activating protein 2 OS=Homo sapiens OX=9606 GN=RAP1GAP2 PE=1 SV=2			3	3	3	0.353625	0.52519	0.442971	0.694868	0.81303	11.9504	11.8906	11.4379	10.3927	10.7617	10.7604	11.5423	11.1704	12.0952	10.6447	12.0856	11.3567	11.3317	12.4407	9.31191	11.9017	9.44015	11.8486	10.1562	10.573	10.9745	11.3655	11.9508	12.0754	12.3618	9.95108	11.3894	11.8169	10.4144	8.60325	11.1159	8.78817	11.8569	12.0044	10.0848	12.5974
Q96S97	MYADM_HUMAN Myeloid-associated differentiation marker OS=Homo sapiens OX=9606 GN=MYADM PE=1 SV=2			2	2	2	0.353042	0.802573	0.443566	0.573326	0.811922	13.7249	13.5993	10.9471	12.0832	11.2778	10.306	13.0672	12.8622	11.0151	11.9923	11.1872	11.8486	11.4481	11.7569	11.7399	10.7597	10.9182	13.8198	12.8122	11.3671	10.1255	13.2005	11.0089	13.0094	13.9013	13.2405	12.9588	11.7288	10.1192	8.38331	10.6027	7.94766	10.2553	14.2326	14.159	14.3435
P01591	IGJ_HUMAN Immunoglobulin J chain OS=Homo sapiens OX=9606 GN=JCHAIN PE=1 SV=4			3	3	3	0.352647	-0.92476	0.443969	1.89837	-0.811171	15.4248	14.4186	15.3551	15.574	14.1008	14.4481	13.5473	13.8129	12.144	10.445	12.997	13.2925	12.1843	11.4728	12.7808	12.8615	16.0461	14.3383	16.3383	14.358	11.3671	11.26	11.0574	9.26222	14.6019	15.0015	13.4368	14.6965	15.0119	18.0639	17.7477	17.6554	14.9142	12.9387	10.6407	14.1977
Q13464	ROCK1_HUMAN Rho-associated protein kinase 1 OS=Homo sapiens OX=9606 GN=ROCK1 PE=1 SV=1			9	5	5	0.351552	1.02127	0.44509	0.492682	0.809089	12.4675	10.0033	10.8823	9.39011	11.4692	11.2441	13.118	12.7589	15.9836	10.1954	12.1024	11.2551	12.3019	13.5371	12.4199	13.0128	11.8378	13.2151	12.956	10.6288	13.5196	12.9525	10.0888	14.372	13.5	10.0398	9.42217	8.93817	9.14153	8.93649	9.39874	9.12449	12.1724	9.44036	12.382	12.5821
Q6PIU2	NCEH1_HUMAN Neutral cholesterol ester hydrolase 1 OS=Homo sapiens OX=9606 GN=NCEH1 PE=1 SV=3			3	3	3	0.35147	0.679418	0.445174	0.624417	0.808933	9.3081	9.50672	11.376	10.6882	11.2554	10.5631	11.0686	10.2667	12.34	13.2223	11.0896	11.2091	11.7577	11.8016	13.1539	13.1471	10.5363	9.85077	9.97979	11.4996	10.6212	12.0455	11.5825	10.5521	9.86782	9.68773	9.16529	10.4032	9.07594	9.06342	9.92581	9.89299	12.3282	12.4652	13.2171	12.0643
P29692	EF1D_HUMAN Elongation factor 1-delta OS=Homo sapiens OX=9606 GN=EEF1D PE=1 SV=5			6	6	6	0.351373	0.885605	0.445274	0.54126	0.808748	13.9189	13.8738	13.5662	13.6305	13.6976	13.711	12.9162	13.287	13.3171	14.2433	13.2182	13.9418	14.5064	13.8731	11.8634	12.6682	13.7534	13.7961	13.469	15.2862	13.6446	13.4881	12.8843	13.8537	12.3696	10.7629	12.1223	13.1064	9.71212	9.8564	10.3691	10.4232	15.3922	14.1709	13.7323	14.6418
P60468	SC61B_HUMAN Protein transport protein Sec61 subunit beta OS=Homo sapiens OX=9606 GN=SEC61B PE=1 SV=2			2	2	2	0.351006	1.06158	0.44565	0.479107	0.808049	9.4697	8.95261	12.3407	12.2236	12.3108	12.0967	13.6152	13.2731	13.2789	12.9164	12.1017	12.1961	13.709	13.183	13.2333	13.2693	11.0321	10.6584	11.8848	10.699	12.5083	12.8694	13.2252	12.3233	9.34675	10.489	9.93985	10.5494	9.06712	11.1845	10.6494	10.1657	13.6983	13.6333	13.5616	13.3761
P01701	LV151_HUMAN Immunoglobulin lambda variable 1-51 OS=Homo sapiens OX=9606 GN=IGLV1-51 PE=1 SV=2			2	2	2	0.350571	0.938566	0.446097	0.521751	0.80722	13.7743	12.5501	13.7562	13.7627	11.4787	11.1689	12.0217	11.1621	11.021	9.85046	10.7252	12.1273	12.3166	11.794	11.6408	11.3264	9.88214	10.8517	10.8938	11.9538	10.394	10.5832	10.5138	9.59468	9.33385	8.98551	8.63894	9.47675	14.3639	14.5235	14.3624	14.7009	12.0715	10.6284	10.6146	11.5537
O60493	SNX3_HUMAN Sorting nexin-3 OS=Homo sapiens OX=9606 GN=SNX3 PE=1 SV=3			4	4	4	0.350365	0.600931	0.446308	0.659328	0.806828	11.9288	11.452	12.9106	10.8043	12.6063	11.7082	12.4473	12.4771	12.6583	12.8099	14.0172	10.6525	13.8703	13.7347	11.3651	10.401	13.1888	12.0965	13.0618	11.351	12.7419	12.9371	13.2867	10.7186	12.7371	12.4861	10.6532	12.7537	9.93776	9.79244	9.67349	9.75917	12.2194	12.9378	13.3498	12.0225
Q99798	ACON_HUMAN Aconitate hydratase, mitochondrial OS=Homo sapiens OX=9606 GN=ACO2 PE=1 SV=2			21	21	21	0.34968	0.7709	0.447013	0.586052	0.805522	14.7925	14.722	17.1637	17.0172	16.5085	16.4511	17.5242	16.9909	16.633	16.6749	16.993	16.3085	16.7784	16.4943	17.0993	17.3923	16.154	15.1127	15.7481	15.7326	17.3283	17.3341	17.0095	16.3775	13.5587	12.4542	9.55497	10.081	13.6467	14.6276	14.6227	14.5611	16.3484	16.843	17.7061	16.3173
P10606	COX5B_HUMAN Cytochrome c oxidase subunit 5B, mitochondrial OS=Homo sapiens OX=9606 GN=COX5B PE=1 SV=2			6	6	6	0.34916	1.18721	0.447548	0.439151	0.804532	13.4025	10.0591	15.2037	15.1943	15.8676	15.7967	14.2578	14.2147	16.2182	16.0719	16.6684	17.2086	15.5069	15.5317	15.5613	15.346	15.7479	13.7326	10.5797	16.3174	14.5789	15.2716	15.2874	15.8721	13.2447	10.0027	10.5796	10.4407	9.87997	8.25745	9.03598	8.99382	16.8564	14.8157	14.847	14.9513
P19105	ML12A_HUMAN Myosin regulatory light chain 12A OS=Homo sapiens OX=9606 GN=MYL12A PE=1 SV=2;sp			12	12	5	0.348909	0.729679	0.447807	0.603038	0.804053	18.3703	18.2365	19.8591	19.9503	19.9869	20.1112	19.3502	19.3208	20.2505	20.3336	20.3185	20.4893	19.6536	19.998	19.4872	19.3678	20.8109	18.6609	19.2408	20.5831	19.4587	19.7851	20.1426	20.6577	17.9377	18.0829	16.8515	16.691	16.5387	17.326	17.3497	16.439	19.4322	18.9336	17.8994	18.868
P17480	UBF1_HUMAN Nucleolar transcription factor 1 OS=Homo sapiens OX=9606 GN=UBTF PE=1 SV=1			3	3	3	0.347987	0.987968	0.448759	0.504187	0.802294	9.70377	9.64629	10.7413	10.9785	10.0657	10.8596	12.4181	11.9566	14.3794	14.1138	13.0742	12.4472	13.6994	13.6419	12.8211	10.6244	11.0573	10.1665	9.6258	10.636	13.0486	13.4638	10.6112	11.4326	10.1605	9.84854	10.7023	9.63393	10.0234	9.76236	10.907	9.41049	10.5806	13.1107	13.5137	12.5788
P21333	FLNA_HUMAN Filamin-A OS=Homo sapiens OX=9606 GN=FLNA PE=1 SV=4			142	142	131	0.347064	1.10341	0.449714	0.465415	0.800534	19.8678	19.6116	19.6593	19.6601	19.9257	19.9491	20.203	20.1515	19.3533	19.4086	19.9587	20.1528	18.9738	18.9583	19.7877	19.7861	19.9841	20.0419	19.8136	19.9851	19.4079	19.5782	19.9506	20.5136	19.2376	19.0291	19.1349	18.3422	13.6467	14.4491	14.7638	16.3435	19.8574	19.2372	19.3341	19.5262
Q00059	TFAM_HUMAN Transcription factor A, mitochondrial OS=Homo sapiens OX=9606 GN=TFAM PE=1 SV=1			6	6	6	0.346131	1.06765	0.450681	0.477096	0.798752	10.6992	9.94341	13.3163	13.344	13.7504	13.6565	14.6581	14.8752	13.7732	13.9309	13.6539	13.1269	13.7312	13.8519	13.8855	13.752	10.7846	11.9437	12.9749	10.7428	15.1461	14.5618	14.5498	14.6249	11.0431	11.0351	10.4535	10.3813	9.36513	13.6594	14.5804	10.3898	13.2655	13.2648	14.497	13.1384
Q14980	NUMA1_HUMAN Nuclear mitotic apparatus protein 1 OS=Homo sapiens OX=9606 GN=NUMA1 PE=1 SV=2			6	6	5	0.345355	1.08308	0.451487	0.47202	0.797268	13.053	9.29301	15.8488	15.7819	10.0175	14.6305	13.9211	13.2045	9.71221	11.0387	13.2544	10.924	14.4611	14.3158	11.8855	11.0222	9.03363	9.82246	10.4259	11.8734	11.9845	10.5158	10.5377	9.68581	10.0171	10.5123	9.99903	9.49751	9.44378	9.1389	10.4147	9.39964	13.1603	14.6048	13.3348	13.2378
P01861	IGHG4_HUMAN Immunoglobulin heavy constant gamma 4 OS=Homo sapiens OX=9606 GN=IGHG4 PE=1 SV=1			11	4	4	0.345253	-1.51648	0.451593	2.86092	-0.797072	18.0249	18.2019	16.7678	16.0369	17.1434	17.318	17.3831	17.0527	10.5991	11.0169	14.258	10.6876	11.2632	11.5604	14.5783	13.1699	16.3665	15.7085	16.7904	15.2079	13.4571	9.8823	10.747	9.55741	16.4558	16.9527	16.474	16.7722	17.8298	10.3954	9.57543	10.0167	14.7614	15.4512	15.3643	15.4722
P16157	ANK1_HUMAN Ankyrin-1 OS=Homo sapiens OX=9606 GN=ANK1 PE=1 SV=3			18	18	18	0.344933	-1.57107	0.451926	2.97125	-0.796461	14.7998	15.7793	14.8815	14.5939	13.5719	10.9291	16.3949	16.0116	14.7	13.5752	16.2539	11.4297	10.3561	9.49235	16.5598	16.4847	10.394	12.8658	10.1215	11.6096	16.9267	17.7476	15.5905	16.278	19.4399	19.8815	17.9193	16.604	13.3366	15.6574	10.3661	10.3781	14.5427	16.327	17.807	16.5449
P63167	DYL1_HUMAN Dynein light chain 1, cytoplasmic OS=Homo sapiens OX=9606 GN=DYNLL1 PE=1 SV=1			2	1	1	0.344885	-0.442808	0.451976	1.35925	-0.79637	9.23125	10.7122	9.78811	11.3127	10.9948	11.0439	12.2567	11.6419	11.1313	10.5168	11.6673	11.7489	10.4041	12.0916	10.5888	11.2579	10.712	11.9576	9.72647	9.86921	10.5934	12.3386	9.79821	11.9064	10.4945	11.3235	10.6901	9.73116	10.3242	9.52322	9.85787	9.50747	12.2919	10.508	10.2232	10.1495
Q15067	ACOX1_HUMAN Peroxisomal acyl-coenzyme A oxidase 1 OS=Homo sapiens OX=9606 GN=ACOX1 PE=1 SV=3			3	3	3	0.343795	0.992142	0.453111	0.502731	0.794284	12.4859	12.5549	12.936	12.3793	12.9414	12.6926	13.3483	13.4236	11.5718	9.97605	13.4888	10.9763	10.5246	11.1015	10.2719	12.3209	10.7362	12.7663	10.3527	11.366	13.1576	13.282	13.0722	12.5358	13.2471	13.2064	12.0448	9.6384	8.42613	10.4325	10.5743	9.50041	8.87688	13.0587	13.1403	10.3877
A0A0C4DH25	KVD20_HUMAN Immunoglobulin kappa variable 3D-20 OS=Homo sapiens OX=9606 GN=IGKV3D-20 PE=3 SV=1			3	1	1	0.343779	0.796978	0.453128	0.575554	0.794254	14.5325	14.3395	14.2267	14.5587	13.3841	13.4885	12.6981	13.1238	13.8771	13.7209	12.9635	11.0856	14.594	14.2866	13.639	13.7132	14.489	11.7605	13.9433	11.084	9.99011	10.6802	11.5499	10.6411	14.1565	14.6344	14.3815	15.4325	14.5515	14.4224	14.1861	14.5355	13.3126	12.4222	10.9676	12.9493
P14618	KPYM_HUMAN Pyruvate kinase PKM OS=Homo sapiens OX=9606 GN=PKM PE=1 SV=4			38	38	36	0.343769	1.44054	0.453139	0.368429	0.794234	17.8389	17.8008	18.3858	18.2838	18.4182	18.4405	18.6065	18.5213	18.2857	18.3118	18.3462	18.4093	18.236	18.1875	18.7333	18.8157	18.2632	18.6861	18.5537	18.7641	18.9062	18.3177	18.6337	18.8985	18.0496	18.1411	18.0324	17.6953	10.3954	12.4308	11.4013	14.1577	18.1565	18.0269	18.6086	18.4712
P50897	PPT1_HUMAN Palmitoyl-protein thioesterase 1 OS=Homo sapiens OX=9606 GN=PPT1 PE=1 SV=1			2	2	2	0.343324	0.898245	0.453603	0.536539	0.793383	9.15195	11.2524	9.72018	11.2752	10.2749	10.1531	10.5215	9.67722	12.1497	11.6233	13.6119	11.0147	13.7262	13.4724	12.3159	9.94743	11.2887	10.9594	10.8386	11.316	11.5499	12.3522	11.6709	10.8429	10.9705	9.54424	9.93834	7.96121	8.12015	8.28673	10.4435	9.067	10.2079	11.0249	12.7716	9.51812
Q14204	DYHC1_HUMAN Cytoplasmic dynein 1 heavy chain 1 OS=Homo sapiens OX=9606 GN=DYNC1H1 PE=1 SV=5			40	40	38	0.343213	0.790289	0.453719	0.578228	0.793172	10.4964	9.31575	12.6994	10.4257	12.6282	11.7614	16.1455	15.4708	13.6294	13.4376	14.1255	11.6217	13.5215	13.6069	15.9831	16.1969	10.4343	10.181	11.1396	11.0382	14.118	15.7178	12.8854	11.289	11.2757	10.4084	11.6124	12.6944	12.3861	9.16054	10.8136	14.8602	10.6786	15.5006	16.665	15.0559
O43516	WIPF1_HUMAN WAS/WASL-interacting protein family member 1 OS=Homo sapiens OX=9606 GN=WIPF1 PE=1 SV=3			3	3	3	0.342203	1.3131	0.454775	0.402455	0.791237	10.6452	9.84999	13.6835	10.7205	13.925	13.9336	11.9288	12.9804	15.0833	14.994	13.5127	14.425	15.2745	15.5238	12.559	12.8856	14.997	12.0478	13.4746	15.7915	13.7434	14.0038	14.8538	14.485	10.3702	9.14103	9.44782	10.8097	8.77587	11.3415	9.49095	9.32093	14.2081	11.8003	10.774	11.4806
P41091	IF2G_HUMAN Eukaryotic translation initiation factor 2 subunit 3 OS=Homo sapiens OX=9606 GN=EIF2S3 PE=1 SV=3;sp			5	5	5	0.340286	0.636635	0.456787	0.643211	0.787561	11.8909	11.5056	12.8476	9.70273	13.4288	13.2685	14.2757	14.2645	13.1435	13.136	13.805	13.1854	13.3846	13.4027	14.1733	14.1802	12.5787	13.1845	12.7797	10.8367	13.989	14.0729	14.185	13.5615	12.3944	11.1677	11.9019	10.3944	9.95767	10.2272	10.5195	10.9581	12.7067	13.6003	14.1874	12.9398
Q8NFU3	TSTD1_HUMAN Thiosulfate:glutathione sulfurtransferase OS=Homo sapiens OX=9606 GN=TSTD1 PE=1 SV=3			2	2	2	0.340108	0.789063	0.456975	0.57872	0.78722	10.2352	9.89842	12.2539	14.0397	13.9221	14.1467	9.9144	11.1836	11.2891	10.9092	14.1875	11.4499	11.5314	11.4231	10.5689	12.2394	10.813	10.2484	9.96242	15.0791	9.85473	11.5199	10.4683	10.4139	10.594	9.92351	11.0341	9.03555	10.0684	9.4939	8.11583	15.6107	13.4467	10.5833	12.4933	10.8293
Q9NYU2	UGGG1_HUMAN UDP-glucose:glycoprotein glucosyltransferase 1 OS=Homo sapiens OX=9606 GN=UGGT1 PE=1 SV=3			15	15	15	0.33939	-1.25375	0.457731	2.3846	-0.785843	14.5135	14.7593	12.303	12.1307	10.7012	11.7333	12.484	12.5853	10.4692	10.2281	12.4947	12.4804	9.91195	10.7553	11.283	11.1643	11.7214	15.0731	13.1915	12.1438	14.9537	13.7469	11.7023	13.0669	15.1608	14.288	13.8432	10.2437	8.93051	10.743	9.63507	10.4971	12.4972	13.9788	14.7757	13.8222
P30085	KCY_HUMAN UMP-CMP kinase OS=Homo sapiens OX=9606 GN=CMPK1 PE=1 SV=3			7	7	7	0.339089	-0.364546	0.458048	1.28748	-0.785264	14.1951	14.0678	13.5608	13.6477	13.8924	13.5038	13.7153	13.392	13.8917	13.938	15.001	15.1418	13.4831	14.5958	13.4635	13.0203	13.3359	13.7465	13.176	10.7877	13.3999	14.3967	14.6942	14.5978	14.2493	13.9341	10.6905	12.8078	15.3597	10.0992	9.45109	14.1287	14.8055	14.2895	13.8385	14.4186
P18428	LBP_HUMAN Lipopolysaccharide-binding protein OS=Homo sapiens OX=9606 GN=LBP PE=1 SV=3			6	6	6	0.338896	-1.23653	0.458252	2.35631	-0.784893	14.0642	14.4076	11.2633	9.67378	10.0548	11.742	12.8239	12.9625	11.595	12.0146	11.9271	11.941	10.9713	11.6235	9.51919	9.76244	10.3559	14.0453	14.4786	11.3439	13.9309	14.4077	11.3187	10.242	13.2639	13.413	14.6186	14.6702	16.7653	9.48358	9.16465	10.336	10.2233	12.4141	14.206	12.5747
Q7L576	CYFP1_HUMAN Cytoplasmic FMR1-interacting protein 1 OS=Homo sapiens OX=9606 GN=CYFIP1 PE=1 SV=1			21	21	11	0.338551	0.546981	0.458616	0.684451	0.784231	14.4994	14.4454	14.2693	14.2383	14.6805	14.3987	15.4417	15.5521	13.8532	14.2053	14.5927	14.5582	13.6659	13.1113	15.3228	15.2001	12.3265	14.788	14.4403	12.1065	14.8008	15.4086	15.5089	15.7558	14.3547	14.0359	13.5561	12.0339	12.0901	10.8755	10.4482	9.48275	14.5666	15.1731	15.6313	15.3292
P63010	AP2B1_HUMAN AP-2 complex subunit beta OS=Homo sapiens OX=9606 GN=AP2B1 PE=1 SV=1			6	2	2	0.338008	0.263814	0.45919	0.832883	0.783187	11.1739	9.87127	10.6488	11.2213	10.4334	11.0006	10.3115	10.2907	10.499	11.009	10.4036	10.4706	10.3353	10.8841	9.78913	10.7359	10.6103	11.2285	9.87905	11.1689	10.7217	11.8353	11.4735	11.5266	10.9012	10.245	9.86952	10.5329	9.52851	11.2193	11.2107	10.831	9.97115	10.8875	11.1178	10.2941
[truncated: 1,004 more rows]

## Sheet: Ctrl pm vs Cov pm
T: Accession	T: Description	C: Student's T-test Significant Ctrl_+/-_Cov_+/-	C: Student's T-test significant	N: Peptides	N: Razor + unique peptides	N: Unique peptides	N: -Log Student's T-test p-value Ctrl_+/-_Cov_+/-	N: Student's T-test Difference Ctrl_+/-_Cov_+/-	p value	Cov/Ctrl	N: Student's T-test Test statistic Ctrl_+/-_Cov_+/-	Ctrl1_-/-	Ctrl1_-/+	Ctrl1_+/-	Ctrl1_+/+	Ctrl1rep_-/-	Ctrl1rep_-/+	Ctrl1rep_+/-	Ctrl1rep_+/+	Ctrl2_-/-	Ctrl2_-/+	Ctrl2_+/-	Ctrl2_+/+	Ctrl2rep_-/-	Ctrl2rep_-/+	Ctrl2rep_+/-	Ctrl2rep_+/+	Cov1_-/-	Cov1_-/+	Cov1_+/-	Cov1_+/+	Cov2_-/-	Cov2_-/+	Cov2_+/-	Cov2_+/+	Cov3_-/-	Cov3_-/+	Cov3_+/-	Cov3_+/+	Cov4_-/-	Cov4_-/+	Cov4_+/-	Cov4_+/+	Cov5_-/-	Cov5_-/+	Cov5_+/-	Cov5_+/+
[truncated: 1,918 more rows]

[truncated: 3 more sheets: Ctrl pp vs Cov pp, Ctrl pm vs pp, Cov pm vs pp]
